# Supplementary material for: Inhibition of miRNA associated with a disease-specific signature and secreted via extracellular vesicles of systemic lupus erythematosus patients suppresses target organ inflammation in a humanized mouse model
Source: Front Immunol. 2024 Jun 13;14:1090177. doi: 10.3389/fimmu.2023.1090177 (PMC11208704; doi:10.3389/fimmu.2023.1090177)
Supplement: Supplementary file 6 [file Table_1.xlsx]

## Sheet: Sample_SickvsSample_Healthy_des
id	chrom	start	end	type	strand	Sample_Sick (reads)	Sample_Healthy (reads)	Sample_SickvsSample_Healthy_log2FoldChange	padj_Sample_SickvsSample_Healthy
mmu-mir-486a	chr8	23142555	23142682	miRNA	+	2.52842e+06	6.78657e+06	1.4244	1
mmu-miR-486a-5p	chr8	23142587	23142608	miRNA	+	2.52482e+06	6.77658e+06	1.4244	1
mmu-mir-486b	chr8	23142573	23142662	miRNA	-	2.52341e+06	6.7723e+06	1.4243	1
mmu-miR-486b-5p	chr8	23142627	23142648	miRNA	-	2.52292e+06	6.77138e+06	1.4244	1
mmu-mir-16-2	chr3	69009902	69009996	miRNA	+	37437.6	143241	1.9359	1
mmu-mir-16-1	chr14	61631880	61631972	miRNA	-	37427.6	143014	1.934	1
mmu-miR-16-5p	chr14	61631936	61631957	miRNA	-	37437.6	142973	1.9332	1
mmu-miR-21a-5p	chr11	86584120	86584141	miRNA	-	70573.1	90966.1	0.3662	1
mmu-mir-21a	chr11	86584067	86584158	miRNA	-	70573.1	90966.1	0.3662	1
mmu-let-7b	chr15	85707319	85707403	miRNA	+	28795.6	70683.9	1.2955	1
mmu-let-7b-5p	chr15	85707325	85707346	miRNA	+	28795.6	70683.9	1.2955	1
mmu-let-7c-2	chr15	85706603	85706697	miRNA	+	14647.1	53430.4	1.867	1
mmu-mir-25	chr5	138165321	138165404	miRNA	-	19641.7	52838.4	1.4277	1
mmu-miR-25-3p	chr5	138165332	138165353	miRNA	-	19542.9	52729.6	1.432	1
mmu-let-7c-1	chr16	77599657	77599750	miRNA	+	13214.4	50576.6	1.9364	1
mmu-let-7c-5p	chr15	85706616	85706637	miRNA	+	13214.4	50576.6	1.9364	1
mmu-let-7i	chr10	122985640	122985724	miRNA	-	11049	29990	1.4406	1
mmu-let-7i-5p	chr10	122985698	122985719	miRNA	-	11049	29990	1.4406	1
mmu-mir-142a	chr11	87756864	87756927	miRNA	+	22074.1	28300.8	0.3585	1
mmu-miR-142a-5p	chr11	87756867	87756887	miRNA	+	21783.1	28127.2	0.3688	1
mmu-mir-191	chr9	108568319	108568392	miRNA	+	32207.6	24371.8	-0.4022	1
mmu-miR-191-5p	chr9	108568325	108568347	miRNA	+	32207.6	24327.8	-0.4048	1
mmu-mir-451a	chr11	78073170	78073241	miRNA	+	3194.36	22095.8	2.7902	1
mmu-miR-451a	chr11	78073186	78073207	miRNA	+	3194.36	21990.8	2.7833	1
mmu-miR-320-3p	chr14	70443557	70443578	miRNA	+	14617	20661.8	0.4993	1
mmu-mir-320	chr14	70443510	70443591	miRNA	+	14617	20661.8	0.4993	1
mmu-miR-192-5p	chr19	6264857	6264877	miRNA	+	25590.4	20099.5	-0.3484	1
mmu-mir-192	chr19	6264844	6264932	miRNA	+	25590.4	20099.5	-0.3484	1
mmu-mir-30d	chr15	68341208	68341289	miRNA	-	17078.8	17297.6	0.0184	1
mmu-miR-30d-5p	chr15	68341257	68341278	miRNA	-	17078.8	17285.9	0.0174	1
mmu-mir-30a	chr1	23272269	23272339	miRNA	+	18886.7	16504.8	-0.1945	1
mmu-miR-30a-5p	chr1	23272274	23272295	miRNA	+	18821.1	16116.2	-0.2238	1
mmu-miR-1a-3p	chr18	10785485	10785506	miRNA	-	2445.56	14737.9	2.5913	1
mmu-mir-1a-1	chr2	180389048	180389124	miRNA	+	2445.56	14737.9	2.5913	1
mmu-mir-1a-2	chr18	10785481	10785552	miRNA	-	2445.56	14736.6	2.5912	1
mmu-miR-26a-5p	chr10	126995543	126995564	miRNA	+	5179.06	13698.9	1.4033	1
mmu-mir-26a-1	chr9	119031796	119031885	miRNA	+	5179.06	13698.9	1.4033	1
mmu-mir-26a-2	chr10	126995530	126995613	miRNA	+	5179.06	13698.9	1.4033	1
mmu-mir-215	chr1	185313581	185313692	miRNA	+	9100.61	13020.1	0.5167	1
mmu-miR-215-5p	chr1	185313610	185313630	miRNA	+	9033.45	12790.9	0.5018	1
mmu-mir-151	chr15	73254815	73254882	miRNA	-	13356.4	12375	-0.1101	1
mmu-mir-199b	chr2	32318460	32318569	miRNA	+	6868.88	11982.5	0.8028	1
mmu-miR-199a-3p	chr1	162217883	162217904	miRNA	+	6868.88	11911.3	0.7942	1
mmu-miR-199b-3p	chr2	32318524	32318545	miRNA	+	6868.88	11911.3	0.7942	1
mmu-mir-199a-1	chr9	21496495	21496564	miRNA	-	6868.88	11911.3	0.7942	1
mmu-mir-199a-2	chr1	162217814	162217923	miRNA	+	6868.88	11907.4	0.7937	1
mmu-miR-151-3p	chr15	73254820	73254840	miRNA	-	13103.2	11742.9	-0.1581	1
mmu-mir-93	chr5	138165523	138165610	miRNA	-	3208.26	11240.3	1.8088	1
mmu-miR-93-5p	chr5	138165574	138165596	miRNA	-	3208.26	11154.8	1.7978	1
mmu-miR-378a-3p	chr18	61397838	61397858	miRNA	-	11431.1	10473.4	-0.1262	1
mmu-mir-378a	chr18	61397835	61397900	miRNA	-	11431.1	10473.4	-0.1262	1
mmu-mir-133a-1	chr18	10782909	10782976	miRNA	-	4211.03	10415.1	1.3064	1
mmu-mir-133a-2	chr2	180398379	180398482	miRNA	+	4209.48	10415.1	1.307	1
mmu-miR-133a-3p	chr18	10782913	10782934	miRNA	-	4209.48	10355.5	1.2987	1
mmu-miR-92a-3p	chr14	115044476	115044496	miRNA	+	6086.88	10249.3	0.7517	1
mmu-mir-92a-2	chrX	52741838	52741928	miRNA	-	6086.88	10249.3	0.7517	1
mmu-miR-486a-3p	chr8	23142629	23142649	miRNA	+	3595.78	9966.87	1.4708	1
mmu-let-7d	chr13	48536012	48536114	miRNA	-	3537.88	9922.83	1.4879	1
mmu-mir-24-2	chr8	84208815	84208921	miRNA	+	16400.2	9481.09	-0.7906	1
mmu-mir-24-1	chr13	63301208	63301275	miRNA	+	16228.1	9201.28	-0.8186	1
mmu-miR-24-3p	chr13	63301251	63301272	miRNA	+	16228.1	9150.76	-0.8265	1
mmu-miR-328-3p	chr8	105308379	105308400	miRNA	-	14289.7	9110.61	-0.6494	1
mmu-mir-328	chr8	105308364	105308460	miRNA	-	14289.7	9110.61	-0.6494	1
mmu-mir-423	chr11	77078064	77078172	miRNA	-	10670	8721.98	-0.2908	1
mmu-let-7g	chr9	106178840	106178927	miRNA	+	971.89	8459.02	3.1216	1
mmu-let-7g-5p	chr9	106178846	106178867	miRNA	+	971.89	8459.02	3.1216	1
mmu-miR-423-5p	chr11	77078122	77078144	miRNA	-	10007.7	8302.27	-0.2695	1
mmu-mir-92a-1	chr14	115044427	115044506	miRNA	+	5918.6	8038.01	0.4416	1
mmu-mir-10b	chr2	74726070	74726137	miRNA	+	14799.2	7453.78	-0.9895	1
mmu-miR-10b-5p	chr2	74726074	74726096	miRNA	+	14717.4	7422.69	-0.9875	1
mmu-let-7d-5p	chr13	48536078	48536099	miRNA	-	1760.84	7355.33	2.0625	1
mmu-let-7j	chr3	140028249	140028370	miRNA	+	2474.12	6978.36	1.496	1
mmu-let-7a-1	chr13	48538179	48538272	miRNA	-	1664.34	6940.8	2.0602	1
mmu-mir-10a	chr11	96317165	96317274	miRNA	+	10613.6	6702.44	-0.6632	1
mmu-miR-10a-5p	chr11	96317186	96317208	miRNA	+	10519.5	6650.63	-0.6615	1
mmu-miR-146a-5p	chr11	43374435	43374456	miRNA	-	12854.6	6650.63	-0.9507	1
mmu-mir-146a	chr11	43374397	43374461	miRNA	-	12854.6	6650.63	-0.9507	1
mmu-let-7a-2	chr9	41536716	41536811	miRNA	+	1416.54	6548.29	2.2087	1
mmu-let-7a-5p	chr13	48538239	48538260	miRNA	-	1416.54	6548.29	2.2087	1
mmu-miR-206-3p	chr1	20679055	20679076	miRNA	+	707.11	6247.75	3.1433	1
mmu-mir-206	chr1	20679010	20679082	miRNA	+	707.11	6247.75	3.1433	1
mmu-mir-128-1	chr1	128202361	128202430	miRNA	+	6796.31	5769.75	-0.2362	1
mmu-miR-26b-5p	chr1	74394324	74394344	miRNA	+	1754.66	5316.35	1.5992	1
mmu-mir-26b	chr1	74394310	74394394	miRNA	+	1754.66	5316.35	1.5992	1
mmu-miR-128-3p	chr1	128202404	128202424	miRNA	+	6155.59	5212.72	-0.2399	1
mmu-mir-128-2	chr9	112118636	112118711	miRNA	-	6155.59	5212.72	-0.2399	1
mmu-mir-140	chr8	107551244	107551313	miRNA	+	3127.97	4865.55	0.6374	1
mmu-mir-126a	chr2	26591357	26591429	miRNA	+	4239.59	4825.4	0.1867	1
mmu-miR-140-3p	chr8	107551288	107551308	miRNA	+	3026.07	4817.62	0.6709	1
mmu-mir-144	chr11	78073005	78073070	miRNA	+	689.36	4763.22	2.7886	1
mmu-miR-126a-5p	chr2	26591365	26591385	miRNA	+	4045.83	4482.11	0.1477	1
mmu-miR-122-5p	chr18	65248866	65248887	miRNA	+	2717.29	4156.96	0.6134	1
mmu-mir-122	chr18	65248861	65248926	miRNA	+	2717.29	4156.96	0.6134	1
mmu-mir-6236	chr9	110281287	110281409	miRNA	+	2603.81	4147.9	0.6718	1
mmu-miR-144-3p	chr11	78073047	78073066	miRNA	+	622.2	3993.74	2.6823	1
mmu-mir-425	chr9	108568777	108568861	miRNA	+	4016.49	3971.72	-0.0162	1
mmu-miR-99b-5p	chr17	17830194	17830215	miRNA	+	3638.24	3922.5	0.1085	1
mmu-mir-99b	chr17	17830188	17830257	miRNA	+	3638.24	3922.5	0.1085	1
mmu-miR-221-3p	chrX	19146307	19146329	miRNA	-	3882.95	3848.66	-0.0128	1
mmu-mir-221	chrX	19146294	19146388	miRNA	-	3882.95	3848.66	-0.0128	1
mmu-let-7f-2	chrX	151912346	151912428	miRNA	+	1528.48	3768.34	1.3018	1
mmu-let-7f-5p	chr13	48537889	48537910	miRNA	-	1528.48	3768.34	1.3018	1
mmu-let-7f-1	chr13	48537829	48537917	miRNA	-	1274.5	3691.91	1.5344	1
mmu-miR-425-5p	chr9	108568789	108568811	miRNA	+	3178.92	3498.9	0.1384	1
mmu-mir-106b	chr5	138165737	138165818	miRNA	-	422.26	3456.15	3.033	1
mmu-mir-103-1	chr11	35782396	35782481	miRNA	+	2532.02	3208.73	0.3417	1
mmu-miR-103-3p	chr11	35782447	35782469	miRNA	+	2531.25	3206.14	0.341	1
mmu-mir-103-2	chr2	131288052	131288137	miRNA	+	2531.25	3206.14	0.341	1
mmu-mir-30c-2	chr1	23291701	23291784	miRNA	+	1994.74	3202.25	0.6829	1
mmu-mir-181a-1	chr1	137966455	137966541	miRNA	+	1621.88	3181.52	0.972	1
mmu-mir-181a-2	chr2	38852735	38852810	miRNA	+	1553.18	3158.2	1.0239	1
mmu-miR-30c-5p	chr1	23291714	23291736	miRNA	+	1994.74	3151.73	0.6599	1
mmu-mir-30c-1	chr4	120769534	120769622	miRNA	-	1994.74	3151.73	0.6599	1
mmu-miR-181a-5p	chr1	137966468	137966490	miRNA	+	1553.18	3142.66	1.0168	1
mmu-mir-22	chr11	75463716	75463810	miRNA	+	3502.37	3106.39	-0.1731	1
mmu-miR-22-3p	chr11	75463772	75463793	miRNA	+	3500.06	3066.23	-0.1909	1
mmu-mir-30e	chr4	120772606	120772697	miRNA	-	4210.26	3001.46	-0.4882	1
mmu-miR-30e-5p	chr4	120772660	120772681	miRNA	-	4209.48	2969.08	-0.5036	1
mmu-miR-146b-5p	chr19	46342790	46342811	miRNA	+	2489.56	2922.44	0.2313	1
mmu-mir-146b	chr19	46342762	46342870	miRNA	+	2489.56	2922.44	0.2313	1
mmu-miR-421-3p	chrX	103572930	103572952	miRNA	-	791.26	2737.2	1.7905	1
mmu-mir-421	chrX	103572921	103572996	miRNA	-	791.26	2737.2	1.7905	1
mmu-let-7d-3p	chr13	48536024	48536045	miRNA	-	1777.05	2567.5	0.5309	1
mmu-mir-1198	chrX	7807101	7807221	miRNA	+	2884.81	2483.3	-0.2162	1
mmu-miR-1198-5p	chrX	7807142	7807163	miRNA	+	2884.81	2440.55	-0.2413	1
mmu-miR-27b-3p	chr13	63300760	63300780	miRNA	+	2533.56	2327.85	-0.1222	1
mmu-mir-27b	chr13	63300712	63300784	miRNA	+	2533.56	2327.85	-0.1222	1
mmu-mir-15a	chr14	61632027	61632110	miRNA	-	1374.08	2323.96	0.7581	1
mmu-miR-15a-5p	chr14	61632075	61632096	miRNA	-	1296.89	2314.89	0.8359	1
mmu-miR-484	chr16	14159630	14159651	miRNA	+	1916	2002.7	0.0639	1
mmu-mir-484	chr16	14159626	14159692	miRNA	+	1916	2002.7	0.0639	1
mmu-miR-222-3p	chrX	19146901	19146923	miRNA	-	1718.38	1843.37	0.1013	1
mmu-mir-222	chrX	19146893	19146971	miRNA	-	1718.38	1843.37	0.1013	1
mmu-miR-106b-3p	chr5	138165746	138165767	miRNA	-	278.68	1765.64	2.6635	1
mmu-miR-186-5p	chr3	157544285	157544306	miRNA	+	653.08	1750.1	1.4221	1
mmu-mir-186	chr3	157544279	157544349	miRNA	+	653.08	1750.1	1.4221	1
mmu-miR-106b-5p	chr5	138165787	138165807	miRNA	-	143.58	1690.51	3.5575	1
mmu-mir-150	chr7	45121757	45121821	miRNA	+	723.32	1651.65	1.1912	1
mmu-miR-150-5p	chr7	45121762	45121783	miRNA	+	689.36	1625.74	1.2378	1
mmu-mir-181c	chr8	84178873	84178961	miRNA	-	1190.36	1607.6	0.4335	1
mmu-miR-143-3p	chr18	61649199	61649219	miRNA	-	751.89	1533.76	1.0285	1
mmu-mir-143	chr18	61649196	61649258	miRNA	-	751.89	1533.76	1.0285	1
mmu-mir-23a	chr8	84208518	84208592	miRNA	+	2226.33	1531.17	-0.54	1
mmu-miR-23a-3p	chr8	84208563	84208583	miRNA	+	2160.71	1511.74	-0.5153	1
mmu-miR-181c-5p	chr8	84178924	84178945	miRNA	-	1189.59	1493.61	0.3283	1
mmu-mir-1839	chr7	81529916	81529988	miRNA	+	1130.92	1454.74	0.3633	1
mmu-miR-1839-5p	chr7	81529919	81529940	miRNA	+	1130.92	1388.68	0.2962	1
mmu-miR-130a-3p	chr2	84741116	84741137	miRNA	-	2149.9	1309.66	-0.7151	1
mmu-mir-130a	chr2	84741115	84741178	miRNA	-	2149.9	1309.66	-0.7151	1
mmu-miR-574-3p	chr5	64970364	64970385	miRNA	+	689.36	1286.34	0.8999	1
mmu-mir-574	chr5	64970318	64970395	miRNA	+	689.36	1286.34	0.8999	1
mmu-miR-378c	chr14	46954905	46954925	miRNA	-	824.45	1239.71	0.5885	1
mmu-mir-378c	chr14	46954830	46954928	miRNA	-	824.45	1239.71	0.5885	1
mmu-mir-7a-1	chr13	58392779	58392886	miRNA	-	259.38	1233.23	2.2493	1
mmu-mir-17	chr14	115043671	115043754	miRNA	+	920.17	1121.82	0.2859	1
mmu-miR-29a-3p	chr6	31062673	31062694	miRNA	-	1381.8	1116.64	-0.3074	1
mmu-mir-29a	chr6	31062660	31062747	miRNA	-	1381.8	1116.64	-0.3074	1
mmu-miR-181d-5p	chr8	84178759	84178781	miRNA	-	1052.95	1097.21	0.0594	1
mmu-mir-181d	chr8	84178716	84178787	miRNA	-	1052.95	1097.21	0.0594	1
mmu-miR-541-5p	chr12	109742422	109742446	miRNA	+	802.06	1068.71	0.4141	1
mmu-mir-541	chr12	109742409	109742498	miRNA	+	802.06	1068.71	0.4141	1
mmu-miR-101b-3p	chr19	29135338	29135356	miRNA	+	995.83	1062.23	0.0931	1
mmu-miR-7a-5p	chr13	58392841	58392863	miRNA	-	258.61	1062.23	2.0383	1
mmu-mir-101b	chr19	29135279	29135375	miRNA	+	995.83	1062.23	0.0931	1
mmu-mir-181b-1	chr1	137966639	137966718	miRNA	+	626.06	1062.23	0.7627	1
mmu-mir-7a-2	chr7	78888277	78888373	miRNA	+	258.61	1062.23	2.0383	1
mmu-miR-181b-5p	chr1	137966650	137966673	miRNA	+	627.6	1060.94	0.7574	1
mmu-mir-181b-2	chr2	38853830	38853918	miRNA	+	627.6	1060.94	0.7574	1
mmu-miR-744-5p	chr11	65734799	65734820	miRNA	-	834.49	1047.99	0.3287	1
mmu-mir-744	chr11	65734733	65734832	miRNA	-	834.49	1047.99	0.3287	1
mmu-mir-361	chrX	113074824	113074893	miRNA	-	1442.79	1003.94	-0.5232	1
mmu-miR-17-5p	chr14	115043684	115043706	miRNA	+	781.99	992.28	0.3436	1
mmu-mir-130b	chr16	17124061	17124142	miRNA	-	1159.48	988.4	-0.2303	1
mmu-miR-107-3p	chr19	34820700	34820722	miRNA	-	1998.6	957.31	-1.0619	1
mmu-mir-107	chr19	34820687	34820773	miRNA	-	1998.6	957.31	-1.0619	1
mmu-miR-130b-3p	chr16	17124071	17124092	miRNA	-	1159.48	941.76	-0.3	1
mmu-miR-486b-3p	chr8	23142587	23142606	miRNA	-	487.88	922.33	0.9188	1
mmu-miR-361-5p	chrX	113074867	113074888	miRNA	-	1110.85	917.15	-0.2764	1
mmu-miR-375-3p	chr1	74900661	74900682	miRNA	-	1451.28	900.31	-0.6888	1
mmu-mir-375	chr1	74900658	74900721	miRNA	-	1451.28	900.31	-0.6888	1
mmu-miR-98-5p	chrX	151913229	151913250	miRNA	+	333.49	799.27	1.2611	1
mmu-mir-98	chrX	151913214	151913321	miRNA	+	333.49	799.27	1.2611	1
mmu-miR-144-5p	chr11	78073010	78073032	miRNA	+	67.16	769.47	3.5182	1
mmu-miR-200a-3p	chr4	156054911	156054932	miRNA	-	1181.87	729.31	-0.6965	1
mmu-mir-200a	chr4	156054896	156054985	miRNA	-	1181.87	729.31	-0.6965	1
mmu-mir-125a	chr17	17830812	17830879	miRNA	+	676.23	715.07	0.0806	1
mmu-mir-223	chrX	96242817	96242926	miRNA	+	683.95	707.29	0.0484	1
mmu-miR-125a-5p	chr17	17830817	17830840	miRNA	+	676.23	682.68	0.0137	1
mmu-miR-152-3p	chr11	96850439	96850459	miRNA	+	415.31	659.36	0.6669	1
mmu-mir-152	chr11	96850393	96850465	miRNA	+	415.31	659.36	0.6669	1
mmu-mir-6240	chr5	114851948	114852064	miRNA	+	234.68	645.11	1.4589	1
mmu-miR-223-3p	chrX	96242884	96242905	miRNA	+	543.46	643.82	0.2445	1
mmu-mir-148a	chr6	51269812	51269910	miRNA	-	903.19	643.82	-0.4884	1
mmu-mir-101a	chr4	101346945	101347027	miRNA	-	617.57	641.23	0.0542	1
mmu-miR-151-5p	chr15	73254855	73254875	miRNA	-	253.2	632.16	1.32	1
mmu-miR-101a-3p	chr4	101346957	101346977	miRNA	-	617.57	625.68	0.0188	1
mmu-miR-6240	chr5	114851973	114851998	miRNA	+	152.85	604.96	1.9847	1
mmu-miR-148a-3p	chr6	51269829	51269850	miRNA	-	903.19	590.71	-0.6126	1
mmu-miR-27a-3p	chr8	84208727	84208747	miRNA	+	1473.67	573.87	-1.3606	1
mmu-mir-27a	chr8	84208672	84208758	miRNA	+	1473.67	573.87	-1.3606	1
mmu-miR-155-5p	chr16	84714143	84714165	miRNA	+	326.54	559.62	0.7772	1
mmu-mir-155	chr16	84714140	84714204	miRNA	+	326.54	559.62	0.7772	1
mmu-miR-92b-3p	chr3	89227126	89227147	miRNA	-	150.53	555.73	1.8843	1
mmu-mir-92b	chr3	89227116	89227198	miRNA	-	150.53	555.73	1.8843	1
mmu-mir-1843a	chr12	80391613	80391677	miRNA	-	467.03	546.66	0.2271	1
mmu-miR-141-3p	chr6	124717917	124717938	miRNA	-	212.29	532.41	1.3265	1
mmu-mir-141	chr6	124717914	124717985	miRNA	-	212.29	532.41	1.3265	1
mmu-miR-99a-5p	chr16	77598940	77598961	miRNA	+	263.24	531.12	1.0127	1
mmu-mir-99a	chr16	77598936	77599000	miRNA	+	263.24	531.12	1.0127	1
mmu-miR-185-5p	chr16	18327438	18327459	miRNA	-	534.97	524.64	-0.0281	1
mmu-mir-185	chr16	18327401	18327465	miRNA	-	534.97	524.64	-0.0281	1
mmu-let-7e	chr17	17830352	17830444	miRNA	+	128.92	496.14	1.9443	1
mmu-miR-19b-3p	chr14	115044358	115044380	miRNA	+	385.98	487.07	0.3356	1
mmu-mir-19b-1	chr14	115044305	115044391	miRNA	+	385.98	487.07	0.3356	1
mmu-mir-19b-2	chrX	52741983	52742066	miRNA	-	385.98	487.07	0.3356	1
mmu-miR-1843a-5p	chr12	80391654	80391674	miRNA	-	467.03	484.48	0.0529	1
mmu-miR-301a-3p	chr11	87113054	87113076	miRNA	+	125.06	484.48	1.9539	1
mmu-mir-125b-2	chr16	77646273	77646343	miRNA	+	98.04	484.48	2.305	1
mmu-mir-301a	chr11	87113004	87113089	miRNA	+	125.06	484.48	1.9539	1
mmu-miR-676-3p	chrX	100381151	100381171	miRNA	+	66.39	483.19	2.8636	1
mmu-mir-676	chrX	100381097	100381185	miRNA	+	66.39	483.19	2.8636	1
mmu-miR-425-3p	chr9	108568830	108568850	miRNA	+	837.57	472.82	-0.8249	1
mmu-miR-378d	chr10	126710355	126710376	miRNA	-	391.38	457.28	0.2245	1
mmu-mir-378d	chr10	126710282	126710391	miRNA	-	391.38	457.28	0.2245	1
mmu-miR-127-3p	chr12	109592888	109592909	miRNA	+	80.28	455.98	2.5058	1
mmu-mir-127	chr12	109592846	109592915	miRNA	+	80.28	455.98	2.5058	1
mmu-mir-139	chr7	101475376	101475443	miRNA	+	84.92	449.51	2.4042	1
mmu-miR-1843b-5p	chr1	159340362	159340382	miRNA	+	433.07	448.21	0.0496	1
mmu-mir-1843b	chr1	159340358	159340423	miRNA	+	433.07	448.21	0.0496	1
mmu-let-7e-5p	chr17	17830366	17830387	miRNA	+	128.92	441.73	1.7767	1
mmu-miR-200c-3p	chr6	124718324	124718346	miRNA	-	0	424.89	Inf	1
mmu-mir-200c	chr6	124718322	124718390	miRNA	-	0	424.89	Inf	1
mmu-miR-23b-3p	chr13	63300529	63300549	miRNA	+	1073.02	419.71	-1.3542	1
mmu-miR-423-3p	chr11	77078086	77078108	miRNA	-	662.34	419.71	-0.6582	1
mmu-mir-23b	chr13	63300484	63300557	miRNA	+	1073.02	419.71	-1.3542	1
mmu-mir-28a	chr16	24827855	24827940	miRNA	+	73.34	400.28	2.4484	1
mmu-miR-30a-3p	chr1	23272315	23272336	miRNA	+	65.62	388.62	2.5662	1
mmu-miR-203-3p	chr12	112130927	112130948	miRNA	+	216.92	376.96	0.7973	1
mmu-mir-203	chr12	112130880	112130955	miRNA	+	216.92	376.96	0.7973	1
mmu-mir-324	chr11	70012043	70012131	miRNA	+	79.51	375.67	2.2402	1
mmu-let-7c-2-3p	chr15	85706664	85706685	miRNA	+	247.03	374.37	0.5998	1
mmu-let-7a-1-3p	chr13	48538188	48538209	miRNA	-	247.03	373.08	0.5948	1
mmu-miR-324-5p	chr11	70012060	70012082	miRNA	+	79.51	366.6	2.205	1
mmu-mir-125b-1	chr9	41581926	41582002	miRNA	+	60.98	365.31	2.5826	1
mmu-miR-20a-5p	chr14	115044183	115044205	miRNA	+	203.8	356.24	0.8057	1
mmu-mir-20a	chr14	115044157	115044263	miRNA	+	203.8	356.24	0.8057	1
mmu-miR-126a-3p	chr2	26591402	26591423	miRNA	+	193.76	343.28	0.8251	1
mmu-miR-125b-5p	chr16	77646279	77646300	miRNA	+	0.77	338.1	8.7747	1
mmu-miR-139-5p	chr7	101475382	101475403	miRNA	+	23.16	338.1	3.8678	1
mmu-mir-148b	chr15	103285125	103285221	miRNA	+	132	338.1	1.3569	1
mmu-miR-24-2-5p	chr8	84208839	84208860	miRNA	+	172.15	330.33	0.9403	1
mmu-miR-5121	chr7	45126925	45126945	miRNA	-	453.14	323.85	-0.4846	1
mmu-mir-5121	chr7	45126918	45126991	miRNA	-	453.14	323.85	-0.4846	1
mmu-mir-674	chr2	117185127	117185226	miRNA	+	584.37	318.67	-0.8748	1
mmu-mir-15b	chr3	69009772	69009835	miRNA	+	171.37	309.6	0.8533	1
mmu-miR-872-5p	chr4	94665167	94665187	miRNA	+	202.25	307.01	0.6021	1
mmu-mir-872	chr4	94665157	94665237	miRNA	+	202.25	307.01	0.6021	1
mmu-miR-28a-5p	chr16	24827868	24827889	miRNA	+	0	305.72	Inf	1
mmu-mir-195a	chr11	70235042	70235135	miRNA	+	2.32	301.83	7.026	1
mmu-mir-6239	chr14	117953743	117953847	miRNA	-	102.67	294.06	1.5181	1
mmu-mir-532	chrX	7248402	7248497	miRNA	-	370.54	287.58	-0.3657	1
mmu-miR-16-2-3p	chr3	69009960	69009981	miRNA	+	0	268.15	Inf	1
mmu-miR-351-5p	chrX	53053315	53053338	miRNA	-	30.11	251.31	3.0613	1
mmu-mir-351	chrX	53053255	53053353	miRNA	-	30.11	251.31	3.0613	1
mmu-mir-30b	chr15	68337415	68337510	miRNA	-	278.68	234.47	-0.2492	1
mmu-miR-1981-5p	chr1	184822465	184822488	miRNA	-	322.68	231.88	-0.4767	1
mmu-mir-1981	chr1	184822407	184822488	miRNA	-	322.68	231.88	-0.4767	1
mmu-miR-215-3p	chr1	185313647	185313667	miRNA	+	67.16	229.29	1.7715	1
mmu-miR-652-3p	chrX	142739060	142739080	miRNA	+	0	229.29	Inf	1
mmu-mir-652	chrX	142739000	142739097	miRNA	+	0	229.29	Inf	1
mmu-miR-674-5p	chr2	117185151	117185172	miRNA	+	584.37	226.7	-1.3661	1
mmu-mir-145a	chr18	61647825	61647894	miRNA	-	73.34	225.4	1.6199	1
mmu-miR-195a-5p	chr11	70235062	70235082	miRNA	+	2.32	221.51	6.5797	1
mmu-miR-142a-3p	chr11	87756903	87756925	miRNA	+	291.03	216.33	-0.4279	1
mmu-mir-194-1	chr1	185313319	185313385	miRNA	+	0	203.38	Inf	1
mmu-miR-664-5p	chr1	185242975	185242995	miRNA	+	147.44	202.08	0.4548	1
mmu-mir-664	chr1	185242975	185243043	miRNA	+	147.44	202.08	0.4548	1
mmu-miR-210-3p	chr7	141221407	141221428	miRNA	-	248.57	198.2	-0.3267	1
mmu-mir-210	chr7	141221384	141221493	miRNA	-	248.57	198.2	-0.3267	1
mmu-miR-382-5p	chr12	109733781	109733802	miRNA	+	177.55	194.31	0.1301	1
mmu-mir-382	chr12	109733771	109733846	miRNA	+	177.55	194.31	0.1301	1
mmu-mir-322	chrX	53054255	53054349	miRNA	-	234.68	191.72	-0.2917	1
mmu-mir-455	chr4	63256851	63256932	miRNA	+	0	190.42	Inf	1
mmu-miR-148b-3p	chr15	103285185	103285206	miRNA	+	132	187.83	0.5089	1
mmu-miR-3535	chr1	86352062	86352087	miRNA	-	103.44	187.83	0.8606	1
mmu-mir-3535	chr1	86351981	86352127	miRNA	-	103.44	187.83	0.8606	1
mmu-miR-15b-5p	chr3	69009775	69009796	miRNA	+	94.18	185.24	0.9759	1
mmu-miR-532-5p	chrX	7248456	7248477	miRNA	-	285.62	185.24	-0.6247	1
mmu-miR-30b-5p	chr15	68337469	68337490	miRNA	-	278.68	181.36	-0.6198	1
mmu-miR-100-5p	chr9	41531437	41531458	miRNA	+	243.17	174.88	-0.4756	1
mmu-miR-378b	chr11	88352839	88352858	miRNA	+	133.55	174.88	0.389	1
mmu-mir-100	chr9	41531425	41531504	miRNA	+	243.17	174.88	-0.4756	1
mmu-mir-378b	chr11	88352773	88352864	miRNA	+	133.55	174.88	0.389	1
mmu-miR-194-5p	chr1	185313325	185313346	miRNA	+	0	167.11	Inf	1
mmu-mir-194-2	chr19	6264643	6264728	miRNA	+	0	167.11	Inf	1
mmu-miR-7a-1-3p	chr13	58392800	58392821	miRNA	-	0.77	158.04	7.6776	1
mmu-miR-145a-3p	chr18	61647827	61647848	miRNA	-	73.34	152.86	1.0596	1
mmu-miR-669a-5p	chr2	10474460	10474483	miRNA	+	42.46	152.86	1.8481	1
mmu-miR-669p-5p	chr2	10489130	10489153	miRNA	+	42.46	152.86	1.8481	1
mmu-mir-669a-1	chr2	10476853	10476949	miRNA	+	42.46	152.86	1.8481	1
mmu-mir-669a-10	chr2	10498911	10498997	miRNA	+	42.46	152.86	1.8481	1
mmu-mir-669a-11	chr2	10501339	10501425	miRNA	+	42.46	152.86	1.8481	1
mmu-mir-669a-12	chr2	10503791	10503877	miRNA	+	42.46	152.86	1.8481	1
mmu-mir-669a-2	chr2	10510164	10510260	miRNA	+	42.46	152.86	1.8481	1
mmu-mir-669a-3	chr2	10474433	10474541	miRNA	+	42.46	152.86	1.8481	1
mmu-mir-669a-4	chr2	10479315	10479401	miRNA	+	42.46	152.86	1.8481	1
mmu-mir-669a-5	chr2	10481761	10481847	miRNA	+	42.46	152.86	1.8481	1
mmu-mir-669a-6	chr2	10484196	10484282	miRNA	+	42.46	152.86	1.8481	1
mmu-mir-669a-7	chr2	10486653	10486739	miRNA	+	42.46	152.86	1.8481	1
mmu-mir-669a-8	chr2	10491566	10491652	miRNA	+	42.46	152.86	1.8481	1
mmu-mir-669a-9	chr2	10494028	10494114	miRNA	+	42.46	152.86	1.8481	1
mmu-mir-669p-1	chr2	10489116	10489202	miRNA	+	42.46	152.86	1.8481	1
mmu-mir-669p-2	chr2	10496497	10496583	miRNA	+	42.46	152.86	1.8481	1
mmu-miR-148b-5p	chr15	103285148	103285171	miRNA	+	0	150.27	Inf	1
mmu-miR-322-5p	chrX	53054306	53054327	miRNA	-	0	150.27	Inf	1
mmu-miR-125b-2-3p	chr16	77646318	77646339	miRNA	+	97.27	147.68	0.6024	1
mmu-miR-455-3p	chr4	63256904	63256924	miRNA	+	0	147.68	Inf	1
mmu-miR-5112	chr18	82720291	82720309	miRNA	+	213.06	147.68	-0.5288	1
mmu-mir-5112	chr18	82720281	82720340	miRNA	+	213.06	147.68	-0.5288	1
mmu-miR-133b-3p	chr1	20682834	20682855	miRNA	+	26.25	134.72	2.3598	1
mmu-mir-133b	chr1	20682769	20682887	miRNA	+	26.25	134.72	2.3598	1
mmu-miR-17-3p	chr14	115043721	115043742	miRNA	+	138.18	129.54	-0.0931	1
mmu-mir-434	chr12	109594506	109594599	miRNA	+	265.55	129.54	-1.0356	1
mmu-miR-205-5p	chr1	193507503	193507524	miRNA	-	44	128.25	1.5433	1
mmu-miR-503-5p	chrX	53054027	53054049	miRNA	-	27.02	128.25	2.2469	1
mmu-mir-205	chr1	193507463	193507530	miRNA	-	44	128.25	1.5433	1
mmu-mir-503	chrX	53053984	53054054	miRNA	-	27.02	128.25	2.2469	1
mmu-miR-208b-3p	chr14	54975710	54975731	miRNA	-	169.83	125.65	-0.4346	1
mmu-mir-208b	chr14	54975700	54975776	miRNA	-	169.83	125.65	-0.4346	1
mmu-miR-15b-3p	chr3	69009813	69009834	miRNA	+	77.2	124.36	0.6879	1
mmu-miR-298-5p	chr2	174267553	174267575	miRNA	-	97.27	124.36	0.3545	1
mmu-mir-298	chr2	174267504	174267585	miRNA	-	97.27	124.36	0.3545	1
mmu-mir-1306	chr16	18284239	18284317	miRNA	-	74.11	120.47	0.701	1
mmu-mir-342	chr12	108658620	108658718	miRNA	+	213.83	120.47	-0.8278	1
mmu-miR-181c-3p	chr8	84178885	84178906	miRNA	-	0.77	114	7.2062	1
mmu-mir-18a	chr14	115043851	115043946	miRNA	+	69.48	114	0.7144	1
mmu-miR-139-3p	chr7	101475418	101475439	miRNA	+	61.76	111.41	0.8512	1
mmu-miR-25-5p	chr5	138165370	138165391	miRNA	-	98.81	108.81	0.1391	1
mmu-miR-532-3p	chrX	7248419	7248440	miRNA	-	84.92	102.34	0.2692	1
mmu-miR-218-5p	chr11	35616840	35616860	miRNA	+	74.11	101.04	0.4473	1
mmu-mir-218-1	chr5	48223942	48224051	miRNA	+	74.11	101.04	0.4473	1
mmu-miR-483-5p	chr7	142654968	142654989	miRNA	-	3.09	98.45	4.9947	1
mmu-miR-6238	chr7	53891796	53891817	miRNA	-	40.14	98.45	1.2943	1
mmu-mir-483	chr7	142654924	142654996	miRNA	-	3.09	98.45	4.9947	1
mmu-mir-6238	chr7	53891761	53891889	miRNA	-	40.14	98.45	1.2943	1
mmu-miR-499-5p	chr2	155622893	155622913	miRNA	+	0	95.86	Inf	1
mmu-mir-499	chr2	155622880	155622958	miRNA	+	0	95.86	Inf	1
mmu-miR-19a-3p	chr14	115044048	115044070	miRNA	+	36.28	94.56	1.382	1
mmu-miR-28a-3p	chr16	24827908	24827929	miRNA	+	73.34	94.56	0.3668	1
mmu-mir-19a	chr14	115044000	115044081	miRNA	+	36.28	94.56	1.382	1
mmu-miR-434-3p	chr12	109594565	109594586	miRNA	+	265.55	93.27	-1.5095	1
mmu-miR-674-3p	chr2	117185186	117185207	miRNA	+	0	91.97	Inf	1
mmu-miR-132-3p	chr11	75173723	75173744	miRNA	+	86.46	88.09	0.0269	1
mmu-mir-132	chr11	75173682	75173747	miRNA	+	175.23	88.09	-0.9923	1
mmu-miR-1968-5p	chr8	13189068	13189091	miRNA	-	0	86.79	Inf	1
mmu-miR-211-5p	chr7	64205831	64205852	miRNA	+	0	86.79	Inf	1
mmu-miR-361-3p	chrX	113074827	113074851	miRNA	-	331.94	86.79	-1.9353	1
mmu-mir-1968	chr8	13189031	13189098	miRNA	-	0	86.79	Inf	1
mmu-mir-211	chr7	64205806	64205911	miRNA	+	0	86.79	Inf	1
mmu-mir-330	chr7	19181465	19181562	miRNA	+	68.7	86.79	0.3372	1
mmu-miR-93-3p	chr5	138165536	138165557	miRNA	-	0	85.5	Inf	1
mmu-miR-3057-5p	chr10	81271610	81271633	miRNA	+	0	84.2	Inf	1
mmu-miR-342-5p	chr12	108658638	108658659	miRNA	+	77.97	84.2	0.111	1
mmu-mir-3057	chr10	81271597	81271687	miRNA	+	0	84.2	Inf	1
mmu-miR-18a-3p	chr14	115043908	115043929	miRNA	+	69.48	80.32	0.2092	1
mmu-miR-195a-3p	chr11	70235100	70235121	miRNA	+	0	80.32	Inf	1
mmu-mir-218-2	chr11	35616816	35616925	miRNA	+	74.11	80.32	0.116	1
mmu-miR-1306-3p	chr16	18284248	18284268	miRNA	-	74.11	79.02	0.0926	1
mmu-miR-182-5p	chr6	30165962	30165986	miRNA	-	0.77	76.43	6.6295	1
mmu-miR-297b-5p	chr2	10511686	10511707	miRNA	+	0	76.43	Inf	1
mmu-miR-409-3p	chr12	109743204	109743225	miRNA	+	81.06	76.43	-0.0848	1
mmu-mir-182	chr6	30165918	30165992	miRNA	-	0.77	76.43	6.6295	1
mmu-mir-297b	chr2	10511667	10511775	miRNA	+	0	76.43	Inf	1
mmu-mir-409	chr12	109743158	109743236	miRNA	+	81.06	76.43	-0.0848	1
mmu-mir-511	chr2	14261003	14261081	miRNA	+	90.32	76.43	-0.2409	1
mmu-miR-12180-3p	chr10	111185680	111185697	miRNA	+	0	73.84	Inf	1
mmu-miR-134-5p	chr12	109734145	109734166	miRNA	+	0	73.84	Inf	1
mmu-mir-12180	chr10	111185630	111185698	miRNA	+	0	73.84	Inf	1
mmu-mir-134	chr12	109734139	109734209	miRNA	+	0	73.84	Inf	1
mmu-miR-145a-5p	chr18	61647866	61647888	miRNA	-	0	72.54	Inf	1
mmu-miR-199b-5p	chr2	32318485	32318507	miRNA	+	0	71.25	Inf	1
mmu-mir-219a-1	chr17	34024983	34025092	miRNA	-	0	71.25	Inf	1
mmu-mir-3066	chr12	17355392	17355474	miRNA	+	0	71.25	Inf	1
mmu-miR-196b-5p	chr6	52230129	52230150	miRNA	-	0	69.95	Inf	1
mmu-miR-219a-1-3p	chr17	34025010	34025031	miRNA	-	0	69.95	Inf	1
mmu-miR-429-3p	chr4	156053916	156053937	miRNA	-	71.79	69.95	-0.0375	1
mmu-mir-196b	chr6	52230081	52230165	miRNA	-	0	69.95	Inf	1
mmu-mir-429	chr4	156053905	156053987	miRNA	-	71.79	69.95	-0.0375	1
mmu-miR-376b-5p	chr12	109723471	109723492	miRNA	+	0	68.66	Inf	1
mmu-mir-376b	chr12	109723458	109723539	miRNA	+	0	68.66	Inf	1
mmu-miR-1839-3p	chr7	81529958	81529980	miRNA	+	0	66.07	Inf	1
mmu-miR-326-3p	chr7	99552328	99552348	miRNA	+	73.34	66.07	-0.1506	1
mmu-mir-326	chr7	99552269	99552363	miRNA	+	73.34	66.07	-0.1506	1
mmu-miR-29c-3p	chr1	195037600	195037621	miRNA	+	0.77	64.77	6.3907	1
mmu-mir-29c	chr1	195037547	195037634	miRNA	+	0.77	64.77	6.3907	1
mmu-miR-184-3p	chr9	89802263	89802284	miRNA	-	0	63.47	Inf	1
mmu-miR-223-5p	chrX	96242842	96242864	miRNA	+	140.5	63.47	-1.1463	1
mmu-mir-184	chr9	89802260	89802328	miRNA	-	0	63.47	Inf	1
mmu-miR-1843a-3p	chr12	80391615	80391636	miRNA	-	0	62.18	Inf	1
mmu-miR-379-5p	chr12	109709065	109709085	miRNA	+	72.56	60.88	-0.2532	1
mmu-miR-497a-5p	chr11	70234730	70234751	miRNA	+	10.04	60.88	2.601	1
mmu-mir-379	chr12	109709060	109709125	miRNA	+	72.56	60.88	-0.2532	1
mmu-mir-497a	chr11	70234717	70234800	miRNA	+	10.04	60.88	2.601	1
mmu-miR-133a-5p	chr18	10782950	10782970	miRNA	-	0	59.59	Inf	1
mmu-miR-8116	chr5	137293800	137293820	miRNA	+	0	58.29	Inf	1
mmu-mir-8116	chr5	137293780	137293876	miRNA	+	0	58.29	Inf	1
mmu-miR-296-3p	chr2	174267058	174267079	miRNA	-	0	57	Inf	1
mmu-miR-672-5p	chrX	104116228	104116250	miRNA	-	60.21	57	-0.0792	1
mmu-mir-296	chr2	174267047	174267125	miRNA	-	0	57	Inf	1
mmu-mir-672	chrX	104116175	104116274	miRNA	-	60.21	57	-0.0792	1
mmu-let-7e-3p	chr17	17830411	17830432	miRNA	+	0	54.41	Inf	1
mmu-miR-3968	chr11	115447969	115447989	miRNA	-	82.6	54.41	-0.6023	1
mmu-miR-671-3p	chr5	24592171	24592191	miRNA	+	0	54.41	Inf	1
mmu-mir-3968	chr11	115447961	115448060	miRNA	-	82.6	54.41	-0.6023	1
mmu-mir-671	chr5	24592114	24592211	miRNA	+	0	54.41	Inf	1
mmu-miR-1943-5p	chr15	79375271	79375293	miRNA	-	33.97	53.11	0.6449	1
mmu-miR-30b-3p	chr15	68337431	68337452	miRNA	-	0	53.11	Inf	1
mmu-miR-330-3p	chr7	19181525	19181547	miRNA	+	0	53.11	Inf	1
mmu-miR-5128	chr2	37688212	37688234	miRNA	-	0	53.11	Inf	1
mmu-mir-1943	chr15	79375228	79375300	miRNA	-	33.97	53.11	0.6449	1
mmu-mir-5128	chr2	37688201	37688284	miRNA	-	0	53.11	Inf	1
mmu-miR-10a-3p	chr11	96317227	96317248	miRNA	+	94.18	51.82	-0.862	1
mmu-miR-6911-3p	chr10	80278212	80278232	miRNA	+	0	51.82	Inf	1
mmu-miR-700-5p	chr4	135416601	135416622	miRNA	-	0	51.82	Inf	1
mmu-mir-6911	chr10	80278164	80278232	miRNA	+	0	51.82	Inf	1
mmu-mir-700	chr4	135416555	135416633	miRNA	-	0	51.82	Inf	1
mmu-miR-24-1-5p	chr13	63301213	63301235	miRNA	+	0	50.52	Inf	1
mmu-miR-30c-2-3p	chr1	23291754	23291775	miRNA	+	0	50.52	Inf	1
mmu-miR-6239	chr14	117953768	117953787	miRNA	-	33.97	50.52	0.5728	1
mmu-miR-140-5p	chr8	107551249	107551270	miRNA	+	101.9	47.93	-1.0881	1
mmu-mir-204	chr19	22750605	22750672	miRNA	+	0	47.93	Inf	1
mmu-miR-130b-5p	chr16	17124109	17124130	miRNA	-	0	46.63	Inf	1
mmu-miR-204-5p	chr19	22750610	22750631	miRNA	+	0	46.63	Inf	1
mmu-miR-7235-3p	chr11	97146364	97146386	miRNA	-	0	46.63	Inf	1
mmu-mir-7235	chr11	97146364	97146419	miRNA	-	0	46.63	Inf	1
mmu-miR-101c	chr9	3038680	3038698	miRNA	-	8.49	44.04	2.3748	1
mmu-miR-191-3p	chr9	108568367	108568388	miRNA	+	0	44.04	Inf	1
mmu-miR-300-3p	chr12	109724363	109724384	miRNA	+	88.78	44.04	-1.0112	1
mmu-miR-3087-5p	chr2	25442780	25442800	miRNA	+	0	44.04	Inf	1
mmu-miR-323-3p	chr12	109712558	109712578	miRNA	+	0	44.04	Inf	1
mmu-miR-511-3p	chr2	14261051	14261072	miRNA	+	90.32	44.04	-1.0361	1
mmu-mir-101c	chr9	3038669	3038743	miRNA	-	8.49	44.04	2.3748	1
mmu-mir-300	chr12	109724313	109724391	miRNA	+	88.78	44.04	-1.0112	1
mmu-mir-3087	chr2	25442779	25442834	miRNA	+	0	44.04	Inf	1
mmu-mir-323	chr12	109712508	109712593	miRNA	+	0	44.04	Inf	1
mmu-miR-1198-3p	chrX	7807180	7807201	miRNA	+	0	42.75	Inf	1
mmu-miR-148a-5p	chr6	51269867	51269888	miRNA	-	0	42.75	Inf	1
mmu-miR-2137	chrX	72992113	72992133	miRNA	+	31.65	42.75	0.4337	1
mmu-miR-455-5p	chr4	63256867	63256888	miRNA	+	0	42.75	Inf	1
mmu-miR-5116	chrX	56587892	56587912	miRNA	-	0	42.75	Inf	1
mmu-miR-6956-3p	chr15	79002265	79002284	miRNA	+	0	42.75	Inf	1
mmu-miR-7670-5p	chr6	38507325	38507346	miRNA	+	0	42.75	Inf	1
mmu-miR-8114	chr1	153899989	153900009	miRNA	+	0	42.75	Inf	1
mmu-mir-2137	chrX	72992079	72992144	miRNA	+	31.65	42.75	0.4337	1
mmu-mir-5116	chrX	56587852	56587914	miRNA	-	0	42.75	Inf	1
mmu-mir-6956	chr15	79002223	79002284	miRNA	+	0	42.75	Inf	1
mmu-mir-7670	chr6	38507325	38507393	miRNA	+	0	42.75	Inf	1
mmu-mir-8114	chr1	153899926	153900036	miRNA	+	0	42.75	Inf	1
mmu-miR-1306-5p	chr16	18284288	18284310	miRNA	-	0	41.45	Inf	1
mmu-miR-322-3p	chrX	53054269	53054289	miRNA	-	234.68	41.45	-2.5011	1
mmu-miR-3473g	chr2	126902290	126902309	miRNA	-	0	41.45	Inf	1
mmu-miR-411-5p	chr12	109710190	109710210	miRNA	+	0	41.45	Inf	1
mmu-miR-485-3p	chr12	109734946	109734967	miRNA	+	0	41.45	Inf	1
mmu-miR-501-3p	chrX	7241270	7241291	miRNA	-	0	41.45	Inf	1
mmu-miR-7068-3p	chr8	72470016	72470036	miRNA	-	0	41.45	Inf	1
mmu-mir-3473g	chr2	126902250	126902385	miRNA	-	0	41.45	Inf	1
mmu-mir-411	chr12	109710175	109710256	miRNA	+	0	41.45	Inf	1
mmu-mir-485	chr12	109734902	109734974	miRNA	+	0	41.45	Inf	1
mmu-mir-501	chrX	7241243	7241351	miRNA	-	0	41.45	Inf	1
mmu-mir-7068	chr8	72470016	72470089	miRNA	-	0	41.45	Inf	1
mmu-miR-138-5p	chr8	94324312	94324334	miRNA	+	0	40.16	Inf	1
mmu-miR-22-5p	chr11	75463734	75463755	miRNA	+	2.32	40.16	4.116	1
mmu-miR-3068-5p	chr12	87437724	87437747	miRNA	-	127.37	40.16	-1.6653	1
mmu-miR-433-3p	chr12	109591781	109591802	miRNA	+	29.33	40.16	0.4531	1
mmu-miR-7043-3p	chr6	116645978	116645998	miRNA	-	0	40.16	Inf	1
mmu-mir-138-1	chr9	122682876	122682974	miRNA	+	0	40.16	Inf	1
mmu-mir-138-2	chr8	94324311	94324381	miRNA	+	0	40.16	Inf	1
mmu-mir-3068	chr12	87437679	87437757	miRNA	-	127.37	40.16	-1.6653	1
mmu-mir-433	chr12	109591715	109591838	miRNA	+	29.33	40.16	0.4531	1
mmu-mir-7043	chr6	116645978	116646047	miRNA	-	0	40.16	Inf	1
mmu-miR-183-5p	chr6	30169711	30169732	miRNA	-	81.83	38.86	-1.0742	1
mmu-miR-217-5p	chr11	28763761	28763783	miRNA	+	0	38.86	Inf	1
mmu-miR-3970	chr19	33157122	33157141	miRNA	+	0.77	38.86	5.6537	1
mmu-miR-5119	chr11	98262638	98262656	miRNA	+	0.77	38.86	5.6537	1
mmu-miR-877-5p	chr17	35960795	35960814	miRNA	-	0	38.86	Inf	1
mmu-mir-183	chr6	30169668	30169737	miRNA	-	81.83	38.86	-1.0742	1
mmu-mir-217	chr11	28763728	28763835	miRNA	+	0	38.86	Inf	1
mmu-mir-3970	chr19	33157112	33157201	miRNA	+	0.77	38.86	5.6537	1
mmu-mir-5119	chr11	98262606	98262662	miRNA	+	0.77	38.86	5.6537	1
mmu-mir-877	chr17	35960730	35960814	miRNA	-	0	38.86	Inf	1
mmu-miR-1191a	chr7	27205615	27205635	miRNA	+	0	37.57	Inf	1
mmu-miR-147-3p	chr2	122640850	122640871	miRNA	+	0	37.57	Inf	1
mmu-miR-181a-1-3p	chr1	137966508	137966529	miRNA	+	68.7	37.57	-0.8709	1
mmu-miR-194-1-3p	chr1	185313360	185313381	miRNA	+	0	37.57	Inf	1
mmu-mir-1191a	chr7	27205536	27205655	miRNA	+	0	37.57	Inf	1
mmu-mir-147	chr2	122640803	122640881	miRNA	+	0	37.57	Inf	1
mmu-miR-3066-5p	chr12	17355404	17355425	miRNA	+	0	36.27	Inf	1
mmu-miR-342-3p	chr12	108658680	108658702	miRNA	+	135.86	36.27	-1.9053	1
mmu-miR-381-3p	chr12	109726870	109726891	miRNA	+	0	36.27	Inf	1
mmu-miR-434-5p	chr12	109594528	109594549	miRNA	+	0	36.27	Inf	1
mmu-miR-5107-5p	chr18	60812086	60812106	miRNA	+	71.02	36.27	-0.9694	1
mmu-miR-668-3p	chr12	109734774	109734797	miRNA	+	0	36.27	Inf	1
mmu-miR-7003-5p	chr2	163068095	163068115	miRNA	+	37.05	36.27	-0.0308	1
mmu-miR-92a-1-5p	chr14	115044437	115044459	miRNA	+	0	36.27	Inf	1
mmu-mir-381	chr12	109726822	109726896	miRNA	+	0	36.27	Inf	1
mmu-mir-5107	chr18	60812076	60812163	miRNA	+	217.69	36.27	-2.5854	1
mmu-mir-668	chr12	109734732	109734797	miRNA	+	0	36.27	Inf	1
mmu-mir-7003	chr2	163068090	163068155	miRNA	+	37.05	36.27	-0.0308	1
mmu-miR-200b-3p	chr4	156055685	156055706	miRNA	-	0	34.98	Inf	1
mmu-miR-3058-3p	chr10	95559244	95559264	miRNA	-	0	34.98	Inf	1
mmu-miR-3066-3p	chr12	17355441	17355462	miRNA	+	0	34.98	Inf	1
mmu-mir-200b	chr4	156055681	156055750	miRNA	-	84.14	34.98	-1.2665	1
mmu-mir-3058	chr10	95559231	95559321	miRNA	-	0	34.98	Inf	1
mmu-miR-128-1-5p	chr1	128202369	128202389	miRNA	+	0	33.68	Inf	1
mmu-miR-18a-5p	chr14	115043867	115043889	miRNA	+	0	33.68	Inf	1
mmu-miR-3074-5p	chr13	63301249	63301270	miRNA	-	0	33.68	Inf	1
mmu-miR-330-5p	chr7	19181486	19181507	miRNA	+	68.7	33.68	-1.0285	1
mmu-mir-3074-1	chr13	63301199	63301283	miRNA	-	0	33.68	Inf	1
mmu-mir-3074-2	chr8	84208825	84208907	miRNA	-	0	33.68	Inf	1
mmu-miR-125a-3p	chr17	17830855	17830876	miRNA	+	0	32.39	Inf	1
mmu-miR-136-3p	chr12	109595366	109595387	miRNA	+	80.28	32.39	-1.3098	1
mmu-miR-202-3p	chr7	139957695	139957716	miRNA	-	0	32.39	Inf	1
mmu-miR-301b-3p	chr16	17124420	17124442	miRNA	-	150.53	32.39	-2.2167	1
mmu-miR-3064-5p	chr11	106782736	106782757	miRNA	-	0	32.39	Inf	1
mmu-miR-30e-3p	chr4	120772618	120772639	miRNA	-	0.77	32.39	5.3907	1
mmu-miR-339-5p	chr5	139369708	139369730	miRNA	-	0	32.39	Inf	1
mmu-miR-363-3p	chrX	52741697	52741718	miRNA	-	0	32.39	Inf	1
mmu-miR-5100	chr11	60728698	60728718	miRNA	+	0	32.39	Inf	1
mmu-miR-511-5p	chr2	14261013	14261033	miRNA	+	0	32.39	Inf	1
mmu-miR-542-5p	chrX	53049453	53049474	miRNA	-	0	32.39	Inf	1
mmu-miR-6948-3p	chr14	54643050	54643070	miRNA	-	0	32.39	Inf	1
mmu-mir-136	chr12	109595327	109595388	miRNA	+	80.28	32.39	-1.3098	1
mmu-mir-202	chr7	139957689	139957760	miRNA	-	0	32.39	Inf	1
mmu-mir-214	chr1	162223368	162223477	miRNA	+	2.32	32.39	3.8057	1
mmu-mir-301b	chr16	17124400	17124496	miRNA	-	150.53	32.39	-2.2167	1
mmu-mir-3064	chr11	106782693	106782759	miRNA	-	0	32.39	Inf	1
mmu-mir-339	chr5	139369650	139369745	miRNA	-	83.37	32.39	-1.3642	1
mmu-mir-363	chrX	52741693	52741767	miRNA	-	0	32.39	Inf	1
mmu-mir-5100	chr11	60728663	60728726	miRNA	+	0	32.39	Inf	1
mmu-mir-5104b	chr1	134946234	134946299	miRNA	-	0	32.39	Inf	1
mmu-mir-542	chrX	53049403	53049487	miRNA	-	0	32.39	Inf	1
mmu-mir-6948	chr14	54643049	54643110	miRNA	-	0	32.39	Inf	1
mmu-miR-10b-3p	chr2	74726114	74726135	miRNA	+	81.83	31.09	-1.3961	1
mmu-miR-214-5p	chr1	162223397	162223418	miRNA	+	0	31.09	Inf	1
mmu-miR-7687-5p	chr8	120538696	120538720	miRNA	+	0	29.79	Inf	1
mmu-mir-7687	chr8	120538696	120538754	miRNA	+	0	29.79	Inf	1
mmu-miR-154-5p	chr12	109738438	109738459	miRNA	+	0	28.5	Inf	1
mmu-miR-667-3p	chr12	109720061	109720083	miRNA	+	0	28.5	Inf	1
mmu-mir-154	chr12	109738433	109738498	miRNA	+	0	28.5	Inf	1
mmu-mir-667	chr12	109720006	109720097	miRNA	+	0	28.5	Inf	1
mmu-miR-125b-1-3p	chr9	41581980	41582001	miRNA	+	60.21	27.2	-1.1463	1
mmu-miR-3473d	chr8	111016498	111016521	miRNA	-	0	27.2	Inf	1
mmu-mir-3473d	chr8	111016450	111016530	miRNA	-	0	27.2	Inf	1
mmu-miR-29b-2-5p	chr1	195037050	195037074	miRNA	+	0	25.91	Inf	1
mmu-miR-335-5p	chr6	30741314	30741336	miRNA	+	76.42	25.91	-1.5606	1
mmu-miR-449a-5p	chr13	113037549	113037570	miRNA	+	0	25.91	Inf	1
mmu-miR-7237-3p	chr8	121978065	121978086	miRNA	+	0	25.91	Inf	1
mmu-mir-29b-2	chr1	195037040	195037120	miRNA	+	0	25.91	Inf	1
mmu-mir-335	chr6	30741299	30741396	miRNA	+	76.42	25.91	-1.5606	1
mmu-mir-449a	chr13	113037534	113037624	miRNA	+	0	25.91	Inf	1
mmu-mir-7237	chr8	121978024	121978086	miRNA	+	0	25.91	Inf	1
mmu-miR-376c-3p	chr12	109722770	109722790	miRNA	+	0	24.61	Inf	1
mmu-mir-376c	chr12	109722718	109722803	miRNA	+	0	24.61	Inf	1
mmu-miR-1960	chr5	30170751	30170772	miRNA	+	0	23.32	Inf	1
mmu-mir-1960	chr5	30170739	30170816	miRNA	+	0	23.32	Inf	1
mmu-miR-7653-5p	chr11	78178827	78178848	miRNA	+	0	22.02	Inf	1
mmu-mir-7653	chr11	78178827	78178887	miRNA	+	0	22.02	Inf	1
mmu-miR-29b-1-5p	chr6	31063067	31063088	miRNA	-	69.48	20.73	-1.745	1
mmu-miR-6395	chr8	34166689	34166710	miRNA	-	81.06	20.73	-1.9674	1
mmu-mir-29b-1	chr6	31063023	31063093	miRNA	-	69.48	20.73	-1.745	1
mmu-mir-6395	chr8	34166622	34166712	miRNA	-	81.06	20.73	-1.9674	1
mmu-miR-23a-5p	chr8	84208527	84208548	miRNA	+	65.62	19.43	-1.7557	1
mmu-miR-7680-3p	chr16	21256013	21256034	miRNA	-	0	19.43	Inf	1
mmu-mir-7680	chr16	21256013	21256066	miRNA	-	0	19.43	Inf	1
mmu-miR-338-5p	chr11	120014816	120014837	miRNA	-	0	18.14	Inf	1
mmu-mir-338	chr11	120014765	120014862	miRNA	-	0	18.14	Inf	1
mmu-miR-101a-5p	chr4	101346993	101347014	miRNA	-	0	15.54	Inf	1
mmu-miR-181a-2-3p	chr2	38852785	38852806	miRNA	+	0	15.54	Inf	1
mmu-miR-592-5p	chr6	27936711	27936733	miRNA	-	149.76	14.25	-3.3937	1
mmu-mir-592	chr6	27936655	27936750	miRNA	-	149.76	14.25	-3.3937	1
mmu-miR-212-3p	chr11	75173443	75173464	miRNA	+	0	11.66	Inf	1
mmu-miR-30d-3p	chr15	68341217	68341238	miRNA	-	0	11.66	Inf	1
mmu-mir-212	chr11	75173388	75173478	miRNA	+	0	11.66	Inf	1
mmu-miR-149-5p	chr1	92850381	92850403	miRNA	+	18.53	9.07	-1.0308	1
mmu-miR-15a-3p	chr14	61632038	61632059	miRNA	-	77.2	9.07	-3.0897	1
mmu-miR-324-3p	chr11	70012095	70012114	miRNA	+	0	9.07	Inf	1
mmu-miR-3969	chr5	87595963	87595982	miRNA	-	10.04	9.07	-0.1463	1
mmu-miR-6960-5p	chr15	99080810	99080831	miRNA	+	0	9.07	Inf	1
mmu-mir-149	chr1	92850378	92850443	miRNA	+	18.53	9.07	-1.0308	1
mmu-mir-3969	chr5	87595902	87595993	miRNA	-	10.04	9.07	-0.1463	1
mmu-mir-6960	chr15	99080805	99080865	miRNA	+	0	9.07	Inf	1
mmu-let-7k	chr5	147283189	147283298	miRNA	-	67.16	7.77	-3.1112	1
mmu-miR-6986-5p	chr19	4623929	4623950	miRNA	-	0	6.48	Inf	1
mmu-mir-6986	chr19	4623898	4623955	miRNA	-	0	6.48	Inf	1
mmu-miR-450a-5p	chrX	53048206	53048227	miRNA	-	0	5.18	Inf	1
mmu-mir-450a-1	chrX	53048154	53048244	miRNA	-	0	5.18	Inf	1
mmu-mir-450a-2	chrX	53048299	53048367	miRNA	-	0	5.18	Inf	1
mmu-miR-28c	chr15	53614216	53614235	miRNA	-	0	3.89	Inf	1
mmu-miR-5108	chr10	61774795	61774813	miRNA	+	1.54	3.89	1.3318	1
mmu-mir-28c	chr15	53614205	53614279	miRNA	-	0	3.89	Inf	1
mmu-mir-5108	chr10	61774737	61774821	miRNA	+	1.54	3.89	1.3318	1
mmu-miR-505-5p	chrX	60394451	60394473	miRNA	-	0	2.59	Inf	1
mmu-miR-5099	chr12	36816250	36816269	miRNA	+	3.86	2.59	-0.5751	1
mmu-miR-6244	chr9	52115653	52115673	miRNA	+	4.63	2.59	-0.8381	1
mmu-mir-505	chrX	60394403	60394492	miRNA	-	0	2.59	Inf	1
mmu-mir-5099	chr12	36816205	36816278	miRNA	+	3.86	2.59	-0.5751	1
mmu-mir-6244	chr9	52115623	52115739	miRNA	+	4.63	2.59	-0.8381	1
mmu-miR-142b	chr11	87756906	87756925	miRNA	-	0	1.3	Inf	1
mmu-miR-1961	chr5	92788465	92788481	miRNA	-	0	1.3	Inf	1
mmu-miR-204-3p	chr19	22750649	22750669	miRNA	+	0	1.3	Inf	1
mmu-miR-214-3p	chr1	162223438	162223459	miRNA	+	2.32	1.3	-0.8381	1
mmu-miR-302d-3p	chr3	127545665	127545687	miRNA	+	0	1.3	Inf	1
mmu-miR-3962	chr1	194822035	194822054	miRNA	+	0	1.3	Inf	1
mmu-miR-3967	chr2	22654321	22654340	miRNA	+	0	1.3	Inf	1
mmu-miR-494-5p	chr12	109715334	109715355	miRNA	+	0	1.3	Inf	1
mmu-miR-5106	chr4	44221197	44221219	miRNA	-	0.77	1.3	0.7468	1
mmu-miR-5113	chr15	80940049	80940071	miRNA	+	0.77	1.3	0.7468	1
mmu-miR-5124a	chr13	40865801	40865820	miRNA	+	0	1.3	Inf	1
mmu-miR-669o-5p	chr2	10514318	10514340	miRNA	+	0	1.3	Inf	1
mmu-miR-7665-5p	chr2	120017517	120017539	miRNA	+	0	1.3	Inf	1
mmu-mir-142b	chr11	87756841	87756955	miRNA	-	0	1.3	Inf	1
mmu-mir-1961	chr5	92788451	92788562	miRNA	-	0	1.3	Inf	1
mmu-mir-302d	chr3	127545624	127545689	miRNA	+	0	1.3	Inf	1
mmu-mir-3962	chr1	194822001	194822064	miRNA	+	0	1.3	Inf	1
mmu-mir-3967	chr2	22654283	22654350	miRNA	+	0	1.3	Inf	1
mmu-mir-494	chr12	109715318	109715402	miRNA	+	0	1.3	Inf	1
mmu-mir-5106	chr4	44221195	44221267	miRNA	-	0.77	1.3	0.7468	1
mmu-mir-5113	chr15	80940039	80940120	miRNA	+	0.77	1.3	0.7468	1
mmu-mir-5124a	chr13	40865791	40865862	miRNA	+	0	1.3	Inf	1
mmu-mir-669o	chr2	10514300	10514395	miRNA	+	0	1.3	Inf	1
mmu-mir-7665	chr2	120017517	120017579	miRNA	+	0	1.3	Inf	1
mmu-miR-106a-5p	chrX	52742541	52742563	miRNA	-	1.54	0	#NAME?	1
mmu-miR-129-5p	chr2	94241419	94241439	miRNA	-	15.44	0	#NAME?	1
mmu-miR-132-5p	chr11	75173686	75173707	miRNA	+	88.78	0	#NAME?	1
mmu-miR-137-3p	chr3	118433901	118433923	miRNA	+	0.77	0	#NAME?	1
mmu-miR-150-3p	chr7	45121798	45121819	miRNA	+	33.97	0	#NAME?	1
mmu-miR-187-3p	chr18	24429110	24429131	miRNA	-	69.48	0	#NAME?	1
mmu-miR-1906	chr12	109544588	109544609	miRNA	+	1.54	0	#NAME?	1
mmu-miR-1934-5p	chr11	69663055	69663077	miRNA	+	16.21	0	#NAME?	1
mmu-miR-193b-5p	chr16	13449533	13449554	miRNA	+	30.88	0	#NAME?	1
mmu-miR-195b	chr2	56785825	56785846	miRNA	+	0.77	0	#NAME?	1
mmu-miR-1983	chr13	21896930	21896950	miRNA	-	1.54	0	#NAME?	1
mmu-miR-200b-5p	chr4	156055721	156055742	miRNA	-	84.14	0	#NAME?	1
mmu-miR-20b-5p	chrX	52742159	52742181	miRNA	-	1.54	0	#NAME?	1
mmu-miR-339-3p	chr5	139369673	139369695	miRNA	-	83.37	0	#NAME?	1
mmu-miR-340-5p	chr11	50069720	50069741	miRNA	+	86.46	0	#NAME?	1
mmu-miR-345-3p	chr12	108837027	108837048	miRNA	+	176.01	0	#NAME?	1
mmu-miR-34a-5p	chr4	150068473	150068494	miRNA	+	31.65	0	#NAME?	1
mmu-miR-34b-5p	chr9	51103610	51103632	miRNA	-	0.77	0	#NAME?	1
mmu-miR-350-5p	chr1	176772382	176772400	miRNA	-	93.41	0	#NAME?	1
mmu-miR-374b-5p	chrX	103573112	103573133	miRNA	-	88.78	0	#NAME?	1
mmu-miR-490-3p	chr6	36421800	36421821	miRNA	+	117.34	0	#NAME?	1
mmu-miR-500-3p	chrX	7237695	7237716	miRNA	-	85.69	0	#NAME?	1
mmu-miR-5107-3p	chr18	60812130	60812151	miRNA	+	146.67	0	#NAME?	1
mmu-miR-5114	chr19	44303171	44303192	miRNA	+	87.23	0	#NAME?	1
mmu-miR-6236	chr9	110281353	110281371	miRNA	+	0.77	0	#NAME?	1
mmu-miR-6241	chr14	118258659	118258677	miRNA	+	0.77	0	#NAME?	1
mmu-miR-669c-5p	chr2	10509319	10509340	miRNA	+	3.86	0	#NAME?	1
mmu-miR-673-5p	chr12	109572004	109572025	miRNA	+	66.39	0	#NAME?	1
mmu-miR-6912-3p	chr10	80609305	80609329	miRNA	+	82.6	0	#NAME?	1
mmu-miR-7059-5p	chr7	126579506	126579527	miRNA	-	71.79	0	#NAME?	1
mmu-miR-8107	chr9	110636065	110636085	miRNA	-	88	0	#NAME?	1
mmu-miR-873a-3p	chr4	36668520	36668540	miRNA	-	74.88	0	#NAME?	1
mmu-mir-106a	chrX	52742503	52742567	miRNA	-	1.54	0	#NAME?	1
mmu-mir-129-1	chr6	29022619	29022691	miRNA	+	15.44	0	#NAME?	1
mmu-mir-129-2	chr2	94241364	94241453	miRNA	-	15.44	0	#NAME?	1
mmu-mir-137	chr3	118433857	118433929	miRNA	+	0.77	0	#NAME?	1
mmu-mir-187	chr18	24429110	24429170	miRNA	-	69.48	0	#NAME?	1
mmu-mir-1906-1	chr12	109544541	109544620	miRNA	+	1.54	0	#NAME?	1
mmu-mir-1906-2	chrX	88759474	88759553	miRNA	-	1.54	0	#NAME?	1
mmu-mir-1934	chr11	69663043	69663125	miRNA	+	16.21	0	#NAME?	1
mmu-mir-193b	chr16	13449523	13449601	miRNA	+	30.88	0	#NAME?	1
mmu-mir-195b	chr2	56785811	56785907	miRNA	+	0.77	0	#NAME?	1
mmu-mir-1983	chr13	21896918	21897049	miRNA	-	1.54	0	#NAME?	1
mmu-mir-20b	chrX	52742113	52742192	miRNA	-	1.54	0	#NAME?	1
mmu-mir-340	chr11	50069702	50069799	miRNA	+	86.46	0	#NAME?	1
mmu-mir-345	chr12	108836973	108837068	miRNA	+	176.01	0	#NAME?	1
mmu-mir-34a	chr4	150068454	150068555	miRNA	+	31.65	0	#NAME?	1
mmu-mir-34b	chr9	51103562	51103645	miRNA	-	0.77	0	#NAME?	1
mmu-mir-350	chr1	176772325	176772423	miRNA	-	93.41	0	#NAME?	1
mmu-mir-374b	chrX	103573060	103573154	miRNA	-	88.78	0	#NAME?	1
mmu-mir-490	chr6	36421742	36421825	miRNA	+	117.34	0	#NAME?	1
mmu-mir-500	chrX	7237683	7237774	miRNA	-	85.69	0	#NAME?	1
mmu-mir-5114	chr19	44303171	44303231	miRNA	+	87.23	0	#NAME?	1
mmu-mir-6241	chr14	118258634	118258736	miRNA	+	0.77	0	#NAME?	1
mmu-mir-669c	chr2	10509296	10509404	miRNA	+	3.86	0	#NAME?	1
mmu-mir-673	chr12	109571990	109572080	miRNA	+	66.39	0	#NAME?	1
mmu-mir-6912	chr10	80609260	80609329	miRNA	+	82.6	0	#NAME?	1
mmu-mir-7059	chr7	126579474	126579532	miRNA	-	71.79	0	#NAME?	1
mmu-mir-706	chr6	120034228	120034311	miRNA	-	0.77	0	#NAME?	1
mmu-mir-8107	chr9	110635999	110636115	miRNA	-	88	0	#NAME?	1
mmu-mir-873a	chr4	36668510	36668586	miRNA	-	74.88	0	#NAME?	1
Ank1:copy3	chr8	23058259	23150496	other_ncRNA	+	2.52854e+06	6.78669e+06	1.4244	1
Dleu2	chr14	61602836	61682373	other_ncRNA	-	38946.8	145351	1.9	1
Rn45s	chr17	39842997	39848829	other_ncRNA	+	54054	109840	1.0229	1
1700012I11Rik	chr15	67226769	67377094	other_ncRNA	+	5690.1	26281.2	2.2075	1
Gm6307	chr2	180385604	180401802	other_ncRNA	+	6655.05	25152.9	1.9182	1
Dnm3os	chr1	162217623	162225550	other_ncRNA	+	6871.19	11939.8	0.7971	1
1700007L15Rik	chr16	33379854	50559459	other_ncRNA	-	11798.6	11419	-0.0472	1
Ftx	chrX	103560910	103623754	other_ncRNA	-	1121.65	2826.58	1.3334	1
Ftx:copy2	chrX	103569505	103623754	other_ncRNA	-	1121.65	2826.58	1.3334	1
2900076A07Rik	chr7	81523550	81531498	other_ncRNA	+	1228.18	1498.79	0.2873	1
Vaultrc5	chr18	36801763	36802107	other_ncRNA	+	2066.53	1234.52	-0.7433	1
Tsix	chrX	103431517	103484957	other_ncRNA	+	66.39	787.61	3.5685	1
F630028O10Rik	chrX	96239926	96243642	other_ncRNA	+	683.95	708.59	0.051	1
Bc1	chr10	79697305	80369637	other_ncRNA	-	1202.71	652.89	-0.8814	1
4930419G24Rik	chr3	33024777	33088607	other_ncRNA	+	287.17	646.41	1.1706	1
E130102H24Rik	chr4	101346524	101356248	other_ncRNA	-	618.34	641.23	0.0524	1
9530036O11Rik	chr5	28466984	28719209	other_ncRNA	+	300.29	632.16	1.0739	1
C430049B03Rik	chrX	53053112	53057190	other_ncRNA	-	291.8	571.27	0.9692	1
Scarna3b	chr12	80391614	80391737	other_ncRNA	-	467.03	546.66	0.2271	1
Rmrp	chr4	43492785	43493059	other_ncRNA	-	267.87	538.89	1.0085	1
4930467D21Rik	chr5	97392417	97588126	other_ncRNA	+	172.92	510.39	1.5615	1
Znf41-ps	chr4	145789515	145831978	other_ncRNA	+	37.05	503.91	3.7655	1
1700001D01Rik	chr8	61281522	61288872	other_ncRNA	-	190.67	454.69	1.2538	1
Scarna3a	chr1	159340307	159340424	other_ncRNA	+	433.07	448.21	0.0496	1
1190002F15Rik	chr6	134929092	134951718	other_ncRNA	+	1129.37	432.67	-1.3842	1
Rpph1	chr14	50807447	50807771	other_ncRNA	-	166.74	391.21	1.2303	1
2610203C20Rik	chr9	41581339	41592487	other_ncRNA	+	61.76	367.9	2.5746	1
Rnu73b	chr3	86140617	86140687	other_ncRNA	-	263.24	341.99	0.3776	1
5730522E02Rik	chr11	25616846	26210576	other_ncRNA	-	268.64	314.78	0.2287	1
AU023762	chr9	113496746	113587152	other_ncRNA	-	132	314.78	1.2538	1
4933404O12Rik	chr5	136919146	136937109	other_ncRNA	+	320.36	308.31	-0.0553	1
Gm3893	chr4	41889795	42233950	other_ncRNA	+	1085.37	286.29	-1.9227	1
Ppp2r2b	chr18	42645221	43059471	other_ncRNA	-	643.81	278.51	-1.2089	1
Pvt1	chr15	62037987	62250975	other_ncRNA	+	23.93	261.67	3.4508	1
4930455D15Rik	chr18	32663642	32837287	other_ncRNA	-	90.32	253.9	1.4912	1
4930405P13Rik	chr11	88905928	88936061	other_ncRNA	+	158.25	247.42	0.6448	1
Snhg12	chr4	132308678	132311024	other_ncRNA	+	261.69	244.83	-0.0961	1
4933426D04Rik	chr5	24902569	24906849	other_ncRNA	+	15.44	238.36	3.9484	1
Mphosph9	chr5	124250959	124327972	other_ncRNA	-	144.36	230.58	0.6757	1
Snord11	chr1	59704808	59704870	other_ncRNA	+	0	229.29	Inf	1
2310015B20Rik	chr10	70204667	70219711	other_ncRNA	+	211.52	225.4	0.0917	1
Rnu12	chr15	83149645	83149794	other_ncRNA	+	252.43	222.81	-0.1801	1
2810008D09Rik	chr11	117076783	117078955	other_ncRNA	+	0	207.27	Inf	1
A930011G23Rik	chr5	99297244	99729060	other_ncRNA	-	172.92	203.38	0.2341	1
Gm16039	chr6	8259288	8428765	other_ncRNA	+	6.95	199.49	4.8437	1
Gm6367:copy2	chr5	94648383	95026536	other_ncRNA	+	54.81	194.31	1.8259	1
2810433D01Rik	chr11	102619507	102624416	other_ncRNA	-	45.55	191.72	2.0736	1
Osbpl1a	chr18	12755312	12941841	other_ncRNA	-	87.23	183.95	1.0764	1
Cnot2	chr10	116485161	116581511	other_ncRNA	-	507.95	182.65	-1.4756	1
9530051G07Rik	chrX	153037629	153072915	other_ncRNA	+	0.77	176.18	7.8343	1
Bc1:copy2	chrX	162407200	163352564	other_ncRNA	-	772.73	165.81	-2.2204	1
Sgsm1	chr5	113243220	113310786	other_ncRNA	-	252.43	164.52	-0.6176	1
Sgsm1:copy2	chr5	113257474	113310786	other_ncRNA	-	252.43	164.52	-0.6176	1
D130009I18Rik	chr14	104639147	104966783	other_ncRNA	+	137.41	161.93	0.2369	1
1700128A07Rik	chr14	106417187	106486520	other_ncRNA	-	579.74	160.63	-1.8517	1
Gm20754	chr3	73066351	73594830	other_ncRNA	+	624.51	159.34	-1.9707	1
Rn4.5s	chr6	47654921	47655094	other_ncRNA	-	151.3	158.04	0.0628	1
Rn4.5s:copy10	chr6	47752752	47752925	other_ncRNA	-	151.3	158.04	0.0628	1
Rn4.5s:copy2	chr6	47659242	47659415	other_ncRNA	-	151.3	158.04	0.0628	1
Rn4.5s:copy3	chr6	47663582	47663755	other_ncRNA	-	151.3	158.04	0.0628	1
Rn4.5s:copy4	chr6	47667918	47668091	other_ncRNA	-	151.3	158.04	0.0628	1
Rn4.5s:copy5	chr6	47672226	47672399	other_ncRNA	-	151.3	158.04	0.0628	1
Rn4.5s:copy6	chr6	47676564	47676737	other_ncRNA	-	151.3	158.04	0.0628	1
Rn4.5s:copy7	chr6	47680885	47681058	other_ncRNA	-	151.3	158.04	0.0628	1
Rn4.5s:copy8	chr6	47685203	47685376	other_ncRNA	-	151.3	158.04	0.0628	1
Rn4.5s:copy9	chr6	47744058	47744231	other_ncRNA	-	151.3	158.04	0.0628	1
A430093F15Rik	chr19	10740947	10786043	other_ncRNA	+	250.11	152.86	-0.7104	1
Snord85	chr4	130749638	130749702	other_ncRNA	+	144.36	152.86	0.0826	1
Fam19a2	chr10	123264076	123741204	other_ncRNA	+	317.27	151.56	-1.0658	1
A330093E20Rik	chr18	45683487	46045260	other_ncRNA	-	446.19	145.09	-1.6208	1
Gm2721	chr12	105394856	105403760	other_ncRNA	-	0	143.79	Inf	1
A230108P19Rik	chr2	6193251	6321611	other_ncRNA	+	79.51	132.13	0.7327	1
4930512B01Rik	chr12	69790344	69841880	other_ncRNA	+	210.74	130.84	-0.6877	1
A730082K24Rik	chr7	114948650	114983967	other_ncRNA	+	0	130.84	Inf	1
A230028O05Rik	chr16	25059639	25069058	other_ncRNA	+	81.06	129.54	0.6764	1
Gm20755	chr3	37898813	37992728	other_ncRNA	+	3.86	129.54	5.0687	1
Nkx2-2as	chr2	147184083	147331681	other_ncRNA	+	9.26	129.54	3.8057	1
Rprl2	chr3	22251370	22251607	other_ncRNA	+	93.41	129.54	0.4718	1
Rprl3	chr8	3803125	3803361	other_ncRNA	-	42.46	129.54	1.6093	1
Ano4	chr10	88948994	89257790	other_ncRNA	-	60.98	126.95	1.0577	1
1700123M08Rik	chr4	11966574	11994295	other_ncRNA	+	78.74	125.65	0.6743	1
Rnu11	chr4	132270079	132270186	other_ncRNA	-	151.3	125.65	-0.268	1
A830082K12Rik	chr13	78198017	78236564	other_ncRNA	+	17.76	124.36	2.8082	1
A330033J07Rik	chr13	48044231	48262623	other_ncRNA	-	95.72	120.47	0.3318	1
E130307A14Rik	chr10	39621411	39732007	other_ncRNA	-	199.94	117.88	-0.7622	1
St5	chr7	109523911	109617147	other_ncRNA	-	76.42	117.88	0.6253	1
C330011F03Rik	chr17	51425209	51448269	other_ncRNA	-	646.13	116.59	-2.4704	1
4930524L23Rik	chrX	7573600	7595243	other_ncRNA	+	185.27	112.7	-0.7171	1
Gm10804	chr2	93452819	93469874	other_ncRNA	+	74.11	111.41	0.5881	1
Gm5607	chr8	12385771	12436732	other_ncRNA	+	178.32	107.52	-0.7299	1
Gm20125	chr10	16951094	17095782	other_ncRNA	-	76.42	102.34	0.4212	1
9130019P16Rik	chr6	54269681	54430221	other_ncRNA	-	46.32	99.75	1.1067	1
1700020G17Rik	chr10	110801174	110896507	other_ncRNA	-	9.26	98.45	3.4098	1
Gm14827	chrX	94442732	94447727	other_ncRNA	+	2.32	98.45	5.4098	1
Gm19583	chr5	75110321	75147107	other_ncRNA	+	0.77	95.86	6.9563	1
Gm20740	chr15	63414397	63479608	other_ncRNA	-	4.63	94.56	4.3517	1
Snord104	chr11	106500991	106501063	other_ncRNA	+	209.2	94.56	-1.1455	1
2210019I11Rik	chr5	147228598	147271521	other_ncRNA	-	45.55	91.97	1.0139	1
2810403D21Rik	chrX	108834478	108886896	other_ncRNA	+	104.21	91.97	-0.1803	1
A330023F24Rik	chr1	195017399	195037908	other_ncRNA	+	1.54	91.97	5.8966	1
BB557941	chr2	57127477	57181754	other_ncRNA	-	222.32	90.68	-1.2938	1
4930509J09Rik	chr3	73351206	73481651	other_ncRNA	-	103.44	88.09	-0.2318	1
D030045P18Rik	chr10	45807704	45852018	other_ncRNA	+	31.65	88.09	1.4767	1
Gm13483	chr2	50296810	50433967	other_ncRNA	+	109.62	86.79	-0.3368	1
1700123O12Rik	chr4	10508031	10797802	other_ncRNA	-	285.62	85.5	-1.7402	1
AI506816	chr5	23692261	23712667	other_ncRNA	-	187.59	85.5	-1.1336	1
Gm14015	chr2	106463823	106523103	other_ncRNA	-	4.63	85.5	4.2062	1
Gm5441	chr12	117234521	117337012	other_ncRNA	-	130.46	84.2	-0.6317	1
0610008F07Rik	chr2	163493804	163541721	other_ncRNA	-	102.67	82.91	-0.3085	1
4930556G01Rik	chr4	30664596	30855744	other_ncRNA	+	3.09	82.91	4.7468	1
8030442B05Rik	chr2	11338366	11398500	other_ncRNA	-	12.35	82.91	2.7468	1
Gm6602	chr3	111881903	112082001	other_ncRNA	+	3.86	82.91	4.4249	1
1700061I17Rik	chr3	117060522	117077765	other_ncRNA	-	1.54	81.61	5.7241	1
9330159M07Rik	chr9	88841798	88858870	other_ncRNA	-	90.32	81.61	-0.1463	1
Vmn2r-ps54	chr7	41668014	41727193	other_ncRNA	+	2.32	81.61	5.1391	1
1810019D21Rik	chr8	106135400	106138722	other_ncRNA	+	434.61	80.32	-2.436	1
2410006H16Rik	chr11	62602877	62604806	other_ncRNA	+	178.32	80.32	-1.1507	1
Gas5	chr1	161035166	161038537	other_ncRNA	+	81.06	80.32	-0.0132	1
Snhg5	chr9	88521053	88522897	other_ncRNA	-	94.95	80.32	-0.2415	1
Snord49b	chr11	62603086	62603521	other_ncRNA	+	0	80.32	Inf	1
Elmo1:copy2	chr13	20472990	20608353	other_ncRNA	+	52.49	79.02	0.5901	1
4930544M13Rik	chr13	114607228	114697822	other_ncRNA	+	95.72	77.72	-0.3005	1
Pdxk-ps	chr17	32076083	32091423	other_ncRNA	-	137.41	77.72	-0.822	1
A230077H06Rik	chr7	40849153	40898324	other_ncRNA	-	1.54	76.43	5.6295	1
BB123696	chr13	52729370	52757205	other_ncRNA	-	79.51	76.43	-0.057	1
Schip1:copy2	chr3	68494193	68626482	other_ncRNA	+	118.11	76.43	-0.6279	1
Bend5	chr4	111415006	111460298	other_ncRNA	+	97.27	75.13	-0.3725	1
Pcdh11x	chrX	120290327	120910618	other_ncRNA	+	23.93	75.13	1.6506	1
2900079G21Rik:copy2	chr9	112256574	112348925	other_ncRNA	+	8.49	73.84	3.1203	1
4930404H11Rik	chr12	71540607	71556133	other_ncRNA	+	48.63	73.84	0.6024	1
4930428E07Rik	chr12	38552809	38614521	other_ncRNA	-	0	73.84	Inf	1
BC065397	chrX	136742957	136803361	other_ncRNA	+	28.56	73.84	1.3703	1
Gm20110	chr10	99609171	99658134	other_ncRNA	+	8.49	73.84	3.1203	1
Gm9920	chr15	55099917	55113582	other_ncRNA	-	7.72	73.84	3.2578	1
9330111N05Rik	chr13	80964074	81079857	other_ncRNA	+	148.99	72.54	-1.0383	1
B230214G05Rik	chr15	88314874	88372651	other_ncRNA	+	79.51	72.54	-0.1323	1
Runx2	chr17	44495987	44736176	other_ncRNA	-	291.8	72.54	-2.0081	1
2410017I17Rik	chr17	36145018	36162374	other_ncRNA	+	0.77	71.25	6.5282	1
Gm14204	chr2	158595472	158610723	other_ncRNA	-	96.49	71.25	-0.4376	1
Gm7104	chr12	88282867	88287070	other_ncRNA	-	0.77	71.25	6.5282	1
Scnn1b	chr7	121865038	121918728	other_ncRNA	+	98.81	71.25	-0.4718	1
Adarb1	chr10	77290727	77418273	other_ncRNA	-	159.02	69.95	-1.1848	1
Gm19782	chr15	69924233	70078204	other_ncRNA	+	93.41	69.95	-0.4172	1
A630089N07Rik	chr16	98062512	98082439	other_ncRNA	-	0	68.66	Inf	1
D6Ertd474e	chr6	143245888	143297879	other_ncRNA	+	41.69	68.66	0.7198	1
Gm5095	chr18	47537735	47718636	other_ncRNA	+	111.93	68.66	-0.7052	1
Snhg4	chr18	35553410	35558316	other_ncRNA	+	91.09	68.66	-0.4079	1
Snora74a	chr18	35557030	35557227	other_ncRNA	+	91.09	68.66	-0.4079	1
Gm2447	chr3	52739724	52776654	other_ncRNA	+	0.77	67.36	6.4473	1
Nespas	chr2	174281237	174295436	other_ncRNA	-	183.73	66.07	-1.4756	1
Gm19303	chr15	51231640	51395610	other_ncRNA	-	69.48	64.77	-0.1012	1
Fancl	chr11	26387084	26471883	other_ncRNA	+	3.09	63.47	4.3615	1
Nt5c2	chr19	46886831	47015189	other_ncRNA	-	8.49	63.47	2.9021	1
2810442N19Rik	chr1	162004969	162016485	other_ncRNA	+	0	62.18	Inf	1
4933428C19Rik	chr4	40482840	40525548	other_ncRNA	-	202.25	62.18	-1.7016	1
4930417O13Rik	chr6	125265525	125273777	other_ncRNA	+	30.88	60.88	0.9795	1
A730056A06Rik	chr7	73313806	73375774	other_ncRNA	-	91.09	60.88	-0.5812	1
C030007H22Rik	chr1	89360344	89406133	other_ncRNA	-	0.77	60.88	6.3014	1
Gm11696	chr11	109354778	109363654	other_ncRNA	-	5.4	60.88	3.494	1
1600020E01Rik	chr6	86527330	86564449	other_ncRNA	+	150.53	59.59	-1.337	1
1700110I01Rik	chr14	3262402	3305831	other_ncRNA	+	134.32	59.59	-1.1726	1
1700110I01Rik:copy2	chr14	3504100	3544338	other_ncRNA	+	134.32	59.59	-1.1726	1
1700110I01Rik:copy3	chr14	3743493	3783730	other_ncRNA	+	134.32	59.59	-1.1726	1
4732471J01Rik	chr7	25376819	25439536	other_ncRNA	+	6.18	59.59	3.2704	1
Pax6os1	chr2	105536080	105670330	other_ncRNA	-	4.63	59.59	3.6854	1
A730082K24Rik:copy2	chr7	114951274	114983967	other_ncRNA	+	0	58.29	Inf	1
Gm20757	chr10	92171301	92375373	other_ncRNA	-	27.79	58.29	1.0687	1
Gpr19	chr6	134869092	134897925	other_ncRNA	-	0.77	58.29	6.2387	1
Hoxd11	chr2	74679558	74687016	other_ncRNA	+	3.09	58.29	4.2387	1
Mdp1	chr14	55657879	55660508	other_ncRNA	-	0	58.29	Inf	1
4732471J01Rik:copy2	chr7	25394713	25566417	other_ncRNA	+	7.72	57	2.8843	1
Fendrr	chr8	121054882	121083032	other_ncRNA	-	8.49	57	2.7468	1
Gm12718	chr4	103382500	103492188	other_ncRNA	+	33.97	57	0.7468	1
4930548K13Rik	chr4	26635820	26705449	other_ncRNA	-	1.54	55.7	5.1731	1
Gm5475	chr15	100423193	100428150	other_ncRNA	+	18.53	55.7	1.5881	1
Hgd	chr16	37580153	37632026	other_ncRNA	+	77.97	55.7	-0.4851	1
Ppp4r1l-ps	chr2	173579320	173659539	other_ncRNA	-	81.83	55.7	-0.5548	1
2610203C22Rik	chr1	9560833	9631092	other_ncRNA	-	18.53	54.41	1.5542	1
4930552P12Rik	chr19	55640589	55702204	other_ncRNA	-	79.51	54.41	-0.5474	1
9530026P05Rik	chr6	92940582	93111749	other_ncRNA	+	43.23	54.41	0.3318	1
A230072E10Rik	chrX	151313335	151341879	other_ncRNA	-	74.88	54.41	-0.4608	1
Fam172a	chr13	77708690	78166240	other_ncRNA	+	162.88	54.41	-1.582	1
Fance	chr17	28313530	28326574	other_ncRNA	+	0.77	54.41	6.1391	1
Gm10440	chr5	54349992	54358542	other_ncRNA	+	0	54.41	Inf	1
Gm6498	chr14	48198716	48228413	other_ncRNA	+	0	54.41	Inf	1
Sh2d3c	chr2	32721055	32755007	other_ncRNA	+	42.46	54.41	0.3578	1
4930565D16Rik	chr3	84349376	84379921	other_ncRNA	-	0.77	53.11	6.1044	1
A230057D06Rik	chr7	61705850	61927574	other_ncRNA	-	9.26	53.11	2.5194	1
1700047E10Rik	chr14	44191607	44213237	other_ncRNA	-	104.21	51.82	-1.0081	1
Ctc1	chr11	69015911	69036473	other_ncRNA	+	0	51.82	Inf	1
4930593A02Rik	chr3	58692589	58788524	other_ncRNA	+	81.06	50.52	-0.682	1
Dgkh	chr14	78569609	78725089	other_ncRNA	-	8.49	50.52	2.5728	1
Fam19a5:copy3	chr15	87715547	87759364	other_ncRNA	+	6.18	50.52	3.0322	1
4930459L07Rik	chr5	58443240	58452998	other_ncRNA	-	87.23	49.23	-0.8254	1
4930529K09Rik	chr14	86245970	86262042	other_ncRNA	+	0	49.23	Inf	1
4930539M17Rik	chr3	9061964	9071076	other_ncRNA	+	0	49.23	Inf	1
AU016765	chr17	64514089	64555590	other_ncRNA	-	132.78	49.23	-1.4315	1
Lypd6	chr2	50066429	50193569	other_ncRNA	+	187.59	49.23	-1.9301	1
1700016L04Rik	chr10	14705609	14759019	other_ncRNA	+	158.25	47.93	-1.7232	1
4921515E04Rik	chr15	18078137	18369627	other_ncRNA	-	11.58	47.93	2.0494	1
A830009L08Rik	chr13	91368990	91388085	other_ncRNA	-	68.7	47.93	-0.5195	1
Cep57	chr9	13807788	13827107	other_ncRNA	-	5.4	47.93	3.1489	1
Gm10754	chr10	97681414	97967090	other_ncRNA	-	125.83	47.93	-1.3925	1
Rbmx	chrX	57383348	57393036	other_ncRNA	-	95.72	47.93	-0.9979	1
Snord61	chrX	57391448	57391509	other_ncRNA	-	95.72	47.93	-0.9979	1
1110020A21Rik	chr17	84917182	84957423	other_ncRNA	-	98.04	46.63	-1.0719	1
8430437L04Rik	chr2	72703510	72729468	other_ncRNA	+	88.78	46.63	-0.9288	1
B430212C06Rik	chr18	67321209	67344103	other_ncRNA	-	88.78	46.63	-0.9288	1
Gm10714	chr2	174125038	174183918	other_ncRNA	-	108.85	46.63	-1.2228	1
0610007N19Rik	chr15	32240568	32244662	other_ncRNA	-	0	45.34	Inf	1
1700003L19Rik	chr16	12811390	12848653	other_ncRNA	+	3.09	45.34	3.8761	1
4933407G14Rik	chr10	75449510	75463104	other_ncRNA	+	1.54	45.34	4.8761	1
5730422E09Rik	chr5	149119565	149182036	other_ncRNA	-	71.02	45.34	-0.6475	1
A330009N23Rik	chr15	101221191	101225186	other_ncRNA	-	2.32	45.34	4.2911	1
A430071A18Rik	chr11	119820811	119834365	other_ncRNA	-	96.49	45.34	-1.0897	1
A630010A05Rik	chr16	14562317	14621284	other_ncRNA	+	12.35	45.34	1.8761	1
BC030870	chr8	65085615	65129537	other_ncRNA	-	133.55	45.34	-1.5585	1
Ccdc11	chr18	74283100	74359984	other_ncRNA	+	102.67	45.34	-1.1792	1
G630055G22Rik	chr18	47922841	48107980	other_ncRNA	+	9.26	45.34	2.2911	1
Gm11529	chr11	96446899	96464547	other_ncRNA	-	60.98	45.34	-0.4277	1
Gm13544	chr2	58276779	58286902	other_ncRNA	+	0	45.34	Inf	1
Gm8615	chr5	149154128	149156192	other_ncRNA	-	0	45.34	Inf	1
2019-03-02	chr17	33685692	33718677	other_ncRNA	-	0.77	45.34	5.8761	1
Rbbp8	chr18	11633276	11743207	other_ncRNA	+	44	45.34	0.0432	1
4930429D17Rik	chr5	103230375	103299029	other_ncRNA	-	136.64	44.04	-1.6333	1
4930546C10Rik	chr18	68889487	68951528	other_ncRNA	-	129.69	44.04	-1.558	1
4930572O13Rik	chr14	25139795	25143241	other_ncRNA	-	147.44	44.04	-1.7432	1
C330022C24Rik	chr7	140837221	140845689	other_ncRNA	-	98.81	44.04	-1.1657	1
C730027H18Rik	chr10	71168737	71182040	other_ncRNA	-	96.49	44.04	-1.1315	1
E030019B13Rik	chr12	56490428	56529420	other_ncRNA	-	159.02	44.04	-1.8522	1
Gm20744	chr7	82070387	82081758	other_ncRNA	+	96.49	44.04	-1.1315	1
Parp6	chr9	59617284	59650290	other_ncRNA	+	146.67	44.04	-1.7356	1
0610043K17Rik	chr4	101353783	101399185	other_ncRNA	+	0	42.75	Inf	1
2310043O21Rik	chr15	38549344	38594934	other_ncRNA	-	107.3	42.75	-1.3277	1
2610017I09Rik	chr1	42648200	42694825	other_ncRNA	-	3.86	42.75	3.4693	1
4933402C06Rik	chr7	40674737	40691260	other_ncRNA	+	1.54	42.75	4.7912	1
AI314831	chr2	105076538	105126510	other_ncRNA	-	74.11	42.75	-0.7938	1
Abhd10	chr16	45729725	45742955	other_ncRNA	-	0	42.75	Inf	1
Gm11762	chr11	119548630	119569046	other_ncRNA	+	0.77	42.75	5.7912	1
Gm14005	chr2	128298663	128429351	other_ncRNA	-	95.72	42.75	-1.163	1
Gm14005:copy2	chr2	128316300	128429351	other_ncRNA	-	94.95	42.75	-1.1513	1
Nron	chr2	33805816	33813591	other_ncRNA	+	0.77	42.75	5.7912	1
2610005L07Rik	chr8	20385782	20424814	other_ncRNA	-	1.54	41.45	4.7468	1
5830444B04Rik	chr4	155400969	155421704	other_ncRNA	-	0	41.45	Inf	1
6820431F20Rik	chr8	20268286	20297432	other_ncRNA	-	1.54	41.45	4.7468	1
Dcaf11	chr14	55560029	55570065	other_ncRNA	+	0	41.45	Inf	1
Lmf1	chr17	25579174	25662826	other_ncRNA	+	189.9	41.45	-2.1957	1
Nlrp1c-ps	chr11	71242430	71285232	other_ncRNA	-	0.77	41.45	5.7468	1
Rabggtb	chr3	153907289	153912966	other_ncRNA	-	0	41.45	Inf	1
1700034P13Rik	chr1	9747648	9771256	other_ncRNA	+	3.86	40.16	3.3791	1
2810404M03Rik	chr8	41827267	42046202	other_ncRNA	+	9.26	40.16	2.116	1
4930572K03Rik	chr5	127170565	127184356	other_ncRNA	+	46.32	40.16	-0.2059	1
4933406I18Rik	chr7	114315479	114415161	other_ncRNA	-	37.05	40.16	0.116	1
4933406I18Rik:copy2	chr7	114354640	114415161	other_ncRNA	-	37.05	40.16	0.116	1
6430411K18Rik	chr12	109591537	109592851	other_ncRNA	+	90.32	40.16	-1.1694	1
A230009B12Rik	chr17	10456216	10493057	other_ncRNA	+	2.32	40.16	4.116	1
Gm17762	chr2	18027249	18030577	other_ncRNA	+	0.77	40.16	5.701	1
Snord17	chr2	144265982	144266202	other_ncRNA	-	0	40.16	Inf	1
2610020C07Rik	chr16	11203383	11225796	other_ncRNA	+	54.81	38.86	-0.496	1
6430584L05Rik	chr6	55396887	55412285	other_ncRNA	+	1.54	38.86	4.6537	1
AA543186	chr2	25327450	25332571	other_ncRNA	-	19.3	38.86	1.0098	1
B230208H11Rik	chr10	12916646	12923127	other_ncRNA	-	0	38.86	Inf	1
C230024C17Rik	chr1	153721240	153737829	other_ncRNA	-	0	38.86	Inf	1
Fut4-ps1	chr17	56734228	56739292	other_ncRNA	+	0.77	38.86	5.6537	1
Gm13749	chr1	63964727	63968999	other_ncRNA	+	0	38.86	Inf	1
Xist	chrX	103460373	103483233	other_ncRNA	-	3.86	38.86	3.3318	1
1500016L03Rik	chr11	84525660	84535831	other_ncRNA	+	0.77	37.57	5.6048	1
1700046C09Rik	chr11	14560336	14599225	other_ncRNA	-	3.09	37.57	3.6048	1
1700125G02Rik	chr4	124890888	124894782	other_ncRNA	-	185.27	37.57	-2.3021	1
4930405D11Rik	chr11	90804691	90895152	other_ncRNA	+	109.62	37.57	-1.545	1
4930448H16Rik	chr5	143226992	143247970	other_ncRNA	+	1.54	37.57	4.6048	1
4931431B13Rik	chr7	128192050	128203328	other_ncRNA	-	4.63	37.57	3.0198	1
Adh6-ps1	chr3	138374121	138388291	other_ncRNA	+	0.77	37.57	5.6048	1
C230035I16Rik	chr13	23427976	23431017	other_ncRNA	-	6.95	37.57	2.4349	1
Tmem80	chr7	141328130	141337155	other_ncRNA	+	7.72	37.57	2.2829	1
4930483K19Rik	chr10	76545871	76562226	other_ncRNA	-	0	36.27	Inf	1
4933427E13Rik	chr11	25326107	25367137	other_ncRNA	+	8.49	36.27	2.0947	1
6330410L21Rik	chr3	129753758	129763882	other_ncRNA	+	0	36.27	Inf	1
Atp10d	chr5	72203329	72298771	other_ncRNA	+	90.32	36.27	-1.3162	1
Gm15441	chr3	96555768	96566801	other_ncRNA	-	77.2	36.27	-1.0897	1
Gm16157	chr7	68266339	68276594	other_ncRNA	-	0	36.27	Inf	1
Gm19897	chr7	28774899	28781514	other_ncRNA	-	0	36.27	Inf	1
Gm20139	chr10	19141749	19207947	other_ncRNA	+	13.9	36.27	1.3842	1
Lrrc28	chr7	67513410	67645236	other_ncRNA	-	6.18	36.27	2.5542	1
Tyw5	chr1	57388244	57406674	other_ncRNA	-	0	36.27	Inf	1
1700022H16Rik	chr12	9565236	9570585	other_ncRNA	-	0	34.98	Inf	1
1700034K08Rik	chr9	92979916	93005733	other_ncRNA	-	0	34.98	Inf	1
1700060C16Rik	chr6	143593353	143651288	other_ncRNA	-	16.21	34.98	1.1094	1
1700120C14Rik	chr15	99251788	99262041	other_ncRNA	+	0.77	34.98	5.5017	1
2410004I01Rik	chr11	102958300	102964154	other_ncRNA	-	0	34.98	Inf	1
2610307P16Rik	chr13	28460034	28885422	other_ncRNA	-	186.04	34.98	-2.4112	1
4930517E11Rik	chr2	124123636	124129956	other_ncRNA	-	74.88	34.98	-1.0982	1
6430710C18Rik	chr2	72745846	72813717	other_ncRNA	-	2.32	34.98	3.9167	1
7530420F21Rik	chr1	150076661	150099766	other_ncRNA	-	0	34.98	Inf	1
9330175M20Rik	chr1	51218386	51333779	other_ncRNA	-	61.76	34.98	-0.8202	1
Arid5a	chr1	36307733	36324029	other_ncRNA	+	52.49	34.98	-0.5858	1
Gm16880	chr1	136696211	136725728	other_ncRNA	+	4.63	34.98	2.9167	1
Gm6213	chr8	39297980	39368268	other_ncRNA	+	3.09	34.98	3.5017	1
Krt74	chr15	101754259	101763504	other_ncRNA	-	42.46	34.98	-0.2797	1
Wbscr25	chr5	134987433	135001350	other_ncRNA	-	0	34.98	Inf	1
0610038L08Rik	chr17	29578816	29596305	other_ncRNA	-	1.54	33.68	4.4473	1
0610040F04Rik	chr6	108577039	108660934	other_ncRNA	-	59.44	33.68	-0.8195	1
2610035D17Rik	chr11	113043906	113201838	other_ncRNA	-	20.07	33.68	0.7468	1
4930533P14Rik	chr1	96612057	96662573	other_ncRNA	-	1.54	33.68	4.4473	1
4933411E08Rik	chr10	117925459	117948307	other_ncRNA	+	0	33.68	Inf	1
Arfrp1	chr2	181357690	181365404	other_ncRNA	-	239.31	33.68	-2.8289	1
B230323A14Rik	chr9	69761146	69830199	other_ncRNA	+	8.49	33.68	1.9878	1
Uchl1as	chr5	66626495	66676497	other_ncRNA	-	2.32	33.68	3.8623	1
Wls	chr3	159839695	159935175	other_ncRNA	+	146.67	33.68	-2.1226	1
1700003F17Rik	chr11	82942341	82960681	other_ncRNA	-	0.77	32.39	5.3907	1
1700024B18Rik	chr14	123987635	124015684	other_ncRNA	+	0.77	32.39	5.3907	1
4930402F11Rik	chr7	69496094	69499689	other_ncRNA	+	0	32.39	Inf	1
4930434J06Rik	chr14	71856709	71920438	other_ncRNA	+	93.41	32.39	-1.5282	1
4930547E14Rik	chr16	59636945	59672993	other_ncRNA	+	0.77	32.39	5.3907	1
4933417D19Rik	chr8	123235091	123242359	other_ncRNA	+	0	32.39	Inf	1
4933424G06Rik	chr1	36714538	36757960	other_ncRNA	+	0	32.39	Inf	1
5033406O09Rik	chr12	111941991	111944482	other_ncRNA	-	6.95	32.39	2.2207	1
5730577I03Rik	chr9	20607475	20617271	other_ncRNA	+	0.77	32.39	5.3907	1
A230056P14Rik	chr7	55962531	55980096	other_ncRNA	+	0.77	32.39	5.3907	1
G630071F17Rik	chr18	60663410	60671624	other_ncRNA	+	0.77	32.39	5.3907	1
Gm11549	chr3	36515057	36521445	other_ncRNA	-	0	32.39	Inf	1
Gm12359	chr11	98798309	98810089	other_ncRNA	-	5.4	32.39	2.5833	1
Gm14164	chr2	152345669	152375322	other_ncRNA	+	195.31	32.39	-2.5923	1
Gm16523	chr2	39157486	39162235	other_ncRNA	-	0	32.39	Inf	1
Gm20752	chr3	159076364	159308080	other_ncRNA	+	68.7	32.39	-1.0851	1
Gm2694	chr8	87472812	87525554	other_ncRNA	+	74.11	32.39	-1.1943	1
Gm53	chr11	96251660	96264484	other_ncRNA	+	59.44	32.39	-0.8761	1
Meg3	chr12	109540996	109571729	other_ncRNA	+	65.62	32.39	-1.0187	1
Meg3:copy2	chr12	109545398	109568600	other_ncRNA	+	64.07	32.39	-0.9844	1
Senp2	chr16	22009484	22049269	other_ncRNA	+	2.32	32.39	3.8057	1
Szrd1	chr4	141112978	141139796	other_ncRNA	-	103.44	32.39	-1.6754	1
Vmn2r29	chr7	7212996	7278289	other_ncRNA	-	1.54	32.39	4.3907	1
4933401D09Rik	chr17	15631788	15641102	other_ncRNA	+	53.27	31.09	-0.7767	1
Gm14327	chr2	177897163	177927850	other_ncRNA	+	2.32	31.09	3.7468	1
Gm17066	chr14	105106728	105177327	other_ncRNA	-	63.3	31.09	-1.0258	1
Gm20139:copy2	chr10	19167238	19207947	other_ncRNA	+	10.81	31.09	1.5244	1
Zfp809	chr9	22225703	22243354	other_ncRNA	+	2.32	31.09	3.7468	1
Zfp862	chr6	48504339	48534832	other_ncRNA	+	1.54	31.09	4.3318	1
1700001G17Rik	chr1	33669824	33670712	other_ncRNA	+	0	29.79	Inf	1
1700016L21Rik	chr1	80445932	80475660	other_ncRNA	+	57.12	29.79	-0.9391	1
1700020N01Rik	chr10	21593145	21622375	other_ncRNA	+	0.77	29.79	5.2704	1
4732416N19Rik	chr6	148212288	148235663	other_ncRNA	+	3.86	29.79	2.9484	1
4930500F04Rik	chr5	149847747	149864280	other_ncRNA	+	0	29.79	Inf	1
4933405D12Rik	chr3	122882592	122924116	other_ncRNA	-	138.95	29.79	-2.2215	1
9130227L01Rik	chr1	55931241	55972098	other_ncRNA	+	1.54	29.79	4.2704	1
Gm11985	chr11	7183157	7188569	other_ncRNA	-	4.63	29.79	2.6854	1
Gm6116	chr5	74949194	74966368	other_ncRNA	+	1.54	29.79	4.2704	1
Rian	chr12	109603945	109661711	other_ncRNA	+	77.2	29.79	-1.3735	1
Stap2	chr17	55997076	56005606	other_ncRNA	-	0.77	29.79	5.2704	1
1300015D01Rik	chr2	173124749	173133204	other_ncRNA	+	55.58	28.5	-0.9637	1
1600010M07Rik	chr7	109998377	110006646	other_ncRNA	-	0	28.5	Inf	1
2700054A10Rik	chr17	13487021	13554094	other_ncRNA	-	3.09	28.5	3.2062	1
9130209A04Rik	chr18	47452668	47470868	other_ncRNA	+	0	28.5	Inf	1
C030018K13Rik	chr5	64477008	64483966	other_ncRNA	+	78.74	28.5	-1.4662	1
Gm10069	chr6	128438757	128503281	other_ncRNA	+	0.77	28.5	5.2062	1
Gm11213	chr4	63596901	63605261	other_ncRNA	-	2.32	28.5	3.6213	1
Gm5088	chr14	89896224	89899447	other_ncRNA	+	0	28.5	Inf	1
Gm805	chr12	86169341	86195102	other_ncRNA	+	139.72	28.5	-2.2936	1
Gm8179	chr8	32151895	32181847	other_ncRNA	+	0.77	28.5	5.2062	1
Malat1	chr19	5795690	5802671	other_ncRNA	-	0	28.5	Inf	1
Six3os1	chr17	85601932	85618396	other_ncRNA	-	4.63	28.5	2.6213	1
2610316D01Rik	chr3	45280439	45378260	other_ncRNA	-	1.54	27.2	4.1391	1
2810055G20Rik	chr16	77329328	77558428	other_ncRNA	+	4.63	27.2	2.5542	1
4931428L18Rik	chr1	31141078	31222656	other_ncRNA	-	78.74	27.2	-1.5333	1
9430076C15Rik	chr6	53287295	53397216	other_ncRNA	+	107.3	27.2	-1.9798	1
A730085K08Rik	chr9	122382022	122398801	other_ncRNA	-	3.09	27.2	3.1391	1
D030025E07Rik	chr3	128117015	128231605	other_ncRNA	-	15.44	27.2	0.8172	1
Gm12505	chr4	55410443	55418842	other_ncRNA	-	69.48	27.2	-1.3527	1
Gm21284	chr6	83568039	83588126	other_ncRNA	+	2.32	27.2	3.5542	1
LOC100043315	chr15	95097622	95149318	other_ncRNA	-	74.88	27.2	-1.4608	1
Olfr947-ps1	chr9	39287924	39299481	other_ncRNA	-	0	27.2	Inf	1
1600002D24Rik:copy2	chr16	95841886	95929077	other_ncRNA	-	1.54	25.91	4.0687	1
1700092E19Rik	chr13	26283159	26312406	other_ncRNA	-	0.77	25.91	5.0687	1
2700089I24Rik	chr19	59493136	59559391	other_ncRNA	+	2.32	25.91	3.4838	1
3930402G23Rik	chr8	10924427	10928457	other_ncRNA	-	49.41	25.91	-0.9313	1
4930556C24Rik	chr16	85819211	85826772	other_ncRNA	+	0	25.91	Inf	1
9230112J17Rik	chr9	60523967	60545882	other_ncRNA	-	0.77	25.91	5.0687	1
9930014A18Rik	chr15	60822965	60831400	other_ncRNA	+	153.62	25.91	-2.5679	1
Gm6639	chr3	35597152	35666163	other_ncRNA	-	8.49	25.91	1.6093	1
Pex11b	chr3	96635357	96664519	other_ncRNA	+	1.54	25.91	4.0687	1
Six3os1:copy2	chr17	85609090	85618396	other_ncRNA	-	4.63	25.91	2.4838	1
Spns1	chr7	126370060	126377934	other_ncRNA	-	63.3	25.91	-1.2888	1
1110035M17Rik	chr11	95700106	95712754	other_ncRNA	-	3.86	24.61	2.6728	1
1600002D24Rik	chr16	95831123	95898713	other_ncRNA	-	20.07	24.61	0.2943	1
1700066N21Rik	chr5	87908588	87979351	other_ncRNA	-	2.32	24.61	3.4098	1
1700080N15Rik	chr2	4132065	4141141	other_ncRNA	-	24.7	24.61	-0.0053	1
1700112J05Rik	chr5	77006442	77018863	other_ncRNA	-	0	24.61	Inf	1
4933400L20Rik	chr8	103603799	103680382	other_ncRNA	+	6.18	24.61	1.9947	1
4933422A05Rik	chr9	35281105	35285423	other_ncRNA	+	5.4	24.61	2.1874	1
9130015L21Rik	chr2	160016653	160040620	other_ncRNA	+	0.77	24.61	4.9947	1
A330041J22Rik	chr9	86695442	86701253	other_ncRNA	+	0	24.61	Inf	1
A530065N20Rik	chr13	60029711	60116669	other_ncRNA	+	3.86	24.61	2.6728	1
Gm14207	chr2	119321199	119326197	other_ncRNA	-	0	24.61	Inf	1
Gm16863	chr16	21247499	21296872	other_ncRNA	-	2.32	24.61	3.4098	1
Otx2os1	chr14	48669288	48793348	other_ncRNA	+	85.69	24.61	-1.7997	1
1110019D14Rik	chr6	13871569	13896421	other_ncRNA	+	0	23.32	Inf	1
4930455F16Rik	chr16	4219912	4229116	other_ncRNA	-	0	23.32	Inf	1
6030407O03Rik	chr1	73618381	73864466	other_ncRNA	-	213.83	23.32	-3.197	1
AW495222	chr13	93706100	93719175	other_ncRNA	-	0	23.32	Inf	1
BC018473	chr11	116752167	116757883	other_ncRNA	+	0	23.32	Inf	1
F630206G17Rik	chr11	45808083	45842878	other_ncRNA	+	1.54	23.32	3.9167	1
Gm10548	chr18	34207775	34221772	other_ncRNA	-	3.86	23.32	2.5948	1
Gm12216	chr11	53785489	53859256	other_ncRNA	-	75.65	23.32	-1.698	1
Proc	chr18	32123126	32139570	other_ncRNA	-	0.77	23.32	4.9167	1
Rreb1:copy3	chr13	37888434	37952005	other_ncRNA	+	3.09	23.32	2.9167	1
1700049E22Rik	chr6	100527400	100533426	other_ncRNA	+	3.09	22.02	2.8343	1
1700120E14Rik	chr18	74495678	74531124	other_ncRNA	-	1.54	22.02	3.8343	1
4930556M19Rik	chr15	10714836	10790123	other_ncRNA	+	3.09	22.02	2.8343	1
C130060C02Rik	chr19	15985075	16010912	other_ncRNA	+	6.18	22.02	1.8343	1
Gm10636	chr3	146367153	146378944	other_ncRNA	-	0	22.02	Inf	1
Gm2011	chr3	40846999	40875609	other_ncRNA	+	2.32	22.02	3.2493	1
Gm20743	chr1	164863121	164871438	other_ncRNA	+	0	22.02	Inf	1
Gm5478	chr15	101643020	101647380	other_ncRNA	-	13.12	22.02	0.7468	1
Gm6402	chr17	30394825	30396180	other_ncRNA	-	0	22.02	Inf	1
Rchy1	chr5	91948842	91963068	other_ncRNA	-	4.63	22.02	2.2493	1
1810032O08Rik	chr11	116671660	116675798	other_ncRNA	+	0	20.73	Inf	1
2010308F09Rik	chrX	13234641	13247733	other_ncRNA	-	17.76	20.73	0.2233	1
Afg3l1	chr8	123477862	123503916	other_ncRNA	+	0.77	20.73	4.7468	1
1700069L16Rik	chr5	113692424	113724772	other_ncRNA	-	108.85	19.43	-2.4858	1
2210408F21Rik	chr6	31220351	31337394	other_ncRNA	+	5.4	19.43	1.8463	1
2900097C17Rik	chr2	156388063	156392979	other_ncRNA	-	69.48	19.43	-1.8381	1
4930480M12Rik	chr12	26211267	26240707	other_ncRNA	+	0.77	19.43	4.6537	1
4930542H20Rik	chr11	79670373	79675086	other_ncRNA	-	81.06	19.43	-2.0605	1
A730043L09Rik	chr9	62242596	62244100	other_ncRNA	-	0	19.43	Inf	1
Gm11346	chr13	24598125	24604767	other_ncRNA	-	0	19.43	Inf	1
Mllt10:copy2	chr2	18064585	18212390	other_ncRNA	+	185.27	19.43	-3.2532	1
Uqcc	chr2	155846886	155930310	other_ncRNA	-	6.95	19.43	1.4838	1
4933433G19Rik	chr13	66996818	67032405	other_ncRNA	-	0.77	18.14	4.5542	1
9130024F11Rik	chr1	56971469	56975196	other_ncRNA	+	0	18.14	Inf	1
Gm6981	chr9	52002061	52048705	other_ncRNA	-	5.4	18.14	1.7468	1
Snord89	chr1	39548747	39548840	other_ncRNA	-	0	18.14	Inf	1
5530401A14Rik	chr11	81860677	81894582	other_ncRNA	+	16.21	16.84	0.0549	1
9530048J24Rik	chr11	85766833	85775680	other_ncRNA	-	0.77	16.84	4.4473	1
Dlx6as1	chr6	6820546	6869533	other_ncRNA	-	1.54	16.84	3.4473	1
Gm10584	chr7	132315664	132318291	other_ncRNA	+	0	16.84	Inf	1
Gm15545	chr7	44986900	44994601	other_ncRNA	+	3.86	16.84	2.1253	1
Gm7457	chr6	142814231	142833494	other_ncRNA	+	3.09	16.84	2.4473	1
LOC100503676	chr8	84913335	84922915	other_ncRNA	+	0	16.84	Inf	1
9330117O12Rik	chr18	54611744	54639870	other_ncRNA	+	0	15.54	Inf	1
B430319G15Rik	chr9	92538801	92542869	other_ncRNA	-	0	15.54	Inf	1
D930032P07Rik	chr19	28678224	28720027	other_ncRNA	+	64.07	15.54	-2.0433	1
Gm10125	chr18	5491501	5592437	other_ncRNA	-	76.42	15.54	-2.2976	1
Gm10336	chr13	12182717	12258113	other_ncRNA	-	81.83	15.54	-2.3961	1
Gm19466	chr18	53648151	53705418	other_ncRNA	+	1.54	15.54	3.3318	1
Gm21057	chr7	80062710	80075257	other_ncRNA	-	0	15.54	Inf	1
Mtmr2	chr9	13749181	13806481	other_ncRNA	+	3.09	15.54	2.3318	1
4930515L03Rik	chr2	16918678	17013726	other_ncRNA	-	2.32	14.25	2.6213	1
4930565N06Rik	chr16	36880519	36897189	other_ncRNA	-	81.83	14.25	-2.5217	1
A830052D11Rik	chr18	32359057	32378284	other_ncRNA	-	66.39	14.25	-2.22	1
A930006I01Rik	chr2	103338601	103372764	other_ncRNA	-	0	14.25	Inf	1
D330022K07Rik	chr8	45723325	45819297	other_ncRNA	-	97.27	14.25	-2.771	1
Dlx6as2	chr6	6863797	6865150	other_ncRNA	-	0	14.25	Inf	1
Gm10373	chr15	43430943	43477036	other_ncRNA	-	16.98	14.25	-0.2532	1
Gm12603	chr4	89050307	89084610	other_ncRNA	+	0	14.25	Inf	1
Gm13399	chr2	27144898	27162703	other_ncRNA	-	0	14.25	Inf	1
1700111N16Rik	chrX	69929260	70143588	other_ncRNA	-	106.53	12.95	-3.0398	1
4930474G06Rik	chr18	28560164	28998176	other_ncRNA	+	156.71	12.95	-3.5966	1
4930525G20Rik	chr13	67796594	67830985	other_ncRNA	-	10.81	12.95	0.2614	1
4930597G03Rik	chr14	51317335	51345489	other_ncRNA	-	16.21	12.95	-0.3236	1
9330133O14Rik	chr8	122443656	122446476	other_ncRNA	+	161.34	12.95	-3.6386	1
Gm13490	chr2	51656966	51732009	other_ncRNA	-	3.09	12.95	2.0687	1
Gm1631	chr2	71719417	71730966	other_ncRNA	+	0.77	12.95	4.0687	1
4930513D17Rik	chr5	39461749	39603574	other_ncRNA	-	83.37	11.66	-2.8381	1
4931409K22Rik	chr5	24543434	24555469	other_ncRNA	-	0.77	11.66	3.9167	1
4933400C23Rik	chr9	92718716	92795711	other_ncRNA	+	14.67	11.66	-0.3312	1
Ankrd11	chr8	122883822	123042284	other_ncRNA	-	136.64	11.66	-3.5509	1
Gm10033	chr8	69371025	69395544	other_ncRNA	-	16.98	11.66	-0.5427	1
Gm19510	chr15	59788417	59794959	other_ncRNA	-	4.63	11.66	1.3318	1
Snora21	chr11	97781639	97781766	other_ncRNA	-	0	11.66	Inf	1
1700028P15Rik	chr2	171956879	171962799	other_ncRNA	-	0.77	10.36	3.7468	1
1810058I24Rik	chr6	35252699	35262059	other_ncRNA	+	0	10.36	Inf	1
4930519F24Rik	chr9	100022300	100034670	other_ncRNA	+	0	10.36	Inf	1
A530072M11Rik	chr4	16164110	16266225	other_ncRNA	+	9.26	10.36	0.1619	1
Airn	chr17	12741311	12859884	other_ncRNA	+	203.02	10.36	-4.2921	1
4933407K13Rik	chrX	75725458	75764699	other_ncRNA	-	0	9.07	Inf	1
6030469F06Rik	chr12	31168862	31185922	other_ncRNA	+	0.77	9.07	3.5542	1
Gm14812	chrX	99405331	99443797	other_ncRNA	-	2.32	9.07	1.9692	1
Gm5833	chr1	138640095	138682075	other_ncRNA	-	0	9.07	Inf	1
Gm9866	chr12	27140796	27160516	other_ncRNA	-	6.95	9.07	0.3842	1
Rasgrp4	chr7	29134933	29153955	other_ncRNA	+	94.18	9.07	-3.3766	1
Sec14l1	chr11	117115172	117159268	other_ncRNA	+	5.4	9.07	0.7468	1
1500002O10Rik	chr2	70489940	70563357	other_ncRNA	-	3.86	7.77	1.0098	1
1700085B03Rik	chr5	127256860	127281623	other_ncRNA	-	1.54	7.77	2.3318	1
4930578N18Rik	chr16	76122613	76156086	other_ncRNA	+	3.86	7.77	1.0098	1
4931440J10Rik	chr14	62760501	62830126	other_ncRNA	+	54.04	7.77	-2.7975	1
4933430H16Rik	chr7	82937938	82971391	other_ncRNA	-	108.07	7.77	-3.7975	1
9430076G02Rik	chr18	54422295	54453294	other_ncRNA	+	2.32	7.77	1.7468	1
AU019990	chr2	132598196	132653064	other_ncRNA	+	1.54	7.77	2.3318	1
Dnajc5	chr2	181520485	181552880	other_ncRNA	+	0.77	7.77	3.3318	1
Gm1976	chr17	94759942	94834799	other_ncRNA	-	65.62	7.77	-3.0776	1
Nkx6-2	chr7	139579376	139582797	other_ncRNA	-	1.54	7.77	2.3318	1
St18:copy2	chr1	6730051	6860940	other_ncRNA	+	148.99	7.77	-4.2607	1
Vmn2r-ps11	chr3	64632863	64844743	other_ncRNA	-	5.4	7.77	0.5244	1
0610031O16Rik	chr3	138210717	138239663	other_ncRNA	-	1.54	6.48	2.0687	1
1500017E21Rik	chr19	36619418	36689479	other_ncRNA	-	60.98	6.48	-3.235	1
1700010J16Rik	chr10	112726926	112785599	other_ncRNA	+	3.86	6.48	0.7468	1
4930405A21Rik	chr2	156714539	156720909	other_ncRNA	-	32.42	6.48	-2.3236	1
4930474H20Rik	chr14	90126891	90269760	other_ncRNA	+	3.86	6.48	0.7468	1
4930590L20Rik	chr1	140570176	140656402	other_ncRNA	-	72.56	6.48	-3.4858	1
4930592A05Rik	chr15	33593881	33653436	other_ncRNA	-	3.09	6.48	1.0687	1
4932412D23Rik	chr16	42725702	42875587	other_ncRNA	-	5.4	6.48	0.2614	1
4932415M13Rik	chr17	53716509	53733843	other_ncRNA	+	6.18	6.48	0.0687	1
9130221F21Rik	chr6	72013896	72042528	other_ncRNA	-	83.37	6.48	-3.6861	1
AI854517	chr7	79500026	79534403	other_ncRNA	+	44	6.48	-2.7641	1
C130026L21Rik	chr5	111581561	111587153	other_ncRNA	+	9.26	6.48	-0.5162	1
C330013F16Rik	chrX	139240226	139356770	other_ncRNA	-	57.12	6.48	-3.1407	1
Cldn25	chr16	58727910	58734247	other_ncRNA	+	2.32	6.48	1.4838	1
Gm16793	chr8	35582503	35589020	other_ncRNA	-	0	6.48	Inf	1
I730028E13Rik	chr9	61138515	61145259	other_ncRNA	+	0	6.48	Inf	1
Wac	chr18	7868858	7929027	other_ncRNA	+	2.32	6.48	1.4838	1
Zfp133-ps	chr2	144459280	144467794	other_ncRNA	+	0	6.48	Inf	1
1700048O20Rik	chr9	121937275	121947016	other_ncRNA	+	60.98	5.18	-3.557	1
1700064J06Rik	chr10	119092905	119103107	other_ncRNA	+	6.18	5.18	-0.2532	1
1700108F19Rik	chr14	76677568	76687108	other_ncRNA	+	1.54	5.18	1.7468	1
2210416O15Rik	chr11	88098058	88194140	other_ncRNA	+	81.83	5.18	-3.9811	1
2700046A07Rik	chr18	62751674	62756347	other_ncRNA	-	1.54	5.18	1.7468	1
4930401O12Rik	chr13	31213410	31241086	other_ncRNA	-	4.63	5.18	0.1619	1
4930405A10Rik	chr14	22507174	22542798	other_ncRNA	-	32.42	5.18	-2.6455	1
4930524C18Rik	chr14	114831965	114861327	other_ncRNA	+	0	5.18	Inf	1
4930525D18Rik	chr9	114341111	114364627	other_ncRNA	-	6.95	5.18	-0.4231	1
4930542D17Rik	chr16	50590503	50654166	other_ncRNA	+	6.18	5.18	-0.2532	1
4930545L23Rik	chr2	135169573	135215616	other_ncRNA	-	3.09	5.18	0.7468	1
4932441J04Rik	chr5	57570084	57717919	other_ncRNA	-	6.18	5.18	-0.2532	1
9330158H04Rik	chr6	36333138	36388234	other_ncRNA	-	0.77	5.18	2.7468	1
9430041J12Rik	chr7	4074125	4120728	other_ncRNA	-	20.07	5.18	-1.9536	1
BC039771	chr2	145701195	145753672	other_ncRNA	+	84.14	5.18	-4.0214	1
D630013N20Rik	chr10	70601049	70655963	other_ncRNA	-	3.09	5.18	0.7468	1
D630024D03Rik	chr11	31800688	31824547	other_ncRNA	-	0	5.18	Inf	1
D630024D03Rik:copy2	chr11	31817984	31824547	other_ncRNA	-	0	5.18	Inf	1
E130310I04Rik	chr16	34943175	34958994	other_ncRNA	-	1.54	5.18	1.7468	1
E230016M11Rik	chr6	67036599	67080652	other_ncRNA	+	1.54	5.18	1.7468	1
E330023G01Rik	chr9	98748599	98820087	other_ncRNA	-	0.77	5.18	2.7468	1
Gm10649	chr8	76749087	76900173	other_ncRNA	-	41.69	5.18	-3.0081	1
Gm11602	chr1	63114471	63158295	other_ncRNA	+	5.4	5.18	-0.0605	1
Gm12992	chr4	131899478	131920029	other_ncRNA	-	5.4	5.18	-0.0605	1
Gm5086	chr13	97560000	97583994	other_ncRNA	+	137.41	5.18	-4.7289	1
Gm6277	chr18	11821088	11839377	other_ncRNA	-	50.18	5.18	-3.2756	1
Gm6994	chr14	77479483	77506868	other_ncRNA	-	60.21	5.18	-3.5386	1
Gm872	chr10	92796757	92836346	other_ncRNA	-	1.54	5.18	1.7468	1
Pfkfb2	chr1	130689043	130729253	other_ncRNA	-	34.74	5.18	-2.745	1
Tmem181b-ps	chr17	6439002	6450994	other_ncRNA	-	0	5.18	Inf	1
Tyms	chr5	30058200	30073625	other_ncRNA	-	73.34	5.18	-3.823	1
1700006H21Rik	chr13	107687397	107692168	other_ncRNA	+	0	3.89	Inf	1
1700072B07Rik	chr9	58370504	58374183	other_ncRNA	+	0	3.89	Inf	1
1700091E21Rik	chr18	64157724	64277180	other_ncRNA	-	6.95	3.89	-0.8381	1
1810007D17Rik	chr19	58606329	58629753	other_ncRNA	+	6.95	3.89	-0.8381	1
1810062O18Rik	chr14	20546293	20570680	other_ncRNA	+	0.77	3.89	2.3318	1
2310016D03Rik	chr12	30410559	30467358	other_ncRNA	-	198.39	3.89	-5.6738	1
2310044G17Rik	chr12	86947043	86965365	other_ncRNA	+	0	3.89	Inf	1
2810011L19Rik	chr12	105336594	105383932	other_ncRNA	+	46.32	3.89	-3.5751	1
2900079G21Rik	chr9	112234277	112280333	other_ncRNA	+	70.25	3.89	-4.176	1
3110039I08Rik	chr9	41376561	41432079	other_ncRNA	+	20.84	3.89	-2.4231	1
4833412C05Rik	chr7	67784538	67803496	other_ncRNA	-	0	3.89	Inf	1
4930433B08Rik	chr3	18468285	18480477	other_ncRNA	-	3.86	3.89	0.0098	1
4930438E09Rik	chr14	67332042	67397742	other_ncRNA	-	13.12	3.89	-1.7557	1
4930448C13Rik	chr12	14996389	15050389	other_ncRNA	-	80.28	3.89	-4.3687	1
4930523C07Rik	chr1	160044380	160078586	other_ncRNA	+	2.32	3.89	0.7468	1
4930526L06Rik	chr19	11196817	11299884	other_ncRNA	+	11.58	3.89	-1.5751	1
4930529F24Rik	chr14	38898302	38958794	other_ncRNA	+	4.63	3.89	-0.2532	1
4930539C22Rik	chr3	134404143	134423635	other_ncRNA	-	40.91	3.89	-3.3961	1
4930549G23Rik	chr18	67776033	67799943	other_ncRNA	-	0	3.89	Inf	1
4930556N09Rik	chr10	97035768	97061059	other_ncRNA	+	0.77	3.89	2.3318	1
4930578E11Rik	chr18	29396716	29496416	other_ncRNA	-	72.56	3.89	-4.2228	1
4931403E22Rik	chr19	26768801	26823907	other_ncRNA	-	82.6	3.89	-4.4097	1
4933425B07Rik	chr14	46602806	46637423	other_ncRNA	-	0.77	3.89	2.3318	1
4933430M04Rik	chr11	24481909	24569951	other_ncRNA	+	33.97	3.89	-3.1277	1
4933432I03Rik	chr14	102987412	103033803	other_ncRNA	-	6.18	3.89	-0.6682	1
4933440M02Rik	chr7	125331782	125349786	other_ncRNA	-	3.09	3.89	0.3318	1
5730412P04Rik	chrX	136104603	136115420	other_ncRNA	+	2.32	3.89	0.7468	1
6720401G13Rik	chrX	50555744	50635258	other_ncRNA	-	8.49	3.89	-1.1277	1
9330179D12Rik	chr6	127149389	127212419	other_ncRNA	+	6.18	3.89	-0.6682	1
9830132P13Rik	chr3	127916171	127955220	other_ncRNA	+	0.77	3.89	2.3318	1
A230001M10Rik	chr3	102262405	102288771	other_ncRNA	+	2.32	3.89	0.7468	1
A330076H08Rik	chr7	61943901	61982303	other_ncRNA	-	1.54	3.89	1.3318	1
A330102I10Rik	chr13	29014414	29040336	other_ncRNA	+	2.32	3.89	0.7468	1
A730017L22Rik	chr2	130872541	130906396	other_ncRNA	-	0	3.89	Inf	1
BC048602	chr15	35307010	35328535	other_ncRNA	-	1.54	3.89	1.3318	1
C330046G13Rik	chr10	84547417	84553338	other_ncRNA	-	0	3.89	Inf	1
D030024E09Rik	chr15	61699284	61774451	other_ncRNA	-	101.13	3.89	-4.7016	1
D530049I02Rik	chr1	73398968	73430779	other_ncRNA	+	0	3.89	Inf	1
E130310I04Rik:copy2	chr16	34952026	34958864	other_ncRNA	-	1.54	3.89	1.3318	1
E430016F16Rik	chr7	78581066	78718220	other_ncRNA	-	6.18	3.89	-0.6682	1
Gm10046	chr7	27765673	27770972	other_ncRNA	+	0	3.89	Inf	1
Gm10556	chr18	4812486	4850959	other_ncRNA	+	0.77	3.89	2.3318	1
Gm10857	chr2	6132869	6140570	other_ncRNA	+	0	3.89	Inf	1
Gm12992:copy2	chr4	131912416	131920029	other_ncRNA	-	2.32	3.89	0.7468	1
Gm13629	chr2	66440880	66547472	other_ncRNA	+	57.9	3.89	-3.897	1
Gm14635	chrX	12339779	12354996	other_ncRNA	-	0.77	3.89	2.3318	1
Gm1715	chr9	52679863	52798772	other_ncRNA	+	98.04	3.89	-4.6569	1
Gm20098	chr17	51882727	51965257	other_ncRNA	+	6.18	3.89	-0.6682	1
Gm20858	chrY	24188659	24214668	other_ncRNA	-	1.54	3.89	1.3318	1
Gm20858:copy2	chrY	24701804	24727810	other_ncRNA	-	1.54	3.89	1.3318	1
Gm20858:copy3	chrY	25214874	25240906	other_ncRNA	-	1.54	3.89	1.3318	1
Gm20858:copy4	chrY	25727936	25753940	other_ncRNA	-	1.54	3.89	1.3318	1
Gm20858:copy5	chrY	26241092	26267093	other_ncRNA	-	1.54	3.89	1.3318	1
Gm20871	chrY	30497729	30523759	other_ncRNA	+	1.54	3.89	1.3318	1
Gm20871:copy2	chrY	42930323	42956354	other_ncRNA	+	1.54	3.89	1.3318	1
Gm20871:copy3	chrY	43952172	43978241	other_ncRNA	+	1.54	3.89	1.3318	1
Gm20871:copy4	chrY	59606710	59632758	other_ncRNA	-	1.54	3.89	1.3318	1
Gm5860	chr4	82065380	82102807	other_ncRNA	+	0.77	3.89	2.3318	1
Gm6578	chr6	12099521	12109580	other_ncRNA	-	68.7	3.89	-4.144	1
Gm6634	chr3	70772379	70807291	other_ncRNA	-	0.77	3.89	2.3318	1
Kcnq1ot1	chr7	143213111	143296547	other_ncRNA	-	0	3.89	Inf	1
Mug-ps1	chr6	122176053	122248566	other_ncRNA	+	6.95	3.89	-0.8381	1
Nlrp5-ps	chr7	14530654	14622478	other_ncRNA	-	44.77	3.89	-3.5262	1
Otub2	chr12	103376894	103406350	other_ncRNA	+	3.86	3.89	0.0098	1
Pafah1b1	chr11	74673949	74724384	other_ncRNA	-	2.32	3.89	0.7468	1
Pitpnm1	chr19	4099998	4113965	other_ncRNA	+	0.77	3.89	2.3318	1
Ppargc1a	chr5	51454249	51553921	other_ncRNA	-	109.62	3.89	-4.818	1
Prmt1	chr7	44976755	44986420	other_ncRNA	-	0	3.89	Inf	1
Sox2ot	chr3	34560381	34677993	other_ncRNA	+	135.86	3.89	-5.1277	1
Tmem179b	chr19	8772522	8786417	other_ncRNA	-	48.63	3.89	-3.6455	1
Trim30e-ps1	chr7	104532959	104535361	other_ncRNA	-	0	3.89	Inf	1
Zfp783	chr6	47943175	47965299	other_ncRNA	+	0.77	3.89	2.3318	1
0610040F04Rik:copy2	chr6	108610218	108623167	other_ncRNA	-	57.12	2.59	-4.4626	1
1110028F11Rik	chr11	87699524	87705327	other_ncRNA	+	50.18	2.59	-4.2756	1
1500004A13Rik	chr3	88822010	88832487	other_ncRNA	-	0	2.59	Inf	1
1700003H04Rik	chr3	124565891	124581091	other_ncRNA	-	0	2.59	Inf	1
1700009J07Rik	chr10	77893420	77896111	other_ncRNA	+	0	2.59	Inf	1
1700011J10Rik	chr2	72979432	72989249	other_ncRNA	+	0.77	2.59	1.7468	1
1700025F24Rik	chr10	119413444	119426864	other_ncRNA	+	0	2.59	Inf	1
1700028E10Rik	chr5	151368675	151414083	other_ncRNA	+	1.54	2.59	0.7468	1
1700029J03Rik	chr16	93396815	93458872	other_ncRNA	-	47.86	2.59	-4.2074	1
1700029N11Rik	chr13	44439727	44457567	other_ncRNA	+	0	2.59	Inf	1
1700030F04Rik	chr6	117679207	117751769	other_ncRNA	-	82.6	2.59	-4.9947	1
1700040N02Rik	chr2	170356361	170380435	other_ncRNA	+	0.77	2.59	1.7468	1
1700091H14Rik	chr14	42089750	42095277	other_ncRNA	-	0.77	2.59	1.7468	1
1700095A21Rik	chr4	146519039	146546873	other_ncRNA	-	0.77	2.59	1.7468	1
1700095B10Rik	chr5	112793292	112801701	other_ncRNA	+	0	2.59	Inf	1
1700109F18Rik	chr2	74710044	74716130	other_ncRNA	-	63.3	2.59	-4.6107	1
1700110C19Rik	chr17	10324602	10329312	other_ncRNA	+	0.77	2.59	1.7468	1
1700121N20Rik	chr12	106442652	106447666	other_ncRNA	-	1.54	2.59	0.7468	1
2310008N11Rik	chr8	26814597	26824423	other_ncRNA	-	57.12	2.59	-4.4626	1
2610028E06Rik	chr4	125887851	125922310	other_ncRNA	-	1.54	2.59	0.7468	1
2810032G03Rik	chr12	5376502	5416132	other_ncRNA	+	54.81	2.59	-4.4029	1
2810049E08Rik	chr13	83891208	83928710	other_ncRNA	+	2.32	2.59	0.1619	1
3100003L05Rik	chr7	124625670	124708935	other_ncRNA	-	2.32	2.59	0.1619	1
4921511I17Rik	chr12	12351522	12392475	other_ncRNA	-	4.63	2.59	-0.8381	1
4930423M02Rik	chr4	5632328	5642284	other_ncRNA	+	0	2.59	Inf	1
4930432J09Rik	chr14	103977628	104027142	other_ncRNA	-	89.55	2.59	-5.1112	1
4930442J19Rik	chr2	151302039	151316003	other_ncRNA	+	5.4	2.59	-1.0605	1
4930473A02Rik	chr2	130543791	130563749	other_ncRNA	-	0	2.59	Inf	1
4930483O08Rik	chr7	133128251	133142457	other_ncRNA	+	0	2.59	Inf	1
4930505G20Rik	chr14	115396551	115409552	other_ncRNA	-	0	2.59	Inf	1
4930523O13Rik	chr15	46435866	46496179	other_ncRNA	-	4.63	2.59	-0.8381	1
4930527G23Rik	chr18	29442200	29466107	other_ncRNA	+	0.77	2.59	1.7468	1
4930533B01Rik	chr2	113691053	113708550	other_ncRNA	-	0	2.59	Inf	1
4930542C21Rik	chr16	38017323	38054526	other_ncRNA	+	53.27	2.59	-4.3617	1
4930548G14Rik	chr15	46623305	46639858	other_ncRNA	+	1.54	2.59	0.7468	1
4930552N02Rik	chr4	52814604	52828269	other_ncRNA	+	0.77	2.59	1.7468	1
4930564K09Rik	chr3	82876705	82943638	other_ncRNA	+	2.32	2.59	0.1619	1
4930581F22Rik	chr9	35116728	35130922	other_ncRNA	+	0.77	2.59	1.7468	1
4930596M17Rik	chr9	121587020	121614255	other_ncRNA	+	68.7	2.59	-4.7289	1
4931429P17Rik	chr13	47960330	48018608	other_ncRNA	-	3.86	2.59	-0.5751	1
4933406K04Rik	chr12	106685607	106716324	other_ncRNA	-	0.77	2.59	1.7468	1
4933413J09Rik	chr14	26357547	26400456	other_ncRNA	+	0.77	2.59	1.7468	1
4933417E11Rik	chr1	71958998	72005195	other_ncRNA	-	1.54	2.59	0.7468	1
4933421O10Rik	chr4	33027139	33031323	other_ncRNA	-	0	2.59	Inf	1
5330434G04Rik	chrX	105372994	105391754	other_ncRNA	-	2.32	2.59	0.1619	1
5430402O13Rik	chr6	50566643	50594865	other_ncRNA	+	1.54	2.59	0.7468	1
5430428K19Rik	chrX	6452376	6574663	other_ncRNA	-	2.32	2.59	0.1619	1
5430437J10Rik	chr15	5496318	5594983	other_ncRNA	+	66.39	2.59	-4.6795	1
5530601H04Rik	chrX	105040854	105070124	other_ncRNA	-	0	2.59	Inf	1
5830417I10Rik	chr3	88777057	88829371	other_ncRNA	+	92.63	2.59	-5.1601	1
6720401G13Rik:copy2	chrX	50563120	50635258	other_ncRNA	-	8.49	2.59	-1.7126	1
8430429K09Rik	chr11	3452437	3479831	other_ncRNA	+	79.51	2.59	-4.9397	1
9030404E10Rik	chr16	30021842	30039479	other_ncRNA	-	2.32	2.59	0.1619	1
9530052E02Rik	chr8	11007850	11054541	other_ncRNA	+	10.04	2.59	-1.9536	1
A630072M18Rik	chr5	20950989	20956398	other_ncRNA	+	0.77	2.59	1.7468	1
A730036I17Rik	chr2	129218969	129235606	other_ncRNA	+	1.54	2.59	0.7468	1
A830019L24Rik	chr3	143243055	143257996	other_ncRNA	+	7.72	2.59	-1.5751	1
A930012L18Rik	chr18	44661665	44676271	other_ncRNA	+	17.76	2.59	-2.7767	1
AI504432	chr3	107039504	107054322	other_ncRNA	+	0	2.59	Inf	1
AI854517:copy2	chr7	79515435	79534403	other_ncRNA	+	1.54	2.59	0.7468	1
B930092H01Rik	chr9	61259227	61293809	other_ncRNA	-	70.25	2.59	-4.761	1
BB014433	chr8	15041446	15046078	other_ncRNA	-	0	2.59	Inf	1
BC037032	chr15	4020111	4027406	other_ncRNA	-	0.77	2.59	1.7468	1
Brd2	chr17	34112019	34122607	other_ncRNA	-	0	2.59	Inf	1
C130046K22Rik	chr11	103697724	103725573	other_ncRNA	+	63.3	2.59	-4.6107	1
C230079O03Rik	chr7	136332216	136349415	other_ncRNA	-	0	2.59	Inf	1
D430036J16Rik	chr9	81631930	81645156	other_ncRNA	+	1.54	2.59	0.7468	1
D630010B17Rik	chr15	94247202	94255606	other_ncRNA	+	1.54	2.59	0.7468	1
D730050B12Rik	chr13	72809601	72816763	other_ncRNA	-	1.54	2.59	0.7468	1
D830013O20Rik	chr12	73364075	73409563	other_ncRNA	-	0.77	2.59	1.7468	1
Dnm1l	chr16	16312228	16359031	other_ncRNA	-	1.54	2.59	0.7468	1
E030003E18Rik	chr19	20492715	20556410	other_ncRNA	+	0.77	2.59	1.7468	1
E130304I02Rik	chr7	35802592	35838074	other_ncRNA	+	40.91	2.59	-3.9811	1
F730043M19Rik	chr12	33111711	33147586	other_ncRNA	-	0	2.59	Inf	1
F830002L21Rik	chr10	43593427	43630913	other_ncRNA	+	1.54	2.59	0.7468	1
Fgf18	chr11	33116978	33147400	other_ncRNA	-	74.11	2.59	-4.8381	1
Foxl2os	chr9	98949155	98955310	other_ncRNA	-	0	2.59	Inf	1
Gm10415	chr6	126286649	126328686	other_ncRNA	-	2.32	2.59	0.1619	1
Gm10578	chr7	137234683	137242609	other_ncRNA	+	2.32	2.59	0.1619	1
Gm10745	chr3	11823229	11844359	other_ncRNA	-	0	2.59	Inf	1
Gm10790	chr13	41865915	41913092	other_ncRNA	+	0.77	2.59	1.7468	1
Gm11190	chr11	77912127	77929288	other_ncRNA	-	2.32	2.59	0.1619	1
Gm11202	chr11	79607079	79623163	other_ncRNA	-	0.77	2.59	1.7468	1
Gm11351	chr13	25921035	25966316	other_ncRNA	-	2.32	2.59	0.1619	1
Gm11944	chr11	3309000	3320722	other_ncRNA	+	0.77	2.59	1.7468	1
Gm12709	chr4	102967266	102989755	other_ncRNA	-	0.77	2.59	1.7468	1
Gm13497	chr2	51241831	51295945	other_ncRNA	+	0.77	2.59	1.7468	1
Gm13845	chr6	31366885	31398773	other_ncRNA	-	0	2.59	Inf	1
Gm14005:copy3	chr2	128372108	128429351	other_ncRNA	-	0.77	2.59	1.7468	1
Gm15880	chr7	80636017	80644384	other_ncRNA	+	3.86	2.59	-0.5751	1
Gm16938	chr7	98177194	98184799	other_ncRNA	+	0	2.59	Inf	1
Gm19277	chr15	85149254	85156132	other_ncRNA	-	0	2.59	Inf	1
Gm20187	chr12	27090237	27114995	other_ncRNA	-	7.72	2.59	-1.5751	1
Gm20356	chr3	74009219	74017277	other_ncRNA	-	5.4	2.59	-1.0605	1
Gm2516	chr8	50368112	50416089	other_ncRNA	+	4.63	2.59	-0.8381	1
Gm4265	chr7	129962165	129978669	other_ncRNA	+	0.77	2.59	1.7468	1
Gm4349	chr3	95427349	95431085	other_ncRNA	+	0	2.59	Inf	1
Gm4710	chr17	75861023	75889039	other_ncRNA	+	0	2.59	Inf	1
Gm4776	chr1	46020415	46030437	other_ncRNA	-	0.77	2.59	1.7468	1
Gm5089	chr14	122365679	122451146	other_ncRNA	-	3.09	2.59	-0.2532	1
Gm5627	chr9	102739648	102756685	other_ncRNA	+	0	2.59	Inf	1
Gm6938	chrX	21312210	21334727	other_ncRNA	-	0.77	2.59	1.7468	1
Gm7854	chr5	43151686	43235354	other_ncRNA	-	43.23	2.59	-4.0605	1
Gm8579	chr6	3288519	3317019	other_ncRNA	+	47.86	2.59	-4.2074	1
Gm8633	chr10	98299927	98351867	other_ncRNA	-	2.32	2.59	0.1619	1
Gm8801	chr17	35947154	35953317	other_ncRNA	+	1.54	2.59	0.7468	1
Gm9696	chr3	59952309	59973594	other_ncRNA	+	0	2.59	Inf	1
Gm9999	chr7	46976632	46987803	other_ncRNA	+	92.63	2.59	-5.1601	1
H2-T10	chr17	36115871	36121444	other_ncRNA	-	0	2.59	Inf	1
Ipw	chr7	59619158	59678878	other_ncRNA	-	0	2.59	Inf	1
Klc2	chr19	5107746	5118408	other_ncRNA	-	0	2.59	Inf	1
Mgarp	chr3	51388413	51396547	other_ncRNA	-	0.77	2.59	1.7468	1
Nlrp5-ps:copy2	chr7	14561171	14623066	other_ncRNA	-	0	2.59	Inf	1
Nol8	chr13	49653078	49679016	other_ncRNA	+	0.77	2.59	1.7468	1
Pisd-ps2	chr17	3064318	3084183	other_ncRNA	-	0.77	2.59	1.7468	1
Rdh18-ps	chr10	127824216	127846565	other_ncRNA	+	0	2.59	Inf	1
Rmst	chr10	92081746	92165178	other_ncRNA	-	62.53	2.59	-4.593	1
Rps15a-ps4	chr4	132219893	132261549	other_ncRNA	-	104.99	2.59	-5.3406	1
Speer6-ps1	chr13	3149475	3189678	other_ncRNA	+	0.77	2.59	1.7468	1
Speer8-ps1	chr5	14945294	14978541	other_ncRNA	+	2.32	2.59	0.1619	1
Speer9-ps1	chr7	3128146	3144992	other_ncRNA	+	73.34	2.59	-4.823	1
Vax2os	chr6	83692806	83712201	other_ncRNA	-	1.54	2.59	0.7468	1
0610005C13Rik	chr7	45567795	45575176	other_ncRNA	-	0	1.3	Inf	1
0610038B21Rik	chr8	77517056	77518578	other_ncRNA	+	20.07	1.3	-3.9536	1
1110002L01Rik	chr12	3403883	3426747	other_ncRNA	-	148.99	1.3	-6.8456	1
1500015L24Rik	chr19	20405288	20422785	other_ncRNA	+	57.9	1.3	-5.482	1
1700003P14Rik	chr13	118556168	118588629	other_ncRNA	+	33.97	1.3	-4.7126	1
1700007J10Rik	chr11	59725917	59740154	other_ncRNA	-	0	1.3	Inf	1
1700013G23Rik	chr11	59946892	59948147	other_ncRNA	-	0	1.3	Inf	1
1700022A22Rik	chr15	46324585	46373899	other_ncRNA	+	39.37	1.3	-4.9256	1
1700024P03Rik	chr2	110031250	110050479	other_ncRNA	-	0	1.3	Inf	1
1700027I24Rik	chr9	36668856	36693189	other_ncRNA	-	1.54	1.3	-0.2532	1
1700031M16Rik	chr15	98398445	98416135	other_ncRNA	+	1.54	1.3	-0.2532	1
1700034H15Rik	chr1	191894072	191907527	other_ncRNA	-	0	1.3	Inf	1
1700036G14Rik	chr3	85317519	85332027	other_ncRNA	+	0	1.3	Inf	1
1700041C23Rik	chr9	57175275	57186110	other_ncRNA	+	0	1.3	Inf	1
1700041M19Rik	chr16	77004228	77010881	other_ncRNA	-	0	1.3	Inf	1
1700049E15Rik	chr6	147690241	147702374	other_ncRNA	+	0	1.3	Inf	1
1700063A18Rik	chr1	95990659	96021758	other_ncRNA	-	0	1.3	Inf	1
1700081H22Rik	chr7	50517309	50575884	other_ncRNA	-	4.63	1.3	-1.8381	1
1700086L19Rik	chr12	74284276	74295950	other_ncRNA	+	0	1.3	Inf	1
1700094M24Rik	chr6	52492451	52500085	other_ncRNA	+	81.06	1.3	-5.9674	1
1700101O22Rik	chr12	7372039	7380330	other_ncRNA	-	0	1.3	Inf	1
1700104A03Rik	chr9	54268580	54301570	other_ncRNA	-	0	1.3	Inf	1
1700109G14Rik	chr14	61292983	61305334	other_ncRNA	-	0	1.3	Inf	1
1700109I08Rik	chr14	39655663	39685293	other_ncRNA	+	0	1.3	Inf	1
1700110K17Rik	chr9	40333472	40343337	other_ncRNA	+	0	1.3	Inf	1
1700123O21Rik	chr16	5975587	5998496	other_ncRNA	+	1.54	1.3	-0.2532	1
1810007C17Rik	chr12	49476993	49480862	other_ncRNA	-	0	1.3	Inf	1
1810026B05Rik	chr7	73539798	73558395	other_ncRNA	-	0	1.3	Inf	1
1810035I16Rik	chr4	141844321	141846990	other_ncRNA	+	0	1.3	Inf	1
2010009K17Rik	chr2	158070364	158091797	other_ncRNA	-	0	1.3	Inf	1
2210015D19Rik	chr11	5762150	5784710	other_ncRNA	+	0.77	1.3	0.7468	1
2310005A03Rik	chr2	155097791	155100079	other_ncRNA	-	0	1.3	Inf	1
2310005E17Rik	chr13	98424110	98435065	other_ncRNA	-	0	1.3	Inf	1
2310015A10Rik	chr12	80120546	80132844	other_ncRNA	-	0	1.3	Inf	1
2310030A07Rik	chr1	150320681	150346771	other_ncRNA	-	0.77	1.3	0.7468	1
2410003L11Rik	chr11	97598511	97622893	other_ncRNA	+	0.77	1.3	0.7468	1
2410007B07Rik	chr3	75647441	75655731	other_ncRNA	-	0	1.3	Inf	1
2410057H14Rik	chr3	102720231	102735417	other_ncRNA	-	0	1.3	Inf	1
2500004C02Rik	chr2	153341157	153345810	other_ncRNA	-	0	1.3	Inf	1
2610206C17Rik	chr7	84689640	84776549	other_ncRNA	+	1.54	1.3	-0.2532	1
2700069I18Rik	chr3	5177828	5220823	other_ncRNA	-	1.54	1.3	-0.2532	1
2700099C18Rik	chr17	94750100	94775129	other_ncRNA	+	1.54	1.3	-0.2532	1
2810408I11Rik	chr1	64679869	64690659	other_ncRNA	-	0.77	1.3	0.7468	1
2900002K06Rik	chrX	8145427	8147963	other_ncRNA	+	0	1.3	Inf	1
2900009J06Rik	chr1	127753617	127774054	other_ncRNA	-	1.54	1.3	-0.2532	1
2900056M20Rik	chrX	152294828	152327493	other_ncRNA	-	50.18	1.3	-5.2756	1
2900057B20Rik	chr18	76091557	76098471	other_ncRNA	-	1.54	1.3	-0.2532	1
2900093L17Rik	chr4	45234723	45243990	other_ncRNA	-	0	1.3	Inf	1
3110015C05Rik	chr13	111211469	111229431	other_ncRNA	-	39.37	1.3	-4.9256	1
3110039M20Rik	chr12	49389652	49407346	other_ncRNA	+	1.54	1.3	-0.2532	1
3200001D21Rik	chr12	88365314	88377323	other_ncRNA	-	3.09	1.3	-1.2532	1
3632454L22Rik	chrX	135022422	135060336	other_ncRNA	-	2.32	1.3	-0.8381	1
4732490B19Rik	chr11	113203315	113209669	other_ncRNA	-	0	1.3	Inf	1
4921504A21Rik	chr5	19202368	19226555	other_ncRNA	-	0.77	1.3	0.7468	1
4921508D12Rik	chr2	132424741	132452499	other_ncRNA	+	1.54	1.3	-0.2532	1
4921511C10Rik	chr3	79212919	79253913	other_ncRNA	+	4.63	1.3	-1.8381	1
4921513I03Rik	chr10	120765732	120778886	other_ncRNA	+	0	1.3	Inf	1
4921525B02Rik	chr14	103692983	103699432	other_ncRNA	-	0.77	1.3	0.7468	1
4930401C15Rik	chr10	25779314	25837437	other_ncRNA	-	0	1.3	Inf	1
4930404I05Rik	chr16	91011249	91016503	other_ncRNA	+	0	1.3	Inf	1
4930406D18Rik	chr3	100426405	100437754	other_ncRNA	+	0.77	1.3	0.7468	1
4930412C18Rik	chr4	9770585	9823411	other_ncRNA	+	6.18	1.3	-2.2532	1
4930413F20Rik	chr15	34675073	34679204	other_ncRNA	+	0	1.3	Inf	1
4930414N06Rik	chr19	44972117	44984550	other_ncRNA	-	0.77	1.3	0.7468	1
4930425O10Rik	chr3	138711535	138726984	other_ncRNA	-	0	1.3	Inf	1
4930441O14Rik	chr13	67729262	67756838	other_ncRNA	+	3.09	1.3	-1.2532	1
4930444F02Rik	chr10	18797299	18831930	other_ncRNA	-	3.86	1.3	-1.5751	1
4930455C13Rik	chr10	21319088	21342055	other_ncRNA	-	3.09	1.3	-1.2532	1
4930455H04Rik	chr3	116968267	116984406	other_ncRNA	+	4.63	1.3	-1.8381	1
4930455J16Rik	chr13	58741074	58762311	other_ncRNA	-	70.25	1.3	-5.761	1
4930456L15Rik	chr4	103290959	103311832	other_ncRNA	+	0.77	1.3	0.7468	1
4930465K10Rik	chr18	77714184	77715445	other_ncRNA	+	1.54	1.3	-0.2532	1
4930467K11Rik	chr10	57478383	57486353	other_ncRNA	-	0	1.3	Inf	1
4930470P17Rik	chr2	170579418	170602017	other_ncRNA	-	0.77	1.3	0.7468	1
4930479D17Rik	chr6	146657218	146665403	other_ncRNA	+	0.77	1.3	0.7468	1
4930481A15Rik	chr19	5406874	5422847	other_ncRNA	+	1.54	1.3	-0.2532	1
4930483J18Rik	chr15	81190853	81192757	other_ncRNA	+	0	1.3	Inf	1
4930486F22Rik	chr10	86095854	86113585	other_ncRNA	+	0	1.3	Inf	1
4930488B22Rik	chr1	184712497	184718989	other_ncRNA	+	0	1.3	Inf	1
4930503O07Rik	chr1	194212187	194222759	other_ncRNA	-	0	1.3	Inf	1
4930509E16Rik	chr9	72518250	72531858	other_ncRNA	-	3.09	1.3	-1.2532	1
4930511A02Rik	chr12	11438233	11444812	other_ncRNA	+	0	1.3	Inf	1
4930519H02Rik	chr5	15863928	15883766	other_ncRNA	-	0.77	1.3	0.7468	1
4930539N22Rik	chr3	13597139	13652865	other_ncRNA	-	1.54	1.3	-0.2532	1
4930543E12Rik	chr7	113100236	113142015	other_ncRNA	-	5.4	1.3	-2.0605	1
4930546K05Rik	chr9	42182238	42209231	other_ncRNA	-	77.2	1.3	-5.897	1
4930553E22Rik	chr16	84371143	84375505	other_ncRNA	+	0	1.3	Inf	1
4930554C24Rik	chr9	84774398	84784351	other_ncRNA	+	0	1.3	Inf	1
4930564K09Rik:copy2	chr3	82904477	82943638	other_ncRNA	+	1.54	1.3	-0.2532	1
4930567H12Rik	chr8	125584638	125616670	other_ncRNA	+	53.27	1.3	-5.3617	1
4930567J20Rik	chr16	71249904	71267176	other_ncRNA	+	0	1.3	Inf	1
4930568G15Rik	chr1	165066617	165091930	other_ncRNA	-	0.77	1.3	0.7468	1
4930568K20Rik	chr5	124229725	124237137	other_ncRNA	+	0	1.3	Inf	1
4930573O16Rik	chr2	52291002	52315240	other_ncRNA	+	0	1.3	Inf	1
4930592I03Rik	chr18	82918405	82920560	other_ncRNA	-	0	1.3	Inf	1
4930599N23Rik	chr6	39118473	39148312	other_ncRNA	+	1.54	1.3	-0.2532	1
4931430N09Rik	chr6	118880158	118885543	other_ncRNA	+	0	1.3	Inf	1
4932412D23Rik:copy2	chr16	42796388	42875762	other_ncRNA	-	2.32	1.3	-0.8381	1
4933400F21Rik	chr1	89676507	89683892	other_ncRNA	-	0.77	1.3	0.7468	1
4933402J10Rik	chr5	59963119	59986002	other_ncRNA	-	77.97	1.3	-5.9114	1
4933405E24Rik	chr11	54177772	54213288	other_ncRNA	-	0	1.3	Inf	1
4933406C10Rik	chr12	32919384	32953789	other_ncRNA	-	0.77	1.3	0.7468	1
4933406G16Rik	chr11	19065275	19075740	other_ncRNA	+	0.77	1.3	0.7468	1
4933407E24Rik	chr4	124569179	124575538	other_ncRNA	+	13.9	1.3	-3.4231	1
4933409K07Rik:copy3	chr4	42031296	42055130	other_ncRNA	-	0	1.3	Inf	1
4933412O06Rik	chr13	15781664	15802630	other_ncRNA	-	1.54	1.3	-0.2532	1
4933416E03Rik	chr2	159947341	159981289	other_ncRNA	+	1.54	1.3	-0.2532	1
4933416M07Rik	chr8	27142910	27149706	other_ncRNA	+	0	1.3	Inf	1
4933424G05Rik	chr18	14988995	15047987	other_ncRNA	+	4.63	1.3	-1.8381	1
4933433G15Rik	chr9	75410184	75415537	other_ncRNA	+	0	1.3	Inf	1
4933438B17Rik	chr5	127030789	127088529	other_ncRNA	+	6.95	1.3	-2.4231	1
5031425F14Rik	chr2	166447451	166458770	other_ncRNA	+	0.77	1.3	0.7468	1
5031426D15Rik	chr2	6922702	6928722	other_ncRNA	-	10.04	1.3	-2.9536	1
5033403H07Rik	chr5	52973012	52992292	other_ncRNA	-	0.77	1.3	0.7468	1
5330413P13Rik	chr2	131820006	131847656	other_ncRNA	-	1.54	1.3	-0.2532	1
5430405H02Rik	chr2	156852403	156862945	other_ncRNA	-	65.62	1.3	-5.6626	1
5430421F17Rik	chr8	25302650	25306270	other_ncRNA	-	2.32	1.3	-0.8381	1
5830403M04Rik	chr5	100077962	100095273	other_ncRNA	+	6.95	1.3	-2.4231	1
5830416P10Rik	chr19	53441212	53464796	other_ncRNA	-	5.4	1.3	-2.0605	1
5830428M24Rik	chr12	69464787	69475550	other_ncRNA	-	0	1.3	Inf	1
6430710C18Rik:copy2	chr2	72784681	72813717	other_ncRNA	-	0.77	1.3	0.7468	1
8430403D17Rik	chr11	85702200	85719744	other_ncRNA	-	1.54	1.3	-0.2532	1
9330102E08Rik	chr6	128169700	128183803	other_ncRNA	-	3.09	1.3	-1.2532	1
9330178D15Rik	chr3	155976354	156008592	other_ncRNA	+	0.77	1.3	0.7468	1
9330188P03Rik	chr14	105589549	105593929	other_ncRNA	+	0	1.3	Inf	1
9430014N10Rik	chr15	93904856	93927111	other_ncRNA	-	25.47	1.3	-4.2976	1
9430018G01Rik	chr6	43442429	43474318	other_ncRNA	+	2.32	1.3	-0.8381	1
9430019J16Rik	chr2	75436057	75444179	other_ncRNA	-	3.09	1.3	-1.2532	1
9430021M05Rik	chr2	162661163	162675204	other_ncRNA	+	0	1.3	Inf	1
9430037G07Rik	chr9	88595325	88599243	other_ncRNA	-	3.86	1.3	-1.5751	1
9430060I03Rik	chr1	92933543	92950590	other_ncRNA	-	0.77	1.3	0.7468	1
9530026F06Rik	chr1	61378432	61395904	other_ncRNA	+	3.09	1.3	-1.2532	1
9530059O14Rik	chr9	122572501	122580647	other_ncRNA	+	14.67	1.3	-3.5011	1
9630013A20Rik	chr14	84458838	84476424	other_ncRNA	-	0	1.3	Inf	1
A130077B15Rik	chr10	122565023	122569891	other_ncRNA	-	0	1.3	Inf	1
A230070E04Rik	chr14	68123752	68131371	other_ncRNA	+	0	1.3	Inf	1
A230072C01Rik	chrX	20961676	20987349	other_ncRNA	+	1.54	1.3	-0.2532	1
A330032B11Rik	chr19	37173843	37196541	other_ncRNA	+	3.86	1.3	-1.5751	1
A330040F15Rik	chr19	12585868	12596566	other_ncRNA	-	0	1.3	Inf	1
A330076C08Rik	chr13	44193589	44216487	other_ncRNA	-	0	1.3	Inf	1
A530058N18Rik	chr2	114013565	114032292	other_ncRNA	+	0	1.3	Inf	1
A630019I02Rik	chr13	93094833	93098968	other_ncRNA	+	0	1.3	Inf	1
A730017C20Rik	chr18	59062381	59076960	other_ncRNA	+	0.77	1.3	0.7468	1
A730046J19Rik	chrX	144153695	144166274	other_ncRNA	+	0	1.3	Inf	1
A930001C03Rik	chr19	4439323	4448325	other_ncRNA	+	1.54	1.3	-0.2532	1
A930007I19Rik	chr19	29503663	29521987	other_ncRNA	-	116.57	1.3	-6.4916	1
A930017M01Rik	chr15	44881394	44884743	other_ncRNA	+	1.54	1.3	-0.2532	1
AA536875	chr14	123168503	123176176	other_ncRNA	+	0	1.3	Inf	1
AU022754	chr15	85581142	85593708	other_ncRNA	+	3.86	1.3	-1.5751	1
AV039307	chr2	120850656	120866690	other_ncRNA	+	35.51	1.3	-4.7767	1
AW011738	chr4	156203284	156206028	other_ncRNA	+	0.77	1.3	0.7468	1
AW046200	chr8	57651753	57663430	other_ncRNA	+	6.95	1.3	-2.4231	1
AY512915	chr6	95290574	95333993	other_ncRNA	-	3.09	1.3	-1.2532	1
Abhd1	chr5	30950066	30955095	other_ncRNA	+	0.77	1.3	0.7468	1
Adam17	chr12	21323509	21373632	other_ncRNA	-	3.09	1.3	-1.2532	1
Adam28	chr14	68604998	68655842	other_ncRNA	-	0.77	1.3	0.7468	1
B020014A21Rik	chr10	3125091	3133193	other_ncRNA	-	0	1.3	Inf	1
B020018J22Rik	chr12	112428284	112435338	other_ncRNA	-	0	1.3	Inf	1
B130024G19Rik	chr7	70365383	70411146	other_ncRNA	+	3.09	1.3	-1.2532	1
B230216N24Rik	chr1	98031123	98047793	other_ncRNA	-	0	1.3	Inf	1
B230319C09Rik	chr6	83441755	83448322	other_ncRNA	+	1.54	1.3	-0.2532	1
B830017H08Rik	chr16	17833119	17835019	other_ncRNA	+	0	1.3	Inf	1
BB019430	chr10	58696745	58704277	other_ncRNA	+	0	1.3	Inf	1
BC005764:copy2	chr10	79864781	79874634	other_ncRNA	-	0.77	1.3	0.7468	1
BC006965	chr11	112663927	112711356	other_ncRNA	-	0.77	1.3	0.7468	1
BC024386	chr7	140906064	140907967	other_ncRNA	+	0	1.3	Inf	1
C030013G03Rik	chr17	12466844	12479577	other_ncRNA	+	1.54	1.3	-0.2532	1
C030029H02Rik	chr7	136268324	136318511	other_ncRNA	+	0.77	1.3	0.7468	1
C130021I20Rik	chr2	33641193	33645663	other_ncRNA	+	0	1.3	Inf	1
C230037L18Rik	chr15	89476252	89484850	other_ncRNA	+	0	1.3	Inf	1
C230091D08Rik	chr7	59307924	59324149	other_ncRNA	-	1.54	1.3	-0.2532	1
C430002E04Rik	chr3	41487681	41493199	other_ncRNA	-	0	1.3	Inf	1
C530005A16Rik	chr4	116589733	116597630	other_ncRNA	-	0.77	1.3	0.7468	1
C530044C16Rik	chr6	50776115	50814894	other_ncRNA	+	0.77	1.3	0.7468	1
C630020P19Rik	chr2	143535476	143547837	other_ncRNA	-	42.46	1.3	-5.0345	1
C630028M04Rik	chr4	51968094	52051110	other_ncRNA	-	1.54	1.3	-0.2532	1
C920021L13Rik	chr3	95871522	95889093	other_ncRNA	+	0	1.3	Inf	1
Cacnb2:copy3	chr2	14873656	14987908	other_ncRNA	+	6.95	1.3	-2.4231	1
Chka	chr19	3851773	3894369	other_ncRNA	+	0	1.3	Inf	1
Cops5	chr1	10024600	10038159	other_ncRNA	-	0.77	1.3	0.7468	1
Cyp2c53-ps	chr19	39229254	39274737	other_ncRNA	+	0.77	1.3	0.7468	1
D130058E03	chr6	127296186	127307967	other_ncRNA	-	0	1.3	Inf	1
D730045A05Rik	chr18	74017907	74020088	other_ncRNA	+	0	1.3	Inf	1
D830005E20Rik	chr10	33222345	33256357	other_ncRNA	-	0	1.3	Inf	1
D930015M05Rik	chr2	92408892	92432308	other_ncRNA	+	145.13	1.3	-6.8078	1
D930048N14Rik	chr11	51650954	51657681	other_ncRNA	+	0	1.3	Inf	1
Dnajc24	chr2	105966708	106003549	other_ncRNA	-	1.54	1.3	-0.2532	1
E030013I19Rik	chr2	12301246	12312315	other_ncRNA	+	0	1.3	Inf	1
E030044B06Rik	chr19	40868316	40882639	other_ncRNA	+	3.09	1.3	-1.2532	1
E130114P18Rik	chr4	97567875	97584591	other_ncRNA	-	1.54	1.3	-0.2532	1
E230016K23Rik	chr11	83582061	83623693	other_ncRNA	+	78.74	1.3	-5.9256	1
Emx2os	chr19	59425104	59458635	other_ncRNA	-	133.55	1.3	-6.6878	1
Etohd2	chr13	59769966	59773680	other_ncRNA	+	0.77	1.3	0.7468	1
Fam120b	chr17	15396202	15433581	other_ncRNA	+	84.92	1.3	-6.0345	1
Fam187b	chr7	30973804	30989725	other_ncRNA	+	6.18	1.3	-2.2532	1
G730013B05Rik	chr16	50526245	50559459	other_ncRNA	+	0	1.3	Inf	1
Gm10248	chr14	23038195	23094571	other_ncRNA	-	63.3	1.3	-5.6107	1
Gm10389	chr15	10600293	10611651	other_ncRNA	+	0	1.3	Inf	1
Gm10390	chr5	120121096	120139263	other_ncRNA	-	0.77	1.3	0.7468	1
Gm10432	chr12	100276609	100300908	other_ncRNA	+	0.77	1.3	0.7468	1
Gm10510	chr17	15350813	15354461	other_ncRNA	-	0	1.3	Inf	1
Gm10635	chr9	79444037	79519302	other_ncRNA	-	8.49	1.3	-2.7126	1
Gm10637	chr8	87169747	87199850	other_ncRNA	-	0.77	1.3	0.7468	1
Gm10638	chr8	86745699	86747060	other_ncRNA	+	0	1.3	Inf	1
Gm10677	chr9	47799160	47818208	other_ncRNA	-	0.77	1.3	0.7468	1
Gm10684	chr9	45107176	45135606	other_ncRNA	-	64.84	1.3	-5.6455	1
Gm10814	chr19	6012620	6018459	other_ncRNA	+	40.14	1.3	-4.9536	1
Gm10823	chr16	27849930	27926128	other_ncRNA	+	0.77	1.3	0.7468	1
Gm10865	chr15	78994955	79011041	other_ncRNA	-	0	1.3	Inf	1
Gm11186	chr11	53111451	53120056	other_ncRNA	-	0	1.3	Inf	1
Gm1141	chrX	71932438	71940871	other_ncRNA	+	2.32	1.3	-0.8381	1
Gm11648	chr11	103344753	103350126	other_ncRNA	+	0	1.3	Inf	1
Gm11747	chr11	118444200	118454995	other_ncRNA	-	0.77	1.3	0.7468	1
Gm11961	chr11	4620275	4627766	other_ncRNA	-	0.77	1.3	0.7468	1
Gm12130	chr11	38491548	38520045	other_ncRNA	-	47.09	1.3	-5.1839	1
Gm12159	chr11	45102866	45116928	other_ncRNA	-	0.77	1.3	0.7468	1
Gm12360	chr2	143747583	143789186	other_ncRNA	-	1.54	1.3	-0.2532	1
Gm13446	chr2	35549534	35558702	other_ncRNA	-	0	1.3	Inf	1
Gm13704	chr2	73596526	73616012	other_ncRNA	+	0	1.3	Inf	1
Gm13944	chr2	77462644	77480938	other_ncRNA	+	0	1.3	Inf	1
Gm14057	chr2	130801966	130804101	other_ncRNA	-	0	1.3	Inf	1
Gm14492	chr7	142491080	142506771	other_ncRNA	-	53.27	1.3	-5.3617	1
Gm14634	chrX	12762278	12821492	other_ncRNA	+	0.77	1.3	0.7468	1
Gm15401	chr6	72629288	72637717	other_ncRNA	+	0	1.3	Inf	1
Gm15708	chr5	144277061	144280514	other_ncRNA	+	0	1.3	Inf	1
Gm15987	chr6	128952353	128975029	other_ncRNA	-	0	1.3	Inf	1
Gm15997	chr5	149489056	149538030	other_ncRNA	-	10.04	1.3	-2.9536	1
Gm16023	chr4	155608297	155624755	other_ncRNA	-	0	1.3	Inf	1
Gm16291	chr15	39797045	39812377	other_ncRNA	+	0	1.3	Inf	1
Gm16596	chr12	108536402	108555618	other_ncRNA	-	233.9	1.3	-7.4964	1
Gm16675	chr8	46730970	46739515	other_ncRNA	-	0	1.3	Inf	1
Gm16702	chr17	8379045	8389468	other_ncRNA	-	0	1.3	Inf	1
Gm16833	chr9	9236288	9260885	other_ncRNA	+	1.54	1.3	-0.2532	1
Gm16845	chr9	22071002	22086131	other_ncRNA	+	3.86	1.3	-1.5751	1
Gm16894	chr1	40076212	40085851	other_ncRNA	-	94.18	1.3	-6.1839	1
Gm16897	chr1	194955759	194976959	other_ncRNA	-	1.54	1.3	-0.2532	1
Gm16982	chr7	141610066	141613747	other_ncRNA	-	0	1.3	Inf	1
Gm17745	chr10	93336232	93348879	other_ncRNA	+	2.32	1.3	-0.8381	1
Gm17769	chr10	77418376	77420939	other_ncRNA	+	0	1.3	Inf	1
Gm19299	chr9	67133561	67163788	other_ncRNA	+	3.09	1.3	-1.2532	1
Gm19619	chr5	91257571	91283076	other_ncRNA	-	0.77	1.3	0.7468	1
Gm19689	chr17	83033592	83078225	other_ncRNA	-	0.77	1.3	0.7468	1
Gm19757	chr6	105481266	105492668	other_ncRNA	-	2.32	1.3	-0.8381	1
Gm19784	chr18	66924762	66949961	other_ncRNA	-	0	1.3	Inf	1
Gm1995	chr12	87861350	87865690	other_ncRNA	+	0	1.3	Inf	1
Gm20063	chr12	61499660	61521820	other_ncRNA	-	0	1.3	Inf	1
Gm20257	chr1	58652641	58655831	other_ncRNA	+	0.77	1.3	0.7468	1
Gm20324	chr15	82899080	82905816	other_ncRNA	+	0	1.3	Inf	1
Gm20556	chr15	84714629	84720266	other_ncRNA	-	0	1.3	Inf	1
Gm20753	chr1	106152625	106171524	other_ncRNA	-	0.77	1.3	0.7468	1
Gm20756	chr6	25931426	25977227	other_ncRNA	+	0.77	1.3	0.7468	1
Gm20758	chr10	111854521	111874376	other_ncRNA	-	1.54	1.3	-0.2532	1
Gm20759	chr11	86002658	86024350	other_ncRNA	-	0	1.3	Inf	1
Gm2115	chr7	84528954	84578339	other_ncRNA	+	67.16	1.3	-5.6961	1
Gm21221	chr5	149801990	149811751	other_ncRNA	-	0.77	1.3	0.7468	1
Gm21269	chr7	73825924	73836549	other_ncRNA	+	0	1.3	Inf	1
Gm3002	chr14	3814913	3830681	other_ncRNA	+	0.77	1.3	0.7468	1
Gm3020	chr14	3412614	3433857	other_ncRNA	+	0.77	1.3	0.7468	1
Gm3020:copy2	chr14	3652030	3673272	other_ncRNA	+	0.77	1.3	0.7468	1
Gm3428	chr9	35848545	35849880	other_ncRNA	-	0	1.3	Inf	1
Gm3716	chr5	64593863	64610699	other_ncRNA	-	1.54	1.3	-0.2532	1
Gm4224	chr7	12221316	12225807	other_ncRNA	+	0	1.3	Inf	1
Gm4251	chr14	71251273	71271059	other_ncRNA	+	0	1.3	Inf	1
Gm4814	chr13	93073304	93074755	other_ncRNA	+	0	1.3	Inf	1
Gm4827	chr16	50019658	50072852	other_ncRNA	-	62.53	1.3	-5.593	1
Gm4872	chr6	53221164	53226599	other_ncRNA	+	0	1.3	Inf	1
Gm4956	chr1	21285246	21298312	other_ncRNA	-	0.77	1.3	0.7468	1
Gm5084	chr13	60205471	60216018	other_ncRNA	+	0	1.3	Inf	1
Gm5105	chr3	138048761	138067388	other_ncRNA	-	5.4	1.3	-2.0605	1
Gm5476	chr15	101587317	101588572	other_ncRNA	-	0	1.3	Inf	1
Gm6225	chr18	3336416	3366863	other_ncRNA	+	0.77	1.3	0.7468	1
Gm6249	chr7	136667955	136710604	other_ncRNA	-	1.54	1.3	-0.2532	1
Gm6260	chr3	143670892	143712143	other_ncRNA	-	4.63	1.3	-1.8381	1
Gm6300	chr3	14363117	14374239	other_ncRNA	+	0	1.3	Inf	1
Gm7271	chr5	76484077	76516628	other_ncRNA	+	0.77	1.3	0.7468	1
Gm9961	chr16	11901364	11930594	other_ncRNA	+	2.32	1.3	-0.8381	1
Hrh3	chr2	180099465	180104407	other_ncRNA	-	0	1.3	Inf	1
Igf2as	chr7	142659693	142670356	other_ncRNA	+	0.77	1.3	0.7468	1
Il15ra	chr2	11705293	11733985	other_ncRNA	+	1.54	1.3	-0.2532	1
LOC101243624	chr3	132842202	132878596	other_ncRNA	-	2.32	1.3	-0.8381	1
Ngrn	chr7	80261215	80265378	other_ncRNA	+	0.77	1.3	0.7468	1
Olfr1300-ps1	chr2	111667437	111693319	other_ncRNA	+	0	1.3	Inf	1
Orc4	chr2	48902754	48949267	other_ncRNA	-	0.77	1.3	0.7468	1
Orc6	chr8	85299632	85308279	other_ncRNA	+	0	1.3	Inf	1
Patz1	chr11	3289131	3309083	other_ncRNA	+	66.39	1.3	-5.6795	1
Pinc	chr1	73391385	73407569	other_ncRNA	-	0.77	1.3	0.7468	1
Pknox1	chr17	31564773	31607693	other_ncRNA	+	2.32	1.3	-0.8381	1
Rbm7	chr9	48488697	48495330	other_ncRNA	-	0	1.3	Inf	1
Rit1	chr3	88716854	88731048	other_ncRNA	+	0	1.3	Inf	1
Rubie	chr14	46568331	46575851	other_ncRNA	-	0	1.3	Inf	1
Sapcd1	chr17	35025973	35028016	other_ncRNA	-	0	1.3	Inf	1
Scgb2b23-ps	chr7	33625145	33653281	other_ncRNA	-	0	1.3	Inf	1
Slfn10-ps	chr11	83028126	83040533	other_ncRNA	-	0	1.3	Inf	1
Speer5-ps1	chr10	44170447	44219585	other_ncRNA	+	127.37	1.3	-6.6195	1
Speer7-ps1	chr5	15680710	15714596	other_ncRNA	+	0	1.3	Inf	1
Taf1b	chr12	24498581	24558571	other_ncRNA	+	1.54	1.3	-0.2532	1
Tbrg3	chr15	82890483	82898461	other_ncRNA	-	0	1.3	Inf	1
Thap6	chr5	91962882	91972137	other_ncRNA	+	1.54	1.3	-0.2532	1
Tmem194b	chr1	52630705	52651919	other_ncRNA	+	0.77	1.3	0.7468	1
U90926	chr5	92209895	92215408	other_ncRNA	-	0	1.3	Inf	1
Ubxn11	chr4	134102583	134126780	other_ncRNA	+	1.54	1.3	-0.2532	1
Wdr13	chrX	8123301	8132858	other_ncRNA	-	20.84	1.3	-4.0081	1
Yaf2	chr15	93283833	93336935	other_ncRNA	-	78.74	1.3	-5.9256	1
Yars2	chr16	16302965	16309640	other_ncRNA	+	142.81	1.3	-6.7846	1
1110038B12Rik	chr17	34950236	34952471	other_ncRNA	-	374.4	0	#NAME?	1
1110046J04Rik	chr13	33936032	33960181	other_ncRNA	+	0.77	0	#NAME?	1
1500012K07Rik	chr7	75308696	75331419	other_ncRNA	+	1.54	0	#NAME?	1
1700003D09Rik	chr11	98350718	98358283	other_ncRNA	-	0.77	0	#NAME?	1
1700007F19Rik	chr3	58141707	58163807	other_ncRNA	-	0.77	0	#NAME?	1
1700008K24Rik	chr17	49112264	49113533	other_ncRNA	-	34.74	0	#NAME?	1
1700010I02Rik	chr3	7925303	7954887	other_ncRNA	-	2.32	0	#NAME?	1
1700010K23Rik	chr16	66657118	66664626	other_ncRNA	+	0.77	0	#NAME?	1
1700012D01Rik	chr10	127667123	127668851	other_ncRNA	+	0.77	0	#NAME?	1
1700018A04Rik	chr13	31565492	31582513	other_ncRNA	-	1.54	0	#NAME?	1
1700019B21Rik	chrX	62510539	62527011	other_ncRNA	-	2.32	0	#NAME?	1
1700022A21Rik	chr5	24645453	24648860	other_ncRNA	+	1.54	0	#NAME?	1
1700025C18Rik	chr2	165078693	165090750	other_ncRNA	-	0.77	0	#NAME?	1
1700025K24Rik	chr17	54352583	54370074	other_ncRNA	-	1.54	0	#NAME?	1
1700025M24Rik	chr5	73268580	73284184	other_ncRNA	-	0.77	0	#NAME?	1
1700026D11Rik	chr2	132490728	132524057	other_ncRNA	+	1.54	0	#NAME?	1
1700026F02Rik	chr8	71006728	71026755	other_ncRNA	-	0.77	0	#NAME?	1
1700027F09Rik	chr5	64454813	64467942	other_ncRNA	-	6.18	0	#NAME?	1
1700027H10Rik	chr3	45416584	45439309	other_ncRNA	-	0.77	0	#NAME?	1
1700028I16Rik	chr10	82812123	82824242	other_ncRNA	+	1.54	0	#NAME?	1
1700028M03Rik	chr3	83555367	83574118	other_ncRNA	-	0.77	0	#NAME?	1
1700030A11Rik	chr17	28905265	28906771	other_ncRNA	+	67.16	0	#NAME?	1
1700030N03Rik	chr19	3153799	3197703	other_ncRNA	-	0.77	0	#NAME?	1
1700034G24Rik	chr5	112582936	112589996	other_ncRNA	-	0.77	0	#NAME?	1
1700039E22Rik	chr19	44828493	44835938	other_ncRNA	-	2.32	0	#NAME?	1
1700044C05Rik	chr14	118365878	118398165	other_ncRNA	+	3.86	0	#NAME?	1
1700047G03Rik	chr15	11967062	11970083	other_ncRNA	+	3.09	0	#NAME?	1
1700055C04Rik	chr9	64038465	64041465	other_ncRNA	-	74.11	0	#NAME?	1
1700057H15Rik	chr4	124449626	124485959	other_ncRNA	-	1.54	0	#NAME?	1
1700058G18Rik	chr10	116418121	116421235	other_ncRNA	+	74.11	0	#NAME?	1
1700060C20Rik	chr2	158192008	158195734	other_ncRNA	+	68.7	0	#NAME?	1
1700063D05Rik	chr9	41206155	41217627	other_ncRNA	+	0.77	0	#NAME?	1
1700066O22Rik	chr18	57504422	57533752	other_ncRNA	-	0.77	0	#NAME?	1
1700067G17Rik	chr1	89016113	89022210	other_ncRNA	+	78.74	0	#NAME?	1
1700072O05Rik	chr6	120554796	120574204	other_ncRNA	+	0.77	0	#NAME?	1
1700084F23Rik	chr13	70004050	70028348	other_ncRNA	-	1.54	0	#NAME?	1
1700085C21Rik	chr12	82932520	82939155	other_ncRNA	-	0.77	0	#NAME?	1
1700094J05Rik	chr10	76389015	76401507	other_ncRNA	+	49.41	0	#NAME?	1
1700095B22Rik	chr3	105448190	105452955	other_ncRNA	-	59.44	0	#NAME?	1
1700096J18Rik	chr11	109346867	109353651	other_ncRNA	+	1.54	0	#NAME?	1
1700097N02Rik	chr17	30622441	30626905	other_ncRNA	-	89.55	0	#NAME?	1
1700112H15Rik	chr1	184527841	184557691	other_ncRNA	-	70.25	0	#NAME?	1
1700119H24Rik	chr16	34935855	34939329	other_ncRNA	-	0.77	0	#NAME?	1
1700120G07Rik	chr7	135191765	135196002	other_ncRNA	-	0.77	0	#NAME?	1
1700121L16Rik	chrX	104816776	104842455	other_ncRNA	+	0.77	0	#NAME?	1
1810007I06Rik	chr16	13729836	13739471	other_ncRNA	+	1.54	0	#NAME?	1
1810053B23Rik	chr16	93343716	93359511	other_ncRNA	-	1.54	0	#NAME?	1
1810064F22Rik	chr9	22206786	22213860	other_ncRNA	-	0.77	0	#NAME?	1
2210409D07Rik	chr18	57632079	57638585	other_ncRNA	-	0.77	0	#NAME?	1
2210420H20Rik	chr18	82754505	82759039	other_ncRNA	-	0.77	0	#NAME?	1
2310002F09Rik	chr7	43745466	43755936	other_ncRNA	-	5.4	0	#NAME?	1
2310009A05Rik	chr9	73039718	73042775	other_ncRNA	+	0.77	0	#NAME?	1
2310015D24Rik	chr16	13514131	13520419	other_ncRNA	-	0.77	0	#NAME?	1
2310039L15Rik	chr10	95336276	95363216	other_ncRNA	+	10.04	0	#NAME?	1
2310050B05Rik	chr10	81194691	81208370	other_ncRNA	+	2.32	0	#NAME?	1
2310065F04Rik	chr11	67112461	67120080	other_ncRNA	-	0.77	0	#NAME?	1
2410004N09Rik	chr18	33794892	33795989	other_ncRNA	+	0.77	0	#NAME?	1
2410018L13Rik	chr12	22953997	23010243	other_ncRNA	-	2.32	0	#NAME?	1
2410137F16Rik	chr5	116438722	116465487	other_ncRNA	+	1.54	0	#NAME?	1
2610027K06Rik	chr11	85791660	85832388	other_ncRNA	-	2.32	0	#NAME?	1
2610035F20Rik	chr14	122470377	122475199	other_ncRNA	-	1.54	0	#NAME?	1
2610507I01Rik	chr11	59197793	59202431	other_ncRNA	-	0.77	0	#NAME?	1
2700038G22Rik	chr5	23850597	23855033	other_ncRNA	+	0.77	0	#NAME?	1
2700081L22Rik	chr4	52430284	52438964	other_ncRNA	-	0.77	0	#NAME?	1
2700086A05Rik	chr6	52201124	52213597	other_ncRNA	+	5.4	0	#NAME?	1
2810454H06Rik	chr6	134897961	134900785	other_ncRNA	+	0.77	0	#NAME?	1
2810468N07Rik	chr17	25570811	25575043	other_ncRNA	+	0.77	0	#NAME?	1
2810471M01Rik	chr11	28681564	28693276	other_ncRNA	+	0.77	0	#NAME?	1
2900008C10Rik	chrX	12134454	12160346	other_ncRNA	-	78.74	0	#NAME?	1
3010001F23Rik	chrX	152368572	152416702	other_ncRNA	+	2.32	0	#NAME?	1
3010001F23Rik:copy2	chrX	152369028	152416702	other_ncRNA	+	2.32	0	#NAME?	1
3010033K07Rik	chr8	108553252	108584677	other_ncRNA	-	0.77	0	#NAME?	1
3110009F21Rik	chr12	110151654	110158073	other_ncRNA	-	1.54	0	#NAME?	1
3110070M22Rik	chr13	119487257	119488384	other_ncRNA	-	0.77	0	#NAME?	1
3110099E03Rik	chr2	115493513	115512201	other_ncRNA	-	1.54	0	#NAME?	1
3632454L22Rik:copy2	chrX	135027906	135036602	other_ncRNA	-	2.32	0	#NAME?	1
4833419F23Rik	chr18	4353547	4368945	other_ncRNA	+	5.4	0	#NAME?	1
4833422C13Rik	chr13	91701665	91741872	other_ncRNA	-	135.86	0	#NAME?	1
4833422C13Rik:copy2	chr13	91713608	91741872	other_ncRNA	-	125.83	0	#NAME?	1
4833427F10Rik	chr17	35772450	35780687	other_ncRNA	+	0.77	0	#NAME?	1
4833428L15Rik	chr9	45416626	45431232	other_ncRNA	-	59.44	0	#NAME?	1
4921525O09Rik	chr13	52096741	52124160	other_ncRNA	+	0.77	0	#NAME?	1
4930404A05Rik	chr16	52799508	52815744	other_ncRNA	-	3.09	0	#NAME?	1
4930412B13Rik	chr2	117821928	117909136	other_ncRNA	+	3.09	0	#NAME?	1
4930413M19Rik	chr14	50503769	50520943	other_ncRNA	+	0.77	0	#NAME?	1
4930414L22Rik	chr6	72438683	72440615	other_ncRNA	+	0.77	0	#NAME?	1
4930428G15Rik	chr9	115336161	115341924	other_ncRNA	+	1.54	0	#NAME?	1
4930428O21Rik	chr5	107698212	107703480	other_ncRNA	-	0.77	0	#NAME?	1
4930429B21Rik	chr3	32365489	32367438	other_ncRNA	+	1.54	0	#NAME?	1
4930431P03Rik	chr14	44954900	44961307	other_ncRNA	-	1.54	0	#NAME?	1
4930447J18Rik	chr14	47898864	47944189	other_ncRNA	+	90.32	0	#NAME?	1
4930447K03Rik	chr13	34084155	34113272	other_ncRNA	-	1.54	0	#NAME?	1
4930448I06Rik	chr1	41167560	41181252	other_ncRNA	-	4.63	0	#NAME?	1
4930452N14Rik	chr1	154241521	154256906	other_ncRNA	-	0.77	0	#NAME?	1
4930455B14Rik	chr14	8666390	8673378	other_ncRNA	+	1.54	0	#NAME?	1
4930470H14Rik	chr17	4044658	4082995	other_ncRNA	-	39.37	0	#NAME?	1
4930471I20Rik	chr2	155547040	155556930	other_ncRNA	-	0.77	0	#NAME?	1
4930474M22Rik	chr17	14389107	14398942	other_ncRNA	-	0.77	0	#NAME?	1
4930486I03Rik	chr1	20356454	20392300	other_ncRNA	+	1.54	0	#NAME?	1
4930487D11Rik	chr5	38344389	38349197	other_ncRNA	+	0.77	0	#NAME?	1
4930488L21Rik	chr8	93811694	93813555	other_ncRNA	-	0.77	0	#NAME?	1
4930500L23Rik	chr5	139523751	139541339	other_ncRNA	+	89.55	0	#NAME?	1
4930502A04Rik	chr9	68470902	68520200	other_ncRNA	-	3.86	0	#NAME?	1
4930503H13Rik	chrX	156539483	156540117	other_ncRNA	+	6.95	0	#NAME?	1
4930511M06Rik	chr18	57545361	57552397	other_ncRNA	-	0.77	0	#NAME?	1
4930515L19Rik	chrX	46267559	46328911	other_ncRNA	-	8.49	0	#NAME?	1
4930520P13Rik	chr13	70232822	70248122	other_ncRNA	+	1.54	0	#NAME?	1
4930524O05Rik	chr19	10645694	10648053	other_ncRNA	-	6.18	0	#NAME?	1
4930527F14Rik	chr14	45543710	45562876	other_ncRNA	+	0.77	0	#NAME?	1
4930528P14Rik	chr2	115329266	115344280	other_ncRNA	-	0.77	0	#NAME?	1
4930539J05Rik	chr3	135436221	135438665	other_ncRNA	-	0.77	0	#NAME?	1
4930540M03Rik	chr9	15619857	15641220	other_ncRNA	+	0.77	0	#NAME?	1
4930564G21Rik	chr10	119746062	119761699	other_ncRNA	-	101.13	0	#NAME?	1
4930568E12Rik	chr9	13091267	13105855	other_ncRNA	-	0.77	0	#NAME?	1
4930572O03Rik	chr5	15652288	15657059	other_ncRNA	-	0.77	0	#NAME?	1
4930583K01Rik	chr7	118243907	118245551	other_ncRNA	+	0.77	0	#NAME?	1
4930584F24Rik	chr5	26460070	26493314	other_ncRNA	-	88	0	#NAME?	1
4931402G19Rik	chr2	120455698	120469367	other_ncRNA	-	0.77	0	#NAME?	1
4931419H13Rik	chr3	55055242	55084002	other_ncRNA	+	0.77	0	#NAME?	1
4931440P22Rik	chr3	65527485	65529414	other_ncRNA	-	0.77	0	#NAME?	1
4933408N05Rik	chr8	114341161	114351478	other_ncRNA	-	1.54	0	#NAME?	1
4933413L06Rik	chr13	117706764	117720011	other_ncRNA	-	0.77	0	#NAME?	1
4933417O13Rik	chr7	143322772	143330650	other_ncRNA	-	2.32	0	#NAME?	1
4933429O19Rik	chr14	48878873	48887112	other_ncRNA	+	0.77	0	#NAME?	1
4933430N04Rik	chr8	9125412	9132288	other_ncRNA	-	1.54	0	#NAME?	1
4933433F19Rik	chr8	30568395	30575573	other_ncRNA	+	0.77	0	#NAME?	1
4933433H22Rik	chr17	84078660	84089875	other_ncRNA	+	1.54	0	#NAME?	1
4933436E23Rik	chr1	139379452	139402852	other_ncRNA	+	0.77	0	#NAME?	1
5330426P16Rik	chr16	50726751	50732773	other_ncRNA	-	1.54	0	#NAME?	1
5330439B14Rik	chr6	142614595	142626462	other_ncRNA	+	1.54	0	#NAME?	1
5430403N17Rik	chr8	35864085	35882957	other_ncRNA	-	0.77	0	#NAME?	1
5430417L22Rik	chr2	118745762	118748807	other_ncRNA	+	12.35	0	#NAME?	1
5430425K12Rik	chr13	80940403	80948597	other_ncRNA	+	0.77	0	#NAME?	1
5430427M07Rik	chr12	91045848	91056635	other_ncRNA	+	0.77	0	#NAME?	1
5730403I07Rik	chr9	77366412	77399416	other_ncRNA	-	48.63	0	#NAME?	1
5730435O14Rik	chr10	41568016	41576476	other_ncRNA	+	0.77	0	#NAME?	1
5730457N03Rik	chr6	52308389	52314832	other_ncRNA	-	1.54	0	#NAME?	1
5730488B01Rik	chr4	44702800	44705110	other_ncRNA	+	5.4	0	#NAME?	1
5830416I19Rik	chr5	64044973	64050226	other_ncRNA	+	0.77	0	#NAME?	1
5830418P13Rik	chr9	103423578	103461260	other_ncRNA	+	1.54	0	#NAME?	1
5830432E09Rik	chr7	135648457	135652314	other_ncRNA	-	0.77	0	#NAME?	1
5930403L14Rik	chr4	154630691	154636367	other_ncRNA	-	71.79	0	#NAME?	1
5930412G12Rik	chr5	128579130	128600687	other_ncRNA	-	0.77	0	#NAME?	1
6330415B21Rik	chr6	77380257	77382475	other_ncRNA	-	0.77	0	#NAME?	1
6330549D23Rik	chr3	96606662	96629819	other_ncRNA	-	1.54	0	#NAME?	1
6530411M01Rik	chr17	9147719	9168022	other_ncRNA	-	68.7	0	#NAME?	1
6720483E21Rik	chr1	20888650	20890473	other_ncRNA	-	75.65	0	#NAME?	1
7420700N18Rik	chr8	31367749	31382438	other_ncRNA	+	0.77	0	#NAME?	1
7420701I03Rik	chr12	11047813	11078741	other_ncRNA	+	0.77	0	#NAME?	1
8430422H06Rik	chr18	14232306	14278542	other_ncRNA	+	2.32	0	#NAME?	1
8430426J06Rik	chr15	81242654	81251862	other_ncRNA	-	0.77	0	#NAME?	1
8430436N08Rik	chr4	7560688	7573801	other_ncRNA	+	0.77	0	#NAME?	1
9130015A21Rik	chr12	35672291	35695118	other_ncRNA	-	1.54	0	#NAME?	1
9130206I24Rik	chr4	114909289	114921118	other_ncRNA	+	0.77	0	#NAME?	1
9130230L23Rik	chr5	65987928	66004285	other_ncRNA	-	0.77	0	#NAME?	1
9230009I02Rik	chr11	51085087	51091835	other_ncRNA	+	0.77	0	#NAME?	1
9230115E21Rik	chr9	51839493	51875885	other_ncRNA	-	82.6	0	#NAME?	1
9330020H09Rik	chr15	98567324	98589588	other_ncRNA	+	23.16	0	#NAME?	1
9330151L19Rik	chr12	69197211	69199868	other_ncRNA	+	0.77	0	#NAME?	1
9330162012Rik	chr13	24937401	24939049	other_ncRNA	+	0.77	0	#NAME?	1
9430091E24Rik	chr8	111127444	111145498	other_ncRNA	-	3.09	0	#NAME?	1
9530080O11Rik	chr4	95959711	95967655	other_ncRNA	-	0.77	0	#NAME?	1
9530091C08Rik	chr9	68765346	68773322	other_ncRNA	+	0.77	0	#NAME?	1
A130049A11Rik	chr3	103964536	103968316	other_ncRNA	-	0.77	0	#NAME?	1
A330035P11Rik	chr14	122097939	122106974	other_ncRNA	-	0.77	0	#NAME?	1
A330049N07Rik	chr10	72973303	73086705	other_ncRNA	-	6.18	0	#NAME?	1
A530013C23Rik	chr2	167691208	167697413	other_ncRNA	+	25.47	0	#NAME?	1
A530050N04Rik	chr18	61470225	61484607	other_ncRNA	-	0.77	0	#NAME?	1
A530053G22Rik	chr6	60279043	60403707	other_ncRNA	-	9.26	0	#NAME?	1
A630012P03Rik	chrX	52575843	52619047	other_ncRNA	+	1.54	0	#NAME?	1
A730020M07Rik	chr3	121634936	121643485	other_ncRNA	-	0.77	0	#NAME?	1
A730020M07Rik:copy2	chr3	121637126	121646453	other_ncRNA	-	0.77	0	#NAME?	1
A730090H04Rik	chr11	95145053	95159047	other_ncRNA	+	0.77	0	#NAME?	1
A730090N16Rik	chr3	65324020	65349429	other_ncRNA	-	2.32	0	#NAME?	1
A930003A15Rik	chr16	19876568	19884274	other_ncRNA	-	35.51	0	#NAME?	1
A930003O13Rik	chr5	22738911	22746884	other_ncRNA	-	2.32	0	#NAME?	1
A930006K02Rik	chr16	91465104	91470123	other_ncRNA	+	0.77	0	#NAME?	1
A930015D03Rik	chr17	35994504	36038174	other_ncRNA	+	0.77	0	#NAME?	1
A930019D19Rik	chr2	146259286	146267160	other_ncRNA	+	0.77	0	#NAME?	1
AI115009	chr3	152666913	152681432	other_ncRNA	+	0.77	0	#NAME?	1
AI197445	chr13	107469822	107479188	other_ncRNA	+	31.65	0	#NAME?	1
AI427809	chr4	53261356	53270232	other_ncRNA	-	0.77	0	#NAME?	1
AW549542	chr5	119570129	119580358	other_ncRNA	-	31.65	0	#NAME?	1
Adck5	chr15	76576359	76595811	other_ncRNA	+	111.93	0	#NAME?	1
Alms1-ps2	chr6	85792117	85804057	other_ncRNA	+	0.77	0	#NAME?	1
Ankzf1	chr1	75192160	75199385	other_ncRNA	+	1.54	0	#NAME?	1
Ano5	chr7	51511029	51598707	other_ncRNA	+	5.4	0	#NAME?	1
Art2a-ps	chr7	101552453	101560865	other_ncRNA	-	0.77	0	#NAME?	1
B230217O12Rik	chr19	57323197	57360899	other_ncRNA	-	154.39	0	#NAME?	1
B230312C02Rik	chr2	180370858	180385885	other_ncRNA	-	1.54	0	#NAME?	1
B930018H19Rik	chr8	34589420	34640316	other_ncRNA	-	0.77	0	#NAME?	1
B930025P03Rik	chr8	10870422	10882454	other_ncRNA	-	64.07	0	#NAME?	1
B930059L03Rik	chr12	110591374	110592679	other_ncRNA	+	15.44	0	#NAME?	1
BB031773	chr4	103004106	103011965	other_ncRNA	-	0.77	0	#NAME?	1
BC020402	chr10	7678971	7681158	other_ncRNA	-	74.11	0	#NAME?	1
BC024582	chr4	32559680	32571662	other_ncRNA	-	3.86	0	#NAME?	1
BC037704	chr19	43675178	43677170	other_ncRNA	+	29.33	0	#NAME?	1
BC055402	chr1	57200645	57214996	other_ncRNA	-	1.54	0	#NAME?	1
BC064078	chr6	128993020	129006649	other_ncRNA	+	0.77	0	#NAME?	1
C030023E24Rik	chrX	61191293	61194164	other_ncRNA	+	5.4	0	#NAME?	1
C030037D09Rik	chr11	88718643	88728572	other_ncRNA	+	0.77	0	#NAME?	1
C130080G10Rik	chr2	114054396	114061502	other_ncRNA	+	0.77	0	#NAME?	1
C130083M11Rik	chr5	52199984	52216433	other_ncRNA	-	1.54	0	#NAME?	1
C630031E19Rik	chr12	29675630	29686445	other_ncRNA	-	0.77	0	#NAME?	1
C730002L08Rik	chr19	20534527	20552330	other_ncRNA	-	3.09	0	#NAME?	1
Ccl25	chr8	4325210	4360020	other_ncRNA	+	0.77	0	#NAME?	1
Cdk3-ps	chr11	116216002	116220287	other_ncRNA	+	60.98	0	#NAME?	1
Cox18	chr5	90214725	90223996	other_ncRNA	-	0.77	0	#NAME?	1
Crxos1	chr7	15882617	15900299	other_ncRNA	+	0.77	0	#NAME?	1
D030025P21Rik	chr12	84875802	84879755	other_ncRNA	+	53.27	0	#NAME?	1
D030028A08Rik	chr11	96944146	96965060	other_ncRNA	+	22.39	0	#NAME?	1
D030040B21Rik	chr1	16657552	16662278	other_ncRNA	+	0.77	0	#NAME?	1
D16Ertd519e	chr16	70616425	70624822	other_ncRNA	+	0.77	0	#NAME?	1
D17Ertd648e	chr17	11863070	11883189	other_ncRNA	-	1.54	0	#NAME?	1
D330050G23Rik	chr2	116900152	116912791	other_ncRNA	+	3.09	0	#NAME?	1
D730001G18Rik	chr15	74770908	74778859	other_ncRNA	-	3.86	0	#NAME?	1
D830046C22Rik	chr5	139377697	139380053	other_ncRNA	+	3.09	0	#NAME?	1
D930007P13Rik	chr15	103123070	103146828	other_ncRNA	-	1.54	0	#NAME?	1
Dennd2d	chr3	106482431	106503030	other_ncRNA	+	0.77	0	#NAME?	1
E030011O05Rik	chr9	96731575	96752831	other_ncRNA	-	0.77	0	#NAME?	1
E130006D01Rik	chr5	111734284	111761728	other_ncRNA	-	4.63	0	#NAME?	1
E330011O21Rik	chr16	78250863	78255454	other_ncRNA	-	79.51	0	#NAME?	1
E530011L22Rik	chr9	121756640	121759943	other_ncRNA	-	0.77	0	#NAME?	1
Fcho1	chr8	71708387	71725681	other_ncRNA	-	23.16	0	#NAME?	1
Fxyd2	chr9	45399709	45410278	other_ncRNA	+	0.77	0	#NAME?	1
G630093K05Rik	chr13	47910435	47934301	other_ncRNA	+	2.32	0	#NAME?	1
Gm10280	chr8	113067262	113093333	other_ncRNA	+	81.06	0	#NAME?	1
Gm10319	chr6	122136628	122150958	other_ncRNA	+	0.77	0	#NAME?	1
Gm10433	chr12	100187968	100193538	other_ncRNA	+	0.77	0	#NAME?	1
Gm10516	chr1	192136898	192151025	other_ncRNA	+	0.77	0	#NAME?	1
Gm10536	chr18	56936260	56940518	other_ncRNA	+	6.18	0	#NAME?	1
Gm10549	chr18	33464163	33474710	other_ncRNA	+	0.77	0	#NAME?	1
Gm10653	chr9	62841477	62862024	other_ncRNA	-	1.54	0	#NAME?	1
Gm10658	chr9	57056897	57071966	other_ncRNA	-	47.09	0	#NAME?	1
Gm10785	chr16	91688898	91715755	other_ncRNA	+	91.09	0	#NAME?	1
Gm1082	chr7	30515122	30522193	other_ncRNA	+	47.86	0	#NAME?	1
Gm10863	chr15	79166066	79216401	other_ncRNA	+	6.18	0	#NAME?	1
Gm10872	chr15	76266787	76269839	other_ncRNA	-	0.77	0	#NAME?	1
Gm11149	chr9	49518288	49568025	other_ncRNA	+	5.4	0	#NAME?	1
Gm11194	chr11	78394485	78405657	other_ncRNA	+	117.34	0	#NAME?	1
Gm11468	chr2	166273908	166294831	other_ncRNA	+	75.65	0	#NAME?	1
Gm11548	chr3	36499804	36506809	other_ncRNA	-	2.32	0	#NAME?	1
Gm11627	chr11	102576399	102579119	other_ncRNA	-	1.54	0	#NAME?	1
Gm12295	chr11	65277654	65287833	other_ncRNA	-	0.77	0	#NAME?	1
Gm12298	chr11	66905632	66947086	other_ncRNA	-	32.42	0	#NAME?	1
Gm12830	chr4	114821720	114856166	other_ncRNA	+	35.51	0	#NAME?	1
Gm13034	chr4	146067524	146068718	other_ncRNA	+	0.77	0	#NAME?	1
Gm13539	chr2	25784617	25787022	other_ncRNA	+	0.77	0	#NAME?	1
Gm13546	chr2	58163974	58177063	other_ncRNA	+	0.77	0	#NAME?	1
Gm13807	chr2	93403547	93417830	other_ncRNA	+	0.77	0	#NAME?	1
Gm14169	chr2	156609198	156613422	other_ncRNA	-	1.54	0	#NAME?	1
Gm14403	chr2	177498226	177512311	other_ncRNA	+	1.54	0	#NAME?	1
Gm14405	chr2	176289943	176301588	other_ncRNA	+	90.32	0	#NAME?	1
Gm14405:copy2	chr2	176852792	176864437	other_ncRNA	-	90.32	0	#NAME?	1
Gm14858	chrX	102252651	102257689	other_ncRNA	+	0.77	0	#NAME?	1
Gm15217	chr14	46379524	46383606	other_ncRNA	+	1.54	0	#NAME?	1
Gm15348	chr8	12706944	12719127	other_ncRNA	-	1.54	0	#NAME?	1
Gm15408	chr5	149006962	149012776	other_ncRNA	+	1.54	0	#NAME?	1
Gm15413	chr7	96791433	96801549	other_ncRNA	-	1.54	0	#NAME?	1
Gm15446	chr5	109933563	109941710	other_ncRNA	+	3.09	0	#NAME?	1
Gm15612	chr6	88842854	88847274	other_ncRNA	+	2.32	0	#NAME?	1
Gm15941	chr15	37421133	37432664	other_ncRNA	-	5.4	0	#NAME?	1
Gm16063	chr5	119625942	119634462	other_ncRNA	+	53.27	0	#NAME?	1
Gm16065	chr5	119685088	119691218	other_ncRNA	-	10.04	0	#NAME?	1
Gm16197	chr17	29057474	29078961	other_ncRNA	-	60.98	0	#NAME?	1
Gm16287	chr4	139175407	139180655	other_ncRNA	-	1.54	0	#NAME?	1
Gm16325	chr3	146641932	146651715	other_ncRNA	+	3.86	0	#NAME?	1
[truncated: 33,601 more rows]
