# Supplementary material for: Inhibition of miRNA associated with a disease-specific signature and secreted via extracellular vesicles of systemic lupus erythematosus patients suppresses target organ inflammation in a humanized mouse model
Source: Front Immunol. 2024 Jun 13;14:1090177. doi: 10.3389/fimmu.2023.1090177 (PMC11208704; doi:10.3389/fimmu.2023.1090177)
Supplement: Supplementary file 7 [file Table_2.xlsx]

## Sheet: mirna_est1_final
gene	Label	Estimate	raw_p		med_1	e2_1	med_2	e2_2	med_3	e2_3	med_4	e2_4	med_5	e2_5	med_6	e2_6
hsa_mir_3180_4	E2 vs Media	-15.3611	0.00139895		103.3	134.1	141.5	132.9	97.7	133.9	73.7	69.2	181.3	79.7	142.1	49.2
hsa_mir_6747	E2 vs Media	-7.46888	0.00145402		20.6	18	21.4	21.7	13.3	16.5	17.8	10	35.5	8.5	24.9	5.7
hsa_mir_34c	E2 vs Media	-4.60072	0.00481343		10.1	12.2	25.9	15.4	11.5	12.5	13.7	10.6	18.9	5	18.6	8.3
hsa_mir_4708	E2 vs Media	3.88676	0.00546039		10.5	17.1	8.1	12.7	5.8	13.5	6.2	8.8	16.4	9.6	5.1	6.7
hsa_mir_4419a	E2 vs Media	-13.3643	0.00861919		99.4	103.4	83.4	81.2	29.1	52.1	54.3	41.3	83.5	43.2	168.7	54.6
hsa_mir_6885	E2 vs Media	-5.78505	0.0111177		30.8	42.8	51.7	40.4	29.8	34	29	25.7	56.2	29.1	50.5	18.9
hsa_mir_3135b	E2 vs Media	12.0081	0.0118406		33.5	46.4	34.7	49.5	12.6	36.8	17.2	26	40.4	26.8	30.4	30.7
hsa_mir_1284	E2 vs Media	7.31508	0.0128058		28.8	46	30.4	37	21.6	42.7	24.8	32.9	43.8	19.9	29.4	26.5
hsa_mir_577	E2 vs Media	5.87524	0.0138758		21.5	32.2	33.3	36.7	14.6	37.5	22.8	26.2	35.1	27.5	31.6	18.1
hsa_mir_3680_1	E2 vs Media	1.93005	0.0146092		5.4	6.6	1.1	5.5	1.4	4.7	1	1	6.4	3.6	4.5	3.5
hsa_mir_3680_2	E2 vs Media	1.93005	0.0146092		5.4	6.6	1.1	5.5	1.4	4.7	1	1	6.4	3.6	4.5	3.5
hsa_mir_514b	E2 vs Media	3.00918	0.0156437		11.2	14.7	10.5	16.1	2.4	9.5	2	3.9	8.4	6.6	8.4	4.8
hsa_mir_96	E2 vs Media	-8.86653	0.0165372		32.1	29.4	43.4	36.6	34.7	41.8	42.2	31	56.1	27.7	45.2	15.5
hsa_mir_4278	E2 vs Media	8.35952	0.016738		40.6	69.2	27.8	33	6.6	22.3	19.3	24.9	51.6	38.5	36.4	22.5
hsa_mir_6779	E2 vs Media	-4.37146	0.0173457		16.2	17.8	12.9	14.2	11.3	14.2	19.1	8.6	20.1	11.2	25.9	6.9
hsa_mir_646	E2 vs Media	-5.39984	0.0193862		22.2	25.2	24.9	22.9	18.1	13.6	13	7	25.3	13	16.1	4.3
hsa_mir_4713	E2 vs Media	6.85392	0.0194026		37.9	58	29.5	38.3	15.5	40	27.2	25.1	39	33.3	30.2	17.9
hsa_mir_548ak	E2 vs Media	3.52126	0.0196676		4.2	5.5	6.2	14.3	2.5	10.9	3.8	8.2	6.6	4	7	4.7
hsa_mir_6798	E2 vs Media	-4.65937	0.0206229		32.8	34	18	22.4	15.2	13.1	16.9	12.7	26.9	14	26.8	8.2
hsa_mir_4261	E2 vs Media	-4.23951	0.0206548		6.8	13.5	15.4	10.5	8.6	10.7	7.2	3.7	21.2	6.1	16.1	1.3
hsa_mir_548u	E2 vs Media	-3.21117	0.0215421		5	4	4.2	6.9	4.8	4	6.5	3	11.8	1	6.7	0.2
hsa_mir_3127	E2 vs Media	-10.6478	0.0223966		48	45.9	61.7	42.4	22.4	31.4	39	25.2	86.5	28.9	45.9	26.4
hsa_mir_509_1	E2 vs Media	-0.991087	0.0231371		2.7	4	8.4	8.2	1.7	2.4	2.8	2.5	7.1	2.6	4.6	1.4
hsa_mir_2117	E2 vs Media	4.99244	0.0233222		17.8	30	21.9	28.9	8.9	17.8	10.9	17.6	40.5	25.6	23.9	14
hsa_mir_4800	E2 vs Media	-13.4959	0.0251447		91.9	91.2	77.8	72	36.2	45.4	31.8	21.1	117.8	69	106.9	32.2
hsa_mir_760	E2 vs Media	12.0497	0.0255428		90.1	111.2	97.9	106.9	43	94.6	45.9	61.3	105.6	88.7	96.5	44.3
hsa_mir_4540	E2 vs Media	-2.2466	0.0267181		4.9	5.5	9.4	4.8	4.2	3.9	4	4.5	11	5.3	11.9	2
hsa_mir_7152	E2 vs Media	2.76955	0.0270322		10	18.2	16.3	23.1	8	15.4	5.9	8.7	18	7.8	11.2	8.5
hsa_mir_5703	E2 vs Media	-6.75347	0.0281369		46.6	36.8	49.1	40	23.5	50.1	27.8	23.9	66	29.2	50.9	18.3
hsa_mir_4505	E2 vs Media	-5.9113	0.0285836		46.1	59	59.2	50	23.3	34.8	33.3	20.9	60.7	31.1	45.5	17.6
hsa_mir_548ag_2	E2 vs Media	2.83831	0.0292643		2.4	4.4	5.7	5.5	4.2	13.9	3.8	9.2	3.5	1.2	7	5.8
hsa_mir_544b	E2 vs Media	5.43861	0.0294259		3.6	20.6	10.4	18.3	2.7	6.9	10.5	24.9	10.7	7.7	20.9	5.8
hsa_mir_4496	E2 vs Media	2.60508	0.0306718		5.9	14.5	11.1	14.2	7.4	13.3	4.3	6.1	9.1	5.8	8.5	6.3
hsa_mir_3976	E2 vs Media	6.63031	0.0311094		18.7	39.4	22.4	45.8	14.8	25.6	20.3	22.4	24.7	26.6	20.6	6.2
hsa_mir_378j	E2 vs Media	5.52975	0.0318151		13.1	26.1	14.5	25.5	11.5	25.9	9.4	15.3	27.7	21.2	23.3	10.1
hsa_mir_509_2	E2 vs Media	-0.991087	0.034251		2.7	4	8.4	8.2	1.7	2.4	2.8	2.5	7.1	2.6	4.6	1.4
hsa_mir_8087	E2 vs Media	3.37183	0.0344865		2	9.2	6.6	10	4.2	8.2	2	4.8	5.7	7.7	6.7	4.9
hsa_mir_5584	E2 vs Media	2.03315	0.0364888		1.8	10.6	5.8	10.2	4	6	5	4.8	6.5	2.7	5.6	5
hsa_mir_8074	E2 vs Media	-6.09904	0.0371397		20.1	16.8	32	26.5	14.1	27.4	13.2	8.6	43	8.8	20.2	6.2
hsa_mir_196a_1	E2 vs Media	-7.92977	0.0372962		27	25.1	145.8	129.7	4.3	9.6	58.8	48.3	33.3	23.6	87.2	29.6
hsa_mir_4458	E2 vs Media	-4.11542	0.0378833		15.9	23.2	20.1	19.3	19.1	16.1	12.9	14.4	41.5	18.6	23.1	6.4
hsa_mir_1273d	E2 vs Media	-6.46871	0.0394377		20.8	17.4	33.7	37	18.8	21.3	18.1	11.9	38.4	14	22.7	6.4
hsa_mir_586	E2 vs Media	2.37476	0.0423764		4.3	9.1	3.7	6	1.4	7.8	5.8	7	10.5	6	5.2	4.3
hsa_mir_298	E2 vs Media	2.85058	0.0428895		10	16.3	16.2	14.9	4.4	10.1	6.3	16	15.5	10.5	13.2	6
hsa_mir_6782	E2 vs Media	-3.4344	0.0451877		17.8	22.1	29.5	19.7	13.2	14.9	9.6	10.9	30.5	13.4	25.3	9.6
hsa_mir_4275	E2 vs Media	4.62734	0.0455501		14.3	25	16.8	28.5	15.2	28.6	13.7	23.1	25.2	17.4	17.2	5.6
hsa_mir_490	E2 vs Media	4.1633	0.0465848		26.9	37.5	23.3	37.5	11.2	20.4	21.4	26.2	27.9	16.8	30.8	15.9
hsa_mir_5695	E2 vs Media	3.58315	0.0478107		14.7	18.7	11.3	24	7.2	18.2	5.6	12.5	22.5	14.7	25.9	9.6
hsa_mir_4495	E2 vs Media	1.96462	0.0478676		3.9	13.1	3	4	1.9	3.8	2.5	4.6	4.3	5.1	9	2.9
hsa_mir_4737	E2 vs Media	-5.55393	0.0483019		20.4	26.9	26.5	18.9	25.2	21.1	18.6	12	38.5	15.4	21.1	12.1
hsa_mir_6858	E2 vs Media	2.92677	0.0483849		12.4	28.9	15.5	26.1	6	13.1	9.9	9.9	24.9	12.8	15.7	6.8
hsa_mir_4439	E2 vs Media	-3.82509	0.0484608		18.1	15.1	10.1	9.9	6.1	6.2	7	2.4	18.3	7.8	9.8	1.8
hsa_mir_1182	E2 vs Media	-6.87501	0.0491781		47.3	40.2	27.6	39.9	26.1	28.4	29	30.9	42.3	21.4	54	12.7
hsa_mir_3691	E2 vs Media	-5.42502	0.0501451		24	19.9	21.5	24.5	24.5	26.3	21.5	18.3	38.9	10.8	17.8	9.7
hsa_mir_4746	E2 vs Media	-6.50439	0.0505995		30	45.3	51	42.9	34.6	44.9	33.5	26.6	56.8	28.9	53.7	17.2
hsa_mir_1292	E2 vs Media	29.7334	0.0509406		286.4	384	324.1	343.2	123.7	267.8	162.3	153.9	422	265.8	309.4	189.8
hsa_mir_4696	E2 vs Media	3.00138	0.052696		8.8	17.9	9.9	19.3	4.9	13.3	1.2	2.6	12.7	7.4	10.3	5.1
hsa_mir_6516	E2 vs Media	6.57888	0.0555311		15.2	29.5	14.3	30.3	11.2	34.3	20.2	28.4	14.4	12.6	44.2	14.9
hsa_mir_676	E2 vs Media	3.66667	0.0556912		10.5	15.6	14.4	16.8	6.7	15.7	4.4	12.5	20.8	13.8	13.1	6.9
hsa_mir_6734	E2 vs Media	-5.01905	0.0566676		25.1	34.2	26	24.5	29.9	22.9	12.6	16.4	43.3	20.6	34.8	12.5
hsa_mir_3155a	E2 vs Media	-3.36015	0.0575584		23.9	26.5	24.4	20.6	10.2	18.9	15.3	14	32.4	17	28.9	6.5
hsa_mir_198	E2 vs Media	3.5205	0.0586986		11.7	14.5	9.1	18.7	5.1	13.3	3.7	5.4	16.7	16.2	7.7	4.7
hsa_mir_4319	E2 vs Media	4.52077	0.0589116		26.4	43.5	18	31.8	16.2	22.6	12	19.6	21.7	14.3	20.9	9.6
hsa_mir_8077	E2 vs Media	4.14566	0.0594507		16.6	26.3	11.5	23.7	6.8	14.6	14.9	21.2	23.4	17.4	17.3	7
hsa_mir_3187	E2 vs Media	-3.65219	0.0634248		33.6	31.9	23.6	30.1	18.3	24.8	21.3	17.3	34.4	17.6	28.5	9.2
hsa_mir_591	E2 vs Media	6.7295	0.0641412		33.5	68.4	22.7	47.3	13.2	22.9	17.2	19.3	36.7	32.9	42.8	12.9
hsa_mir_4481	E2 vs Media	2.43139	0.0648567		9.3	9.5	7.2	5.9	1.7	7.3	2	10.3	12.7	9.2	3.8	3
hsa_mir_3174	E2 vs Media	-6.9976	0.0649533		25.8	36.8	42	37	22.1	34.4	22.6	21.4	69.3	21.6	41	9.6
hsa_mir_4268	E2 vs Media	3.75881	0.0650531		11.2	12.6	8	10.6	6	18.2	5.6	9.3	18.5	10.6	9.8	9.5
hsa_mir_8073	E2 vs Media	7.88378	0.0681029		22	41.9	34.2	36.5	17.4	27.9	13.7	32.7	23.7	14.7	26.8	18.7
hsa_mir_550a_2	E2 vs Media	-1.35442	0.0703871		4.6	4.2	5.7	3.6	3.6	4.5	5	4	10.2	4.7	5	1.5
hsa_mir_550b_2	E2 vs Media	-1.35442	0.0703871		4.6	4.2	5.7	3.6	3.6	4.5	5	4	10.2	4.7	5	1.5
hsa_mir_3163	E2 vs Media	-1.82315	0.0707865		12.6	10.4	5.5	7.9	6.5	8.5	5.2	5.2	9.2	4.8	9.1	1.4
hsa_mir_4663	E2 vs Media	-3.41995	0.0727029		11.8	10.4	15	16.7	3.2	7.8	17.7	9.4	21.9	12.1	19.2	3.6
hsa_mir_6126	E2 vs Media	-16.6066	0.073869		101.8	97.6	168.6	122.7	55	66	76	55.3	112.5	86.8	167.9	68.5
hsa_mir_4467	E2 vs Media	-9.50138	0.0747762		55.2	73.3	64.5	58.4	39	37.9	32.6	28.1	94.8	41.5	73.8	27.5
hsa_mir_1268b	E2 vs Media	6.61043	0.0748288		42.9	48.2	47.1	49	22	27.8	18.5	27.5	49.1	47.1	33.3	25.1
hsa_mir_1231	E2 vs Media	6.18338	0.0761128		25.6	42.2	38.2	46.9	16.2	27.4	11.9	24.3	37.8	31.7	35.2	15
hsa_mir_1255b_1	E2 vs Media	2.08646	0.0768341		3.7	5	3.4	6.5	2.9	5.7	2.3	4.3	5.3	4.2	3.6	5.1
hsa_mir_4526	E2 vs Media	-3.11686	0.0768433		18	17.4	24.9	15.2	10.3	19.1	12.2	4.1	29.4	13.1	13	8.7
hsa_mir_3620	E2 vs Media	-3.4086	0.0778679		19.3	28.5	28.6	20.9	15.2	19.7	11.1	9	31.7	9.2	19	8.8
hsa_mir_4790	E2 vs Media	2.95769	0.0779662		7	6.9	9.7	11	0.7	5.2	1.8	3.7	4.1	6.2	4	6.9
hsa_mir_8075	E2 vs Media	7.4623	0.0794514		34.8	49.6	43.9	51.4	31	57.3	22.6	32.1	63.2	50.5	43.2	21.8
hsa_mir_216a	E2 vs Media	-4.84863	0.0830158		24.9	28.4	15.5	22.1	15.5	8.2	17.9	11.1	33.3	17	18.4	6.3
hsa_mir_6864	E2 vs Media	3.54107	0.0832536		10.7	15	5.2	10.8	1.9	5.5	4.4	14.9	10.7	5.8	2.8	2.5
hsa_mir_8056	E2 vs Media	-3.74805	0.0860737		9.5	14.9	11.6	12.8	16.8	12.3	12.8	7.8	15.4	10.9	22.8	5.6
hsa_mir_7107	E2 vs Media	8.82121	0.0861373		116.2	160.3	110.1	139.6	87.5	159.7	128	114	186	120.9	118.2	59.5
hsa_mir_4451	E2 vs Media	2.50475	0.0868836		14.7	23.9	18.8	23.8	12.5	23.7	10.8	14.2	18.9	17.1	25	7.7
hsa_mir_548f_1	E2 vs Media	-5.66315	0.0870414		13.9	17.5	30.7	33.2	26.5	25.4	33.2	22.8	28.9	12	23.2	9.3
hsa_mir_589	E2 vs Media	16.7963	0.0895446		116.4	157.4	179.1	205.3	138.5	212.4	130.5	156.6	154.7	110.9	194.3	106.5
hsa_mir_450a_2	E2 vs Media	2.83543	0.0898002		6.6	18.9	19.1	17.1	7.5	13.2	10.5	15	15.2	7.1	15.3	10.7
hsa_mir_548b	E2 vs Media	-3.92308	0.0914275		13	11.7	19	21.6	9.8	10.2	11.3	8	23.4	12.6	23.8	4.3
hsa_mir_320c_2	E2 vs Media	-3.98407	0.091617		25	33.7	35.4	29.3	21.1	24.1	22	17.3	46.3	28.8	34.5	11.4
hsa_mir_6740	E2 vs Media	-2.93508	0.0919256		15.6	16.5	30.2	26.1	10.4	16.2	11	6.8	25.1	11.9	24.7	9.7
hsa_mir_196a_2	E2 vs Media	-6.00439	0.0922106		71	61.1	161.8	168.7	26.1	46.7	73.4	69.1	89	40.8	124.7	57
hsa_mir_218_2	E2 vs Media	-9.86332	0.0924917		73.7	89.2	72.8	95.2	60.6	74.3	51	56	126	54.5	105.6	29.7
hsa_mir_3140	E2 vs Media	-7.68185	0.0933163		49	69.1	61.7	59.6	32.3	36	31.2	35.5	80	24.2	47.6	14.2
hsa_mir_8061	E2 vs Media	-3.71852	0.0933432		8.1	12.5	6	3.9	4.2	4.9	7.8	1.2	29.6	5.7	8.2	3.6
hsa_mir_1180	E2 vs Media	9.37388	0.0935468		87.4	103.8	98.2	123	32.4	69.5	45.4	56.3	91.2	69.7	111.7	49.6
hsa_mir_6825	E2 vs Media	-8.90902	0.0939674		56.5	51.6	63.6	59.2	54.9	85	65.6	40.4	83.2	56.8	52.9	19.3
hsa_mir_4328	E2 vs Media	-1.72777	0.0942389		8.6	0.9	5.8	5.6	1.4	2.3	3.4	0.6	3.9	1.2	5	2.7
hsa_mir_4472_1	E2 vs Media	-3.07009	0.0952243		16.1	13.1	13.8	17.9	6.5	11.5	5.6	6.3	39.4	11.6	22.5	6.8
hsa_mir_4298	E2 vs Media	-7.36253	0.0956935		13.5	17.4	48.8	32.9	21.3	20.9	20.9	19.2	57.8	13.3	27.3	15.8
hsa_mir_4712	E2 vs Media	-1.71171	0.0973153		6.8	3.4	7.8	5.2	3.1	6	3.7	4.2	8.1	1.8	5.9	2.2
hsa_mir_544a	E2 vs Media	3.31473	0.0974131		5.1	7.8	6.9	8.2	4.2	10.4	5.5	10	9.2	3.1	2	7.9
hsa_mir_6770_1	E2 vs Media	-1.55457	0.0977874		8.4	9.3	9.2	8.2	5.7	7.1	5.2	3.5	11.7	6.7	6.9	1
hsa_mir_6770_2	E2 vs Media	-1.55457	0.0977874		8.4	9.3	9.2	8.2	5.7	7.1	5.2	3.5	11.7	6.7	6.9	1
hsa_mir_6770_3	E2 vs Media	-1.55457	0.0977874		8.4	9.3	9.2	8.2	5.7	7.1	5.2	3.5	11.7	6.7	6.9	1
hsa_mir_658	E2 vs Media	-11.9837	0.0979091		125.8	170.8	171.3	126	99.4	133.5	81	75	224.1	114.2	159.1	75.9
hsa_mir_4494	E2 vs Media	-5.18955	0.09861		15.9	19.4	15.8	14.2	10.2	19.7	11.3	7.2	57.4	15.9	19.5	4.8
hsa_mir_4443	E2 vs Media	-19.8415	0.0987991		162.8	183.2	119.2	150.8	74.2	111.6	102	76.1	307.1	115.9	161.8	67.1
hsa_mir_6129	E2 vs Media	-3.44834	0.0996312		23.1	22.6	27.4	22.2	9.6	13	15.3	10.3	29.4	20.8	32.8	10.8
hsa_mir_500b	E2 vs Media	6.66167	0.101104		44.2	65	63.9	63.8	43.9	72.2	41.5	57.6	68.3	38.2	72.1	42
hsa_mir_4448	E2 vs Media	-8.82602	0.101203		62.2	42.6	80.7	79	31.3	33.3	43	30.4	86.5	51	54.6	28.8
hsa_mir_579	E2 vs Media	-5.34183	0.101389		16.7	17	29.5	30.2	19.5	23.2	26.8	22.9	25	3.5	21.3	7.7
hsa_mir_4795	E2 vs Media	-2.26358	0.101463		10.6	6.1	8.6	4.1	2.9	4	4.7	4.2	6.2	2.4	12.8	5.5
hsa_mir_3941	E2 vs Media	5.34774	0.102694		24.1	36.4	38.4	36.9	27	34.2	12.2	24.1	37.1	36.3	28.9	16.7
hsa_mir_4684	E2 vs Media	-2.99487	0.102876		11.8	15.4	20.2	14.9	7.1	8.7	8.4	8	32	8	8.4	3.9
hsa_mir_7974	E2 vs Media	-6.71398	0.103065		38.7	51.4	47	43.5	27.4	44.7	47	32.1	86.1	34.1	36.3	15.4
hsa_mir_4296	E2 vs Media	4.08503	0.103123		31.9	42.7	25.6	32.6	20.1	23.9	23.4	30.8	44.4	23.6	18.3	17.9
hsa_mir_4777	E2 vs Media	-2.38517	0.104214		2.5	8.8	8.3	2.5	1.6	0.3	1.7	0	5.4	0	6.9	0.5
hsa_mir_4460	E2 vs Media	2.78459	0.104222		7.2	12.2	9.3	16.3	2	9.8	4.5	8.6	11.9	3.5	3	2
hsa_mir_548o	E2 vs Media	3.33806	0.104723		15.3	29.3	13.7	20.4	9.6	15.5	13.3	12.5	19.6	15.9	18.1	10.9
hsa_mir_4476	E2 vs Media	2.21594	0.105182		6.6	10.4	18.4	14	3.5	10.2	2	5.6	15.1	11.3	13.2	9.4
hsa_mir_6843	E2 vs Media	-8.99002	0.105942		66.8	78.5	73.2	64	40.3	55	48.5	45.8	69.5	35.4	66.3	18.4
hsa_mir_3170	E2 vs Media	3.90664	0.10694		28.8	39.2	21.4	25.9	14.7	42	17.2	20.5	34.3	23	22.4	8.4
hsa_mir_3153	E2 vs Media	-4.57497	0.107052		34.4	31.1	42	32.6	18.9	22.8	20	17.7	43.5	21.4	27.5	15.3
hsa_mir_759	E2 vs Media	6.77836	0.108302		46.4	62.8	50.5	61	42.2	62.9	26.2	32.1	94.2	50.4	51.3	40.9
hsa_mir_4803	E2 vs Media	4.45372	0.10895		2.5	4.6	10.8	15.3	1	1.6	5.1	2.8	8.7	8.4	4.7	13.8
hsa_mir_1257	E2 vs Media	-4.69446	0.109329		23	23.8	23.6	24.6	18.9	17.2	15.8	13	49.9	15.1	18	12.4
hsa_mir_210	E2 vs Media	7.46318	0.109705		54.5	84.8	82.9	97.5	52.1	104.9	93.4	103.1	100.1	52.1	79.6	37
hsa_mir_5571	E2 vs Media	-6.05977	0.109906		15.9	15	12.7	13.2	6.6	14	11.9	9.5	60.6	10.8	14	3.5
hsa_mir_129_2	E2 vs Media	5.94517	0.109967		35.1	45.4	25.7	44.2	20.2	44.9	19.1	26.8	46.5	37.5	46.5	15.4
hsa_mir_567	E2 vs Media	-2.4504	0.110194		6.7	5	5.2	9.5	7	1.7	4.8	1.8	11.8	0.7	2.6	2.7
hsa_mir_3938	E2 vs Media	-8.19977	0.112391		18	19.6	58	25	16.3	19.2	17.8	11.9	39.5	21.6	27.1	8.9
hsa_mir_3201	E2 vs Media	1.70664	0.113234		5.6	13.4	6.5	3.8	1.7	8.2	2.6	5.4	4.7	3.5	3.8	2.1
hsa_mir_136	E2 vs Media	26.2494	0.113292		112.5	163.3	126	185.1	107.9	177.5	297.1	405.6	136.8	92.9	122.5	29.6
hsa_mir_4697	E2 vs Media	-5.79065	0.115071		30.3	33.4	21.2	25.4	12.6	22.1	23.9	18.4	60.9	16.7	17.6	5
hsa_mir_4461	E2 vs Media	-2.51812	0.115308		11	10	14.5	9.4	7.2	9.5	1.7	4.8	23.4	8.2	11.7	2.7
hsa_mir_3960	E2 vs Media	-24.2861	0.116665		355	389.9	488.9	409.7	118.6	203	190.1	159.9	448.8	260.3	533.7	246.8
hsa_mir_1976	E2 vs Media	2.18189	0.117134		8.6	13.1	9.5	16.2	5.8	13.9	1.6	3.8	10.9	4.6	7.1	4.7
hsa_mir_3194	E2 vs Media	-3.56543	0.117321		26.3	25.8	31.4	30.8	15.8	24.9	29.5	26	43.9	22.6	30.1	10.4
hsa_mir_548at	E2 vs Media	-1.83886	0.117498		3.8	4.7	5.2	4.3	2	5.4	4.5	4.3	13.4	1	5.2	0.2
hsa_mir_1973	E2 vs Media	-2.09369	0.11813		10.5	10.2	10.4	11.5	6	7.5	5.2	4.5	13.1	8	16	2
hsa_mir_539	E2 vs Media	9.03771	0.118982		14.7	18.9	18	15.2	12	30.8	67.9	107.5	20.1	9.7	2.9	2
hsa_mir_4731	E2 vs Media	-3.24733	0.119333		10.7	10.5	9.3	9.9	6.8	5.3	7.8	6.8	13.1	4	12	2
hsa_mir_4672	E2 vs Media	-1.62982	0.120651		6.2	12.9	9.2	6.8	3.7	3.3	4.4	2.3	11.4	3.5	9.2	2.2
hsa_mir_6796	E2 vs Media	5.59622	0.121098		33.2	44.1	48.4	51.8	29.9	45.5	27.7	32	49.8	41.5	37.2	23.8
hsa_mir_4251	E2 vs Media	-4.10966	0.12228		12.2	19.9	11.7	15.3	8.4	8	5.2	5.4	37.6	6.9	14.8	2.3
hsa_mir_3143	E2 vs Media	3.5188	0.124145		11.5	21.2	17.8	22.9	5	24.2	11.2	10.2	26.4	17.6	20.5	7.8
hsa_mir_4698	E2 vs Media	2.48763	0.125245		14.4	17.4	12.5	15.5	9.6	13.6	11.9	14.9	21.4	13.4	14.1	12.5
hsa_mir_613	E2 vs Media	-4.78231	0.126878		29.3	29.7	36.2	39.2	19.3	34.6	17.2	16.2	71.3	25.4	35.1	11.3
hsa_mir_3685	E2 vs Media	2.30682	0.126885		7.3	13.3	8.7	8.4	5.6	11.9	4.1	11.6	11.4	8.8	9.7	3.2
hsa_mir_7702	E2 vs Media	-2.46924	0.127772		15.5	12.5	11	11.1	5.3	8.9	5.9	8.4	20	8.6	19.1	3.7
hsa_mir_3619	E2 vs Media	-4.02711	0.128814		31.9	32.6	34.2	33	14.4	25.9	26.3	17.9	33	20.6	35.6	9.5
hsa_mir_873	E2 vs Media	-62.8111	0.129462		132.2	154.4	64.3	79.4	27.4	48.8	85.5	59.2	684.3	107.4	110.2	38.7
hsa_mir_520f	E2 vs Media	-1.00983	0.130229		5.5	5	5.5	5.3	3.9	4.2	0.7	0.7	6.2	3.7	2	0
hsa_mir_1193	E2 vs Media	-4.41021	0.130645		31.5	35.6	21.1	24.6	9.8	13.1	16.4	8	35.1	15.3	21	5.6
hsa_mir_764	E2 vs Media	3.50815	0.131559		9.3	16.7	9.8	15.7	3.4	14.2	12	5.7	17.3	12.6	6.6	8.4
hsa_mir_4254	E2 vs Media	-4.40465	0.132103		14.3	21.2	17.9	19	12.1	17.1	16.7	9.2	45.1	9	15.4	7.8
hsa_mir_4450	E2 vs Media	-5.32509	0.132114		19.1	22.3	41.3	38	13	10.9	12.8	9.2	28.1	14.8	34.2	9
hsa_mir_6819	E2 vs Media	-2.25118	0.132404		10.8	6	9	12.8	8.7	3.6	6.9	7.3	11	7	8.9	2.7
hsa_mir_6727	E2 vs Media	-4.52041	0.132901		33.9	46.4	47.1	37	17.3	25.5	27.5	17.7	49.8	26.6	38.1	14.9
hsa_mir_8076	E2 vs Media	6.5328	0.133324		11	17.2	8.2	11.3	4.5	13.6	2.9	10.1	19.1	6.8	14.2	20.4
hsa_mir_4432	E2 vs Media	4.5108	0.133732		23.9	49.5	17.7	29.3	17.8	26.2	21.4	28.7	36.1	24.7	29.5	9.8
hsa_mir_548f_4	E2 vs Media	5.94159	0.13402		5.2	13.3	5.2	9.1	1.8	4.5	3.4	1.5	4.8	7.2	4.1	14.7
hsa_mir_1911	E2 vs Media	-2.84266	0.134648		18.6	20	22	21.6	11.6	14.8	12.5	10.2	24.5	10.7	22.3	8.2
hsa_mir_4256	E2 vs Media	1.81664	0.134987		2.7	6.6	5.6	8	0.5	0.5	2.1	1.5	7	3.6	1.6	4.9
hsa_mir_3131	E2 vs Media	4.65366	0.13751		30.5	55.3	39.9	39.1	16.5	23.8	22.2	34.6	43.9	27.4	25.5	12.9
hsa_mir_7151	E2 vs Media	-2.96421	0.138794		16.8	20.2	24.6	18	4.4	8.8	9.9	8	11.8	6.2	14.6	2.3
hsa_mir_4759	E2 vs Media	1.48611	0.139162		5.9	8	5.7	14.4	2.6	6.7	3.4	6.2	10.2	6	9.7	2.6
hsa_mir_3185	E2 vs Media	-2.75679	0.139885		32.3	37.3	39.6	34	18.7	32.5	18.1	14.6	45.7	20.8	25.3	12.1
hsa_mir_6817	E2 vs Media	1.74293	0.140041		7.5	7.5	5.2	6.9	0.2	6.6	7.1	7.5	8.6	5	4.5	4.4
hsa_mir_4524b	E2 vs Media	2.75143	0.140659		15	17.9	15.2	16.9	8.2	15	8.2	9.4	7.2	10.9	13	9.2
hsa_mir_4747	E2 vs Media	-4.45852	0.141085		22.6	31.6	35.6	26.3	22.6	22.5	18.9	22.7	40	20.2	40.6	14.4
hsa_mir_6132	E2 vs Media	-3.60022	0.141121		41.9	42.5	37.1	34.9	27.1	39	32	27.1	65.9	43.1	48.9	19.2
hsa_mir_4692	E2 vs Media	-4.97157	0.141836		12	18.5	31.6	26.3	20.1	20.6	14.9	15.7	53.8	10.6	15.8	9.8
hsa_mir_876	E2 vs Media	-5.58186	0.142573		17.9	17.2	24.5	30.2	15.4	17.9	18.4	12.6	49.9	24.1	25.8	3
hsa_mir_496	E2 vs Media	4.8754	0.143177		18	16.1	10.8	16.1	6.7	20.4	24.8	44.9	14.6	7.8	5.5	3.1
hsa_mir_3129	E2 vs Media	5.59345	0.14458		30.3	38.8	12.4	23.1	25.5	68.3	35.2	36.9	12.5	8	35.5	15.8
hsa_mir_4754	E2 vs Media	-8.84806	0.146749		121.3	133.8	161.8	127.2	46	78.2	55.1	55.2	157	83.3	173.2	79.2
hsa_mir_5047	E2 vs Media	2.4796	0.146994		8.2	15.5	11.9	16.1	0.9	10.9	5.9	7.8	16.4	12.3	10.7	2
hsa_mir_8058	E2 vs Media	-2.25927	0.147634		16.3	20.3	21.2	19	7.9	11.2	12.8	10.3	21	9.9	17.4	6.3
hsa_mir_4668	E2 vs Media	-3.4899	0.147891		14.2	18.3	26.4	21.2	12.8	18.6	7.6	12.8	42.6	10.7	26.1	8.8
hsa_mir_4661	E2 vs Media	2.49727	0.148243		5.2	12.7	9.6	13.4	3.6	9.4	3	4	9.9	10.2	10.9	4.7
hsa_mir_1183	E2 vs Media	1.60195	0.148535		3.1	10.2	7.3	5.2	2.9	7	3	3.7	6.7	3.1	4.8	5.4
hsa_mir_6508	E2 vs Media	7.30753	0.150556		13.9	31.9	16.8	28.1	15	15.2	11.9	8.4	19.6	17.6	14.8	24
hsa_mir_3156_3	E2 vs Media	-1.82892	0.150883		4.7	5.1	7.8	3.3	5.5	1.9	3.2	3.1	2.9	1.9	4.4	2.5
hsa_mir_1914	E2 vs Media	-4.46781	0.151093		52.2	51.7	42.7	47.2	33	46.9	42.3	46.8	62.5	26.4	48.4	18.3
hsa_mir_6752	E2 vs Media	-6.2007	0.15283		60	69	91.6	69.1	41.8	52.2	46.8	40.6	90	43.9	64.6	39.8
hsa_mir_4515	E2 vs Media	5.13145	0.152911		41.5	52.3	64.8	73.3	27.8	50.9	22.3	31.2	61.2	36	53.6	31.3
hsa_mir_1255b_2	E2 vs Media	1.30918	0.15524		2.4	5.3	4.4	7.2	4.2	4.6	3.8	6.5	4.5	5.8	4.3	0.8
hsa_mir_600	E2 vs Media	5.22441	0.157956		21.6	32.8	15.7	24.9	9.2	26.1	20.6	16.9	31.9	15.9	28.7	24.4
hsa_mir_508	E2 vs Media	-3.11528	0.158884		10.9	13.8	25.2	24.2	10.5	7.5	11.6	9.6	17	14.6	23.4	3.2
hsa_mir_4321	E2 vs Media	-52.5531	0.159886		174.5	203	195.7	273.1	141.4	179.7	115.5	111.4	686.2	176.8	253.3	82.8
hsa_mir_4753	E2 vs Media	-5.17326	0.161142		25.4	30.5	65.5	48.8	31.2	35.2	19.8	21.2	84.4	41.4	50.9	26.3
hsa_mir_4781	E2 vs Media	-4.33164	0.161632		45.6	53.6	60.8	67.5	25.5	38.8	32.5	25.3	76.7	44.6	49.2	13.8
hsa_mir_711	E2 vs Media	-4.63568	0.161903		41.1	39.7	34.5	33.9	18.9	34.1	28.7	21.9	48.4	17.4	52.2	24.3
hsa_mir_3918	E2 vs Media	-5.58424	0.163619		48.7	55.9	42.5	54.2	28.1	43.4	41.9	30.5	74.4	37.7	48.2	13.9
hsa_mir_3120	E2 vs Media	2.78752	0.16387		14.6	16.6	21.4	16.3	17.1	38.1	23.2	31.4	17.6	12.3	14.8	8
hsa_mir_569	E2 vs Media	-1.50121	0.165518		7.1	11.4	2.5	6.3	4.9	6.4	3.8	1.8	9.6	1.9	6.2	0.5
hsa_mir_3196	E2 vs Media	-3.76704	0.165854		24.6	21.8	27.5	17.5	11.9	20.3	15.3	15.8	32.9	18.8	40.9	13.5
hsa_mir_6790	E2 vs Media	-8.44661	0.167221		76	102.6	114.8	76.2	43.3	60	47.7	48.6	137.3	48.2	88.7	52.2
hsa_mir_521_2	E2 vs Media	-2.02367	0.167305		8.9	11.1	11.9	14.7	4.8	10.4	7.3	3.6	19.8	4.3	8.4	2.1
hsa_mir_1265	E2 vs Media	-2.08571	0.168232		9.4	6.8	8.9	13.2	5	2.9	2.9	2.8	8.4	2.8	8.9	1.4
hsa_mir_4678	E2 vs Media	3.96536	0.168657		9.3	37.6	6.5	20.1	10.6	18.2	10.6	14.7	39.2	13.4	17.8	7.7
hsa_mir_6881	E2 vs Media	2.81197	0.16866		20.1	43.6	21.8	23.9	8.6	17.8	12.1	11.7	33.1	19.3	20.4	8.7
hsa_mir_4716	E2 vs Media	3.03073	0.168896		20.2	24.4	21.7	27	12.1	16.9	10	16.5	39	22.1	20.8	15.7
hsa_mir_6868	E2 vs Media	2.34476	0.170259		8.9	6	1.4	9.6	4	8.9	1.4	7.5	10.7	2.5	4.2	4.9
hsa_mir_4751	E2 vs Media	9.03515	0.170538		56.1	64.7	98.2	84.8	37.4	81.5	38	48.9	88.6	50.5	63.7	52.5
hsa_mir_378b	E2 vs Media	-2.51139	0.171851		7.4	2.2	5.8	7.5	4.8	6	6.4	3.8	25	6.9	5.4	2.8
hsa_mir_6507	E2 vs Media	-2.11108	0.17255		10.4	12.7	15	18.5	7.3	10.7	11.1	7.5	21.3	6.3	11.2	3.4
hsa_mir_4491	E2 vs Media	-1.30005	0.172844		5.2	8.3	5.2	2.8	2.3	1.2	0.7	0	5.8	2.5	2.9	0
hsa_mir_877	E2 vs Media	-5.9421	0.173117		57.3	71.7	62.2	54.2	51.8	49.9	47.8	50.3	79.2	49.5	55.1	22.2
hsa_mir_6786	E2 vs Media	18.5938	0.173745		111	200.6	182.7	337.9	127.3	164.2	35.6	39.7	92.8	54.7	79.4	28.7
hsa_mir_6882	E2 vs Media	2.9012	0.174706		13.8	17.6	10.2	18.2	7.2	23.3	11.8	11.6	28.2	11.9	12.3	8.9
hsa_mir_4475	E2 vs Media	-1.75537	0.175431		10.2	5.9	5.8	6.6	4.8	6.3	0.9	1.8	10.5	6	7.3	0.5
hsa_mir_3682	E2 vs Media	3.12048	0.176423		15.5	19.8	24.8	40.5	6.8	6.2	8.8	10.5	12.8	14.7	13.3	7.8
hsa_mir_320e	E2 vs Media	2.44117	0.176564		10.1	22.3	9.6	20.5	12.5	16.2	9.5	10.3	23.1	12.1	15.8	10.4
hsa_mir_3944	E2 vs Media	7.17648	0.178087		61.9	84	68	83.8	50.2	76.8	47.8	56.5	93.2	62.6	66	36.8
hsa_mir_6072	E2 vs Media	4.8716	0.181151		23.7	24.3	42.6	36.7	16.9	35.3	10.9	13.6	26.6	20.8	26.5	25.3
hsa_mir_611	E2 vs Media	4.2086	0.18147		38.7	50.7	45.9	47.8	17.6	38.5	24.2	37.3	60.5	36	42.2	18.6
hsa_mir_4430	E2 vs Media	27.6931	0.181563		247.9	263.5	220.1	219.4	160.8	268.2	112.9	132.4	241.8	163.9	191.1	173
hsa_mir_325	E2 vs Media	4.20124	0.182156		20.6	37	20.3	36.7	14.2	20.4	11.5	18.4	29.5	17.4	25	12.5
hsa_mir_4701	E2 vs Media	3.72905	0.183473		14.9	19.7	9.3	12.7	11.6	19.2	13.2	14	15.5	9.2	15.2	17
hsa_mir_5680	E2 vs Media	-2.58901	0.184456		15.1	19	20.1	18.7	7.7	20.4	16.2	12.2	30.8	11.8	19.1	3.7
hsa_mir_3654	E2 vs Media	4.15705	0.18618		20.3	27.2	20.6	40.7	18.2	35.8	8.4	13.5	25.9	17.4	26.9	8.9
hsa_mir_3943	E2 vs Media	-4.08633	0.187054		29.7	34.3	36.7	44.5	20.3	39.8	30.8	21.1	51.3	24.5	44.6	12.6
hsa_mir_4471	E2 vs Media	1.39987	0.18919		2.7	2.2	3.4	3.8	1	2.2	0.2	2.5	1.1	3	0	1.7
hsa_mir_296	E2 vs Media	-3.85803	0.189914		45	51.6	70.8	67.2	50.8	61.5	38.5	34.9	83.9	43.8	58	33.1
hsa_mir_2467	E2 vs Media	2.97149	0.190507		19	32.3	33.5	45.5	14.9	32.6	16.2	17.3	30.7	13.4	27.1	12.7
hsa_mir_6755	E2 vs Media	2.00022	0.191016		4.8	4.2	2.5	9.1	2	1.8	2.3	7.6	6.6	1.7	3.1	3.8
hsa_mir_6124	E2 vs Media	-21.5413	0.191286		76.8	90.3	46.1	43.8	26.5	24.1	26.9	32.4	262.8	51.6	58	27.6
hsa_mir_2116	E2 vs Media	5.84953	0.19249		15.8	22.1	27.8	11.9	13.3	25.9	13.9	16.5	19.6	19.5	29.4	29.7
hsa_mir_4644	E2 vs Media	-5.66316	0.192533		28.2	30.6	31.8	30.3	15.8	28.6	18.1	14.8	81.8	19.6	27.9	15
hsa_mir_549a	E2 vs Media	-1.19638	0.195023		3.2	4	1.9	2.2	0.7	2.3	4.3	2	8.8	2.2	4.5	1.3
hsa_mir_3166	E2 vs Media	-2.69313	0.19616		4.4	5.5	6.8	4.3	9.9	4.4	6.5	4.2	14.1	6.1	8	3.6
hsa_mir_6834	E2 vs Media	-3.33626	0.196295		13	26.8	12.7	12.4	8.9	17.7	15.6	4.3	35.3	12.9	17.1	4
hsa_mir_5188	E2 vs Media	-3.56628	0.197525		18.3	21.8	17.6	12.9	9	18.2	12.6	9.9	36.2	9.1	18	6.9
hsa_mir_5787	E2 vs Media	-10.6018	0.198568		125.1	163.1	218.3	169.4	69.1	92	90.3	94.6	151.1	105.8	147.8	50.3
hsa_mir_6838	E2 vs Media	2.58808	0.198582		11.1	13.3	15.1	11.5	5.1	14	2.4	5.2	8.3	6.6	6.5	6.8
hsa_mir_3936	E2 vs Media	-2.99034	0.198918		30.7	35.8	34.9	34.2	20.2	26	15.4	12.4	42.4	27.5	39.3	13.4
hsa_mir_1266	E2 vs Media	10.3938	0.200518		22.9	57.9	34.1	26.6	5.6	15.2	10.7	14.3	29.1	13.6	17.9	32
hsa_mir_7705	E2 vs Media	3.84453	0.20205		22.9	42.6	36.6	54.6	20.2	42.2	29.9	24.5	43.4	26.5	36.7	15.9
hsa_mir_4741	E2 vs Media	-15.777	0.202168		228.6	296.3	311.4	302.4	153.5	220.7	158.6	154.2	299.2	197	311.2	99.1
hsa_mir_181c	E2 vs Media	-490.366	0.202386		905.6	1025.6	1211.5	1228.5	799.2	1195.4	707.7	719.5	6030	765.5	1144.6	697.3
hsa_mir_5011	E2 vs Media	3.23987	0.202882		8.4	17.6	15.8	13.2	7.2	13.6	4.8	7.2	15.3	6.9	12.3	13.1
hsa_mir_6733	E2 vs Media	-2.24331	0.202922		10.5	14.4	13.8	16.3	8.9	12.2	8.6	3.9	14.7	4.8	8	2.1
hsa_mir_6788	E2 vs Media	-5.18648	0.202957		61.7	72.9	53.1	57.5	30.4	48.2	35.7	31.6	101.8	58.4	83.5	25.6
hsa_mir_30a	E2 vs Media	57.8614	0.202977		234.8	283	230.4	210.5	296.6	603.1	527.3	727.9	284	158.8	127	78.7
hsa_mir_545	E2 vs Media	5.81735	0.203136		42.6	89.3	34.6	53.2	34.5	50.4	29.6	43.8	57.2	34.8	52	13.5
hsa_mir_8088	E2 vs Media	2.06167	0.203177		12.5	12.5	8.8	14.9	4.8	4.5	4.2	4.9	11	14.4	7.8	5.8
hsa_mir_3671	E2 vs Media	-6.93471	0.203541		17.4	4.2	60.5	10.4	6.7	18.8	3.2	7.3	15.2	9.4	14	5.5
hsa_mir_548am	E2 vs Media	1.721	0.204012		8.2	9.3	19.9	24.2	11.9	19.7	13.2	19.2	20.1	12.1	16.7	8.4
hsa_mir_3655	E2 vs Media	4.71689	0.204938		63.2	77	52.4	69	29.7	49.1	24.1	33.5	81.9	40	53.1	33
hsa_mir_8089	E2 vs Media	-3.00206	0.20507		16.2	17.3	22.9	16.6	6.2	6.8	11.9	9.5	23.2	15.3	22.4	6.2
hsa_mir_3158_1	E2 vs Media	-1.90734	0.20619		7.5	5.6	9.5	3.5	5.9	6.5	6.6	1.9	9	5.2	6.4	5.6
hsa_mir_3158_2	E2 vs Media	-1.90734	0.20619		7.5	5.6	9.5	3.5	5.9	6.5	6.6	1.9	9	5.2	6.4	5.6
hsa_mir_212	E2 vs Media	-34.5391	0.206454		252.9	270.2	481.5	315.3	171.9	223.4	196.4	183	279.8	175.6	375.5	182.9
hsa_mir_4326	E2 vs Media	6.75025	0.206694		32.9	49.6	55	57	27.6	54.6	65.8	70.7	51	33.9	37.6	26.2
hsa_mir_1306	E2 vs Media	27.8839	0.206815		69.7	152.4	92.6	78.2	52.3	85.3	75.7	82.3	65	40.3	49.5	92
hsa_mir_6763	E2 vs Media	-6.56545	0.207072		74.3	87.8	131.5	97.1	49.7	84.5	49.5	50.4	114.6	65	84.8	35.7
hsa_mir_6866	E2 vs Media	2.9346	0.207437		6.4	12.9	7.8	11.6	6.7	9.7	11.9	8.6	14.1	14.7	5.7	6.7
hsa_mir_424	E2 vs Media	-35.8737	0.207578		225.8	288.7	526.4	462.8	287.9	326.3	271.2	324.4	307.5	189.6	517.8	174.6
hsa_mir_520c	E2 vs Media	1.3467	0.209266		6.8	8.4	7	10.9	2.8	9.1	0.6	0.2	7	7	3.8	2
hsa_mir_520g	E2 vs Media	4.52573	0.209743		30.7	66.9	12.2	29.4	9.9	19.3	15.5	14.1	25.1	19.6	28.6	6.6
hsa_mir_6813	E2 vs Media	-2.82289	0.209877		22.5	19.4	24.9	16.4	10.8	16.4	15.3	10.4	25.5	20.9	21.8	8.7
hsa_mir_520h	E2 vs Media	4.55583	0.210071		30	67	11.3	29.1	9.4	17.8	14.7	13.7	26.9	18.6	30	6.6
hsa_mir_6797	E2 vs Media	5.70896	0.213482		50	82.4	45.2	53.5	40.4	65.8	56.5	43.9	63.4	46.9	40.9	28.5
hsa_mir_4641	E2 vs Media	-6.91028	0.213899		88.2	105.8	65.1	81.1	37.1	48.7	42.1	47.2	89	40.1	62.1	12.3
hsa_mir_920	E2 vs Media	10.4159	0.214263		19.4	35	12.6	15.7	7.6	5.6	2.5	11.5	13.6	2.9	13.4	35
hsa_mir_1283_2	E2 vs Media	6.8854	0.214293		16.3	24.5	21.3	23.3	21.8	23.4	13.1	14.7	34.2	19.6	13.3	31
hsa_mir_4283_1	E2 vs Media	26.9016	0.215318		27.9	35	54	33.3	26.5	31.3	27.2	34.8	41	27.8	37.3	113.2
hsa_mir_4283_2	E2 vs Media	26.9016	0.215318		27.9	35	54	33.3	26.5	31.3	27.2	34.8	41	27.8	37.3	113.2
hsa_mir_5003	E2 vs Media	-5.36435	0.215446		60.6	79	63.7	64.8	57.6	60	46.1	40.7	91.1	53.9	82.2	38.4
hsa_mir_708	E2 vs Media	-10.9633	0.215873		122.9	111.8	35.3	43.3	156.4	208.2	28	33.8	228.8	124.5	36.8	16.4
hsa_mir_216b	E2 vs Media	72.228	0.217729		81.5	296.6	56.6	68.3	28.8	30.6	29.8	23.3	55.8	26.5	29.1	188
hsa_mir_548t	E2 vs Media	11.8373	0.217816		14.4	27.8	16	18.1	12.3	5.8	5.1	16.8	15.5	19	15.7	33.7
hsa_mir_127	E2 vs Media	110.371	0.218019		459	793.5	411.5	398	344.1	605.6	1670	1954.7	458.2	189.5	188.7	221.4
hsa_mir_6815	E2 vs Media	19.6298	0.218824		102	200	159.8	255.1	106.8	195.9	96.6	96.8	205.3	145.1	184.2	55.6
hsa_mir_3155b	E2 vs Media	-1.82951	0.219395		15	12.8	9.1	8.9	5.1	9.6	7.4	5.4	11.9	9.7	15.3	2.3
hsa_mir_5004	E2 vs Media	-5.02871	0.22085		37	43.8	35.6	42.6	29.8	36.7	24.6	22.2	63.4	30.2	28.7	6.9
hsa_mir_10b	E2 vs Media	6.72068	0.222371		31.4	56.5	29.5	26	16.6	22	17.3	20.8	35.1	17.6	16.8	26.7
hsa_mir_8079	E2 vs Media	90.6045	0.222937		101.3	374.5	129	183.8	92.1	57.6	75.5	132.1	245.6	115	85.8	242
hsa_mir_153_1	E2 vs Media	-3.6661	0.223499		7.5	8.7	22.2	21.9	26.8	19.7	10.6	19.2	19.7	5.8	17.7	6.3
hsa_mir_593	E2 vs Media	-2.232	0.2239		23.9	34.6	32.1	22.4	7.6	16.6	20.7	19.5	36.6	19.6	30.3	8.6
hsa_mir_6863	E2 vs Media	4.46677	0.224013		6.5	9.9	11.5	5.7	2.8	11	2.7	1.8	7.2	6.7	10.5	17
hsa_mir_4311	E2 vs Media	-3.24409	0.224238		38.4	47.9	60.8	55.3	24.8	36.8	28.1	22.7	52.4	23	36.1	19.2
hsa_mir_4518	E2 vs Media	7.92915	0.226322		87.8	120	86.7	121.5	65.3	117	57.5	65.3	120.4	86.9	84.3	26.7
hsa_mir_519d	E2 vs Media	1.6939	0.226549		4.4	9.2	4	9	1	6	6.5	2.1	6.1	8.9	4.2	1.4
hsa_mir_6722	E2 vs Media	11.2574	0.226892		92.2	101	143.2	156.3	36.7	63.4	38.1	38.4	93.3	93.2	245.2	126.7
hsa_mir_892c	E2 vs Media	-1.99119	0.22789		13	11.2	12	18.9	8.5	12.4	7.1	6.7	14.1	8.7	19.9	2.4
hsa_mir_379	E2 vs Media	37.122	0.228251		340.8	458.4	222	362	291.7	476.2	1026.3	1138.1	332	220.9	148.6	35.9
hsa_mir_3915	E2 vs Media	1.81631	0.228403		5.3	11.2	3.1	5.9	3.6	4.3	3.2	2.4	5.2	3.1	5.2	7.2
hsa_mir_4690	E2 vs Media	-4.13912	0.229105		32	39.7	27.1	26.9	25.4	31.5	20.5	18.7	41.9	25.1	28	3.9
hsa_mir_4666b	E2 vs Media	1.86241	0.229163		4.7	9.2	13.3	7.8	3.8	9.7	4.1	3	9.4	6.9	5.9	7.6
hsa_mir_1910	E2 vs Media	-4.77002	0.229827		29	32	48.8	32.9	17.2	37.1	28	24	47.2	17.8	39.9	16.3
hsa_mir_4659b	E2 vs Media	-2.5947	0.230001		9.6	11.3	6.6	11	9.7	15.3	21.1	10.5	8.9	4.5	6.4	1.8
hsa_mir_3920	E2 vs Media	2.83041	0.230092		6.7	14.1	11.9	12.2	7.2	17.6	18.4	15.4	10.6	5.5	2.7	8.3
hsa_mir_3150b	E2 vs Media	98.8336	0.232121		154.2	568.3	156.7	208.8	88.3	55	86.6	123.5	217.8	75.5	98.2	251.9
hsa_mir_3150a	E2 vs Media	98.6977	0.232475		154	568.3	155.9	208.4	87.1	52.8	85.6	123	215	73.9	96.4	250.9
hsa_mir_3913_1	E2 vs Media	1.78316	0.233043		9	12.5	5.3	13.3	9.6	19.2	9.7	14.1	15.9	5.6	9.9	5.1
hsa_mir_3913_2	E2 vs Media	1.78316	0.233043		9	12.5	5.3	13.3	9.6	19.2	9.7	14.1	15.9	5.6	9.9	5.1
hsa_mir_4435_1	E2 vs Media	1.21883	0.234066		3.4	10.2	2	6.7	3	6.2	4.1	6	8.2	2	5.8	1.6
hsa_mir_183	E2 vs Media	25.423	0.234184		65.9	70.6	69.5	63.8	47.8	86.1	43.2	48	80.2	34.7	56.6	118.9
hsa_mir_4775	E2 vs Media	-3.65362	0.236366		20.7	17.6	20.1	12.9	19.6	22.5	17	14.3	26.2	11.8	9.7	7.8
hsa_mir_3160_1	E2 vs Media	-1.77383	0.236631		12.5	8.3	9.5	8.4	6.8	5.8	9.8	7.1	11.4	9.8	8.2	4.1
hsa_mir_619	E2 vs Media	-4.62253	0.237499		34.3	50.1	38.9	49.4	23.7	28.5	29.5	23.9	44.2	19.7	50	14.2
hsa_mir_218_1	E2 vs Media	-4.96322	0.237872		45.2	72	63.9	48.5	36.6	58.3	30.5	29.5	89.6	35.1	53	20.8
hsa_mir_4766	E2 vs Media	2.34094	0.23824		8.3	9.9	10.6	14.6	10.5	12.9	5.8	16.7	13.5	8	12.1	5.5
hsa_mir_7160	E2 vs Media	6.76353	0.239048		33.6	43.3	62.7	49.2	30.7	51.5	28.6	32.3	49.4	35.9	49	44.2
hsa_mir_650	E2 vs Media	3.66964	0.239737		27.4	33.4	23.1	28.5	10.1	26.4	15.4	18.8	30	22.1	22.1	10.7
hsa_mir_7847	E2 vs Media	-6.07204	0.240424		73.5	104.5	86.7	97.5	56.1	67.7	64.9	61.5	114.9	61.2	83.2	26.7
hsa_mir_5586	E2 vs Media	2.406	0.240705		5.5	4.5	7.2	8	7.5	10.6	5.2	15.5	8.3	5.8	6.7	5
hsa_mir_3122	E2 vs Media	11.0099	0.240728		75.1	123.2	43.5	58	27.9	44	42.4	50.6	72.1	30.4	42.4	41.5
hsa_mir_887	E2 vs Media	4.37279	0.242031		28.1	40.1	36.2	38.8	20.5	29.9	19.7	12.7	41.5	33.5	28.8	25
hsa_mir_4445	E2 vs Media	-1.46588	0.242424		5.5	6.9	7.9	10.4	6.7	11.1	5.9	3.8	21.1	6.3	11.4	4.6
hsa_mir_3657	E2 vs Media	-1.25604	0.243546		2.3	3.1	7.7	5	3.9	2.1	2.6	2	3.9	0.2	6.3	3.8
hsa_mir_4517	E2 vs Media	-1.31319	0.244814		7.1	8.8	6.3	8.2	7.6	4.1	3	4.2	11.2	4.9	6	2.3
hsa_mir_8084	E2 vs Media	0.828529	0.244884		1.2	4.8	0.4	2	1.7	1.2	2.2	2.5	6.3	4.2	2.1	2.3
hsa_mir_326	E2 vs Media	42.8805	0.245628		372.4	459.7	373.8	410	372.6	713.2	519.4	710.6	419.6	236.4	348	121.6
hsa_mir_4787	E2 vs Media	-13.3127	0.24673		195.1	223.6	267.8	218.2	86.2	149.7	147.6	108.4	277.9	140.9	170.2	104
hsa_mir_1200	E2 vs Media	-1.45564	0.247369		11	11	14.2	13.8	8.9	12.2	8.7	8.9	23.4	7.7	15	8.3
hsa_mir_8085	E2 vs Media	-1.49589	0.247518		7.8	8.1	8.9	8	5.7	6.8	5.4	2.8	11.1	9.4	10.2	1.8
hsa_mir_4779	E2 vs Media	-1.1212	0.2476		7.5	3.4	2.9	1.2	2.9	4.1	1.8	2.3	6	4.4	4	2.1
hsa_mir_3168	E2 vs Media	437.497	0.249756		516.1	1730.5	381	361.9	86.6	50.1	117.7	86.4	193.5	96.1	87.3	1150.8
hsa_mir_8070	E2 vs Media	-1.6243	0.250072		8.8	11.4	20.6	10.5	6.4	8.2	7.7	5.9	8.6	6.4	10.1	5.5
hsa_mir_376a_2	E2 vs Media	8.56021	0.251061		27.6	38.8	30.4	31.3	34.5	54.5	131.1	181.2	36.5	17	10.9	2.5
hsa_mir_4508	E2 vs Media	-37.0802	0.252332		549.8	654.2	458.9	454.7	369.5	623.2	713.8	575.4	586.2	368.2	710	294.1
hsa_mir_5706	E2 vs Media	1.36	0.25276		5.5	7.1	6	12.6	1.7	6.7	2.5	2.4	11.6	5.8	7	4.2
hsa_mir_583	E2 vs Media	-1.22684	0.253399		7.3	8.3	2.1	5.7	3.5	4.8	8	2.3	6.4	2.9	4.6	2.5
hsa_mir_6721	E2 vs Media	-2.30811	0.253995		24	22.4	15.2	25.1	13.3	19.2	18.3	18.3	43.8	13.7	26	11.8
hsa_mir_6883	E2 vs Media	-2.18823	0.254489		19.8	30	15.8	13.9	5.6	13.9	9.5	6	25.6	12.3	27.2	7.2
hsa_let_7i	E2 vs Media	-3640.31	0.254632		54746.6	67673.2	85556.4	68860	56293.2	85201.7	80806.7	89468.3	87884.4	51706.4	78396.7	29260.5
hsa_mir_3134	E2 vs Media	-2.00647	0.255983		17.8	25.6	12.4	18.7	14.6	12.3	7.2	4.8	23.7	12.8	13	2.9
hsa_mir_4745	E2 vs Media	-7.66078	0.257537		114.6	161.6	183.8	149.5	57.3	99	78.5	70.6	153	90	156	57.8
hsa_mir_548w	E2 vs Media	2.33789	0.257649		3	12.8	9.2	20.2	8.6	13	4.8	11.5	23.4	6.9	11.5	4.7
hsa_mir_6891	E2 vs Media	-7.43918	0.257826		87.8	112.8	96.3	116	86.5	95.4	93.5	85.2	86.2	65.6	92.5	26.9
hsa_let_7g	E2 vs Media	-4133.8	0.25827		29504.1	38699.6	69918.5	56372.7	50396.3	62275.9	38335.3	42455.9	73196.1	43296.9	49065.1	20330.8
hsa_mir_493	E2 vs Media	35.0428	0.25883		171.3	217.6	136.8	148.8	163	258.9	766	951.4	162.9	84.1	22.9	12.2
hsa_mir_4307	E2 vs Media	2.41529	0.259568		4.5	15.7	13.8	8.3	0.6	10.7	4.2	3	7.2	2.7	5.7	6.4
hsa_mir_631	E2 vs Media	-2.32401	0.260306		17.4	17.8	17.8	15.6	4	12.7	14.6	9.8	18.2	8.8	16.9	3.8
hsa_mir_138_2	E2 vs Media	44.2145	0.260824		168.8	377.8	151.3	269.8	121.7	170.9	108.3	121.2	505.2	304.1	484.5	248.6
hsa_mir_7973_1	E2 vs Media	0.950793	0.261369		5.2	11.7	6.5	8.6	3.1	4	4.1	2.3	8.6	7.9	4.8	2.1
hsa_mir_7973_2	E2 vs Media	0.950793	0.261369		5.2	11.7	6.5	8.6	3.1	4	4.1	2.3	8.6	7.9	4.8	2.1
hsa_mir_6846	E2 vs Media	-2.58411	0.261465		13.7	9.7	15.5	14.2	4.6	11.7	2.6	3.8	16.4	6.8	15.5	2.4
hsa_mir_4768	E2 vs Media	4.37871	0.261604		13.8	24	6.4	17.1	5.6	16.7	9.2	7.2	23.6	5.3	24.2	22.5
hsa_mir_1253	E2 vs Media	-7.57322	0.261751		58.7	67.6	68.3	85	53.5	69.5	33.8	32.3	72.7	40.4	74.8	17.2
hsa_mir_6724_1	E2 vs Media	-4.99294	0.262026		72	88.8	97.4	70.6	37.2	47.8	40.4	36.6	77.7	57.1	79.6	33.9
hsa_mir_6724_2	E2 vs Media	-4.99294	0.262026		72	88.8	97.4	70.6	37.2	47.8	40.4	36.6	77.7	57.1	79.6	33.9
hsa_mir_6724_3	E2 vs Media	-4.99294	0.262026		72	88.8	97.4	70.6	37.2	47.8	40.4	36.6	77.7	57.1	79.6	33.9
hsa_mir_6724_4	E2 vs Media	-4.99294	0.262026		72	88.8	97.4	70.6	37.2	47.8	40.4	36.6	77.7	57.1	79.6	33.9
hsa_mir_3689d_2	E2 vs Media	0.880136	0.263877		3.9	8.7	5.7	6.6	1.8	6.6	4	5.4	8.2	5.1	7.8	2
hsa_mir_4528	E2 vs Media	15.7771	0.263968		140.5	154.2	186.4	201.9	129.1	223.1	107.4	97.3	218.1	136.1	122.8	107.9
hsa_mir_4659a	E2 vs Media	-2.69262	0.264017		9.8	11.8	6.6	11	10.7	16	21.1	10.5	9.2	4.5	6.9	1.8
hsa_mir_4717	E2 vs Media	-2.5905	0.264108		22.4	20.9	24.6	18.7	13.8	9.7	12.7	14.2	19.3	12.7	19.4	9.7
hsa_mir_376a_1	E2 vs Media	10.4833	0.265566		25.8	38.2	27	28.1	42	48.5	124.2	190.4	22.1	9.7	3.9	1.9
hsa_mir_5693	E2 vs Media	5.98509	0.266255		34.7	81.2	25.1	46.1	33	55	27.2	32.9	57.2	32.4	45.1	13.2
hsa_mir_130b	E2 vs Media	33.7659	0.266534		406.8	589.9	383.4	358.7	511.9	742.5	548.4	653.6	570.4	340.4	469.7	274
hsa_mir_6760	E2 vs Media	-3.33005	0.266979		59.5	72.7	62	68.6	32.9	62.4	49.1	37.2	90.5	42.5	78.6	35.3
hsa_mir_548i_1	E2 vs Media	-0.765772	0.267623		3.6	6.4	8.6	7.5	3.2	6.4	5.3	2.4	9	4.8	6.5	2.3
hsa_mir_643	E2 vs Media	-4.08041	0.267933		7.9	24.9	31.5	18.8	17	12.2	14	19	44.8	12	24.4	9.7
hsa_mir_8052	E2 vs Media	12.2708	0.267945		67.5	120.3	75.8	99.9	44.4	66.8	47.5	39.7	83.7	40.3	58.5	57.5
hsa_mir_3121	E2 vs Media	-11.519	0.268366		4.3	10.4	6.4	13.2	6.5	11.2	3.6	5.8	144.8	15.5	16.6	5.4
hsa_mir_4534	E2 vs Media	2.09967	0.268829		11.2	14.8	10	12.9	6.1	10.7	5.7	12.4	13.8	11.9	9.7	3.4
hsa_mir_6886	E2 vs Media	2.73398	0.270846		13.8	25.8	16.4	20	9.3	29.8	15.2	13.3	22.1	14.8	21.8	7.3
hsa_mir_3650	E2 vs Media	2.22281	0.271209		3.7	8.9	9.2	13.2	4.3	2.8	5.5	5.7	9.3	7.8	4.5	5.7
hsa_mir_3180_5	E2 vs Media	-6.04086	0.271555		122.8	152.5	174.1	180	83.2	120.7	74.9	80.1	172.7	90.1	159.7	64.9
hsa_mir_7161	E2 vs Media	2.21523	0.271858		18.2	18.2	12.2	9	5.2	11.5	7.2	9.2	14.8	10.2	8.9	11
hsa_mir_524	E2 vs Media	0.874253	0.272255		2.4	5.5	3.5	5.7	3.7	1.8	2.1	3	5.1	2.9	2.2	2.6
hsa_mir_7845	E2 vs Media	-7.97967	0.272353		186	216.6	242.8	221.4	135.3	233.7	115	122.9	283.4	145.1	237.2	101.7
hsa_mir_580	E2 vs Media	3.76872	0.273326		12.7	31.2	27.4	34.1	24.9	23.8	11.9	24.1	28.6	13.4	25.8	18.2
hsa_mir_1468	E2 vs Media	-3.76044	0.275247		42.9	30.3	45.5	33.8	21.8	36	29.3	27.9	54	31.9	23.2	13.7
hsa_mir_556	E2 vs Media	7.66798	0.27566		36	39.5	21.3	27.7	52.5	90	73.2	109.5	27	17.5	13.3	2
hsa_mir_5187	E2 vs Media	5.13003	0.275761		19.8	35.2	23.4	19.4	17.6	34.7	26.5	28.1	41.4	24.7	25.8	21.5
hsa_mir_4711	E2 vs Media	16.3673	0.276105		85.8	168.3	75.2	163.5	80.2	141.9	75.6	90.5	116.8	91.8	129	23.1
hsa_mir_7853	E2 vs Media	-2.45239	0.276192		12.8	19.2	23.5	16.3	5.1	17.2	11.2	8.6	32.7	12.3	16.8	4.2
hsa_mir_4264	E2 vs Media	-11.8872	0.276276		12.3	26.9	15.7	43.2	23.2	23.6	15.9	12.9	157.3	25.1	33.1	9
hsa_mir_6805	E2 vs Media	16.053	0.27795		124.1	135.4	205.9	154.7	79.3	134.8	64	84.2	191.2	133.4	144	122
hsa_mir_6081	E2 vs Media	69.0374	0.278306		44.5	49.2	122.2	61.7	41.7	68.5	36.2	34.4	99.5	38.1	90.5	313
hsa_mir_3160_2	E2 vs Media	-1.5775	0.278331		12.5	8.1	9.5	8	6.8	5.3	9.2	7.1	11.4	9.6	7.2	4.1
hsa_mir_3664	E2 vs Media	21.8103	0.280181		44.8	88	39.9	56.1	17.2	29.4	16.3	22.3	51.8	18.6	33.5	71.8
hsa_mir_1298	E2 vs Media	3.68367	0.280223		9.3	27	16.1	12.6	10.4	17	13.7	14.3	24.9	14.3	17.1	14.6
hsa_mir_1288	E2 vs Media	0.894246	0.281597		7.8	13.8	11.8	9.1	1.6	7.1	8.4	6.7	11.3	6.8	10	6.1
hsa_mir_4431	E2 vs Media	5.1935	0.282747		31.3	66.5	29.5	55.5	29.8	34.7	35.1	37	55.2	36.6	44.3	18
hsa_mir_2392	E2 vs Media	4.60547	0.28527		56	93.6	57.8	59.1	28.7	49.5	25.4	37.2	64.1	34.9	50.7	21.9
hsa_mir_6078	E2 vs Media	1.71772	0.285599		11.3	14.3	13.4	15.7	6.5	10.8	9.5	8.2	15.2	9.8	14.4	10.6
hsa_mir_7515	E2 vs Media	2.00136	0.286768		11.7	23	10.2	12.9	7.3	12.2	5.5	3.8	17.4	6.4	8.9	9.5
hsa_mir_548aw	E2 vs Media	-2.94506	0.286906		11.2	15.1	26	19.9	12.7	18.4	5	4.2	23.3	9.8	19.5	5.7
hsa_mir_4428	E2 vs Media	-2.87971	0.286992		11.5	31.1	11.6	15.2	10.1	12.5	17.7	6.6	33.1	8.6	15.9	6
hsa_mir_411	E2 vs Media	22.2807	0.287749		135.5	197.8	141.2	152.8	122.4	236.1	465.3	583.5	196.9	85.4	84.7	21.5
hsa_mir_29b_1	E2 vs Media	-1013.94	0.288168		5889.9	8039.6	17223.4	17520.2	9318.2	11162.3	8665.1	10092.7	16849.8	10151.9	15049.1	4038.4
hsa_mir_4434	E2 vs Media	27.1953	0.288591		38.4	99.8	40.5	38	8.7	8.2	18.5	9.9	17.7	13.3	13.1	83.9
hsa_mir_6732	E2 vs Media	2.56998	0.288631		15.1	21.9	14.5	19.5	6.2	16.6	10.8	5.7	22.9	14.1	14.1	11.4
hsa_mir_433	E2 vs Media	-95.2462	0.290005		1050.7	1137.8	1533.3	1532.9	820.2	1329.2	797.1	627.6	2028.5	821.7	1095.9	623.8
hsa_mir_6835	E2 vs Media	-2.13854	0.291144		13.8	21.1	17.4	15.4	12.5	9.6	12.6	6	16.8	11.5	12	6.1
hsa_mir_6799	E2 vs Media	-2.27445	0.291366		13.8	13.1	14.1	13.9	7.2	13.6	11.7	4.5	11.9	7.7	14.7	5.1
hsa_mir_3674	E2 vs Media	1.96446	0.291429		2.6	9.4	4.7	3.4	2.5	4.8	2.8	1.9	5.9	2	2	7.2
hsa_mir_29b_2	E2 vs Media	-1003.25	0.292311		5874.1	8033.2	17196.9	17479.8	9323.2	11156.1	8659.5	10110.9	16809.2	10122.2	15023.5	4056.7
hsa_mir_1285_2	E2 vs Media	7.8598	0.292587		86.7	106.9	137.3	145.5	67.3	106	63.9	59.3	104.8	71.9	87.5	64.4
hsa_mir_3914_1	E2 vs Media	1.09595	0.293264		0.8	3.4	3	4.3	0.2	2.7	2.3	1.7	5.3	3.2	1.8	1.9
hsa_mir_147b	E2 vs Media	-2.98452	0.295276		14.7	18.6	24.6	21.1	22.4	36.8	21.2	15.6	14.5	10.2	36.5	10.4
hsa_mir_557	E2 vs Media	-2.05313	0.295307		19.5	27.9	17.4	29	12.8	16.2	10.2	8.5	41.7	18	25.6	6.6
hsa_mir_1273a	E2 vs Media	20.3996	0.296096		114	150.6	185.9	212.5	96.5	160.7	112.1	99.7	246.8	105.5	148.7	153.8
hsa_mir_548c	E2 vs Media	4.65734	0.296125		37	39.2	58.1	63.2	39.3	51.9	35.5	39.7	67.5	47.2	50.5	37.6
hsa_mir_548z	E2 vs Media	4.65734	0.296125		37	39.2	58.1	63.2	39.3	51.9	35.5	39.7	67.5	47.2	50.5	37.6
hsa_mir_1255a	E2 vs Media	6.47708	0.297733		37.8	61.4	94.9	84.5	7	23.7	55.4	63.5	84.8	53.4	28.8	22.1
hsa_mir_6759	E2 vs Media	7.15375	0.297794		37.6	76.8	26.5	54.9	11.4	20.9	30.8	23.8	36.8	45.5	47.3	9.9
hsa_mir_4652	E2 vs Media	5.61589	0.298431		63.3	83.6	40.5	67.1	67.5	108.8	117.6	121.7	76.5	44.2	41	23
hsa_mir_331	E2 vs Media	22.3743	0.298574		183.7	221.4	251.4	236.3	243.7	410.7	306.4	381.4	276.1	162.8	237.3	137
hsa_mir_4485	E2 vs Media	-1.93922	0.299188		24.6	28.9	24.2	17.8	8.5	18.8	14.1	7.5	29.1	16.4	20.6	8.8
hsa_mir_4262	E2 vs Media	-1.36783	0.299551		11.5	10.7	10.4	9.7	4.7	7.3	3.4	4.5	7.1	4.2	7.7	1
hsa_mir_548av	E2 vs Media	1.6969	0.300981		3.2	9.1	8.7	15.5	6.2	16.7	7.8	10	12.4	5.2	14.6	4.5
hsa_mir_8086	E2 vs Media	-2.01932	0.301249		24.6	31.6	25.1	30.4	8.6	17.9	19.4	16.1	21.6	8.3	27.7	8.3
hsa_mir_3612	E2 vs Media	-6.63566	0.302516		43	57.1	49.3	48.7	17.2	39.5	26.4	22.6	82.2	27.8	67.2	16.7
hsa_mir_554	E2 vs Media	3.31008	0.303048		55.2	91.6	45.4	49.4	27	46.3	26.3	32.6	57.8	27.1	52.9	23.7
hsa_mir_4462	E2 vs Media	-2.78311	0.303526		38.2	36.6	41.4	43.1	16.8	23.2	22.6	20.3	40.6	21.8	40.3	19.4
hsa_mir_3683	E2 vs Media	1.41552	0.303884		9.8	8.9	10.9	12.6	7.7	11.9	3.4	8.1	12.3	6.3	6.1	6.1
hsa_mir_4715	E2 vs Media	-0.932225	0.304097		6.1	4.2	7.8	4.5	5.1	7.2	1.8	4.3	17.4	8.3	9.8	4.7
hsa_mir_4435_2	E2 vs Media	0.986697	0.30431		3.1	9.2	2	6.7	3	6	4.1	5.8	7	1.4	4.5	1.4
hsa_mir_610	E2 vs Media	-3.22597	0.3045		60.3	70.4	9.2	5	62.5	74.1	2.9	2.8	9	6.8	5.2	7.2
hsa_mir_4297	E2 vs Media	8.97777	0.305852		80.2	81.1	99.6	109.8	62.3	97.4	52.5	46.3	112.1	80.9	81.3	68.5
hsa_mir_4511	E2 vs Media	2.18998	0.307213		14.1	25.7	25.8	21.9	5.6	19.8	10.8	9.8	17.3	9.7	9.4	6.2
hsa_mir_1302_5	E2 vs Media	3.4189	0.307388		30.3	58.6	28.5	41.5	17.9	34.1	23.8	21.2	46.8	35	54.2	17.4
hsa_mir_4687	E2 vs Media	7.85321	0.307406		67.7	103.8	110.3	117.2	62.6	115.2	86.8	85.2	159.9	79	100.1	67.2
hsa_mir_5699	E2 vs Media	-3.03555	0.307669		24.5	28.9	26.2	26.5	18.5	14.7	18	16.7	38.2	11.3	19.4	13.9
hsa_mir_3178	E2 vs Media	-19.9195	0.307688		275.6	326.6	508.9	391.3	122.1	222.9	171.1	180.7	226.9	133.1	252.1	100.2
hsa_mir_1307	E2 vs Media	48.4679	0.307735		802.5	1055.4	804.4	824	698.5	1309.5	1231.2	1463.9	827.6	455.9	865.6	322.8
hsa_mir_3646	E2 vs Media	3.35689	0.307865		20	41.6	17.6	34.5	23	42	22.3	25	31.1	21.2	28.7	4.8
hsa_mir_3176	E2 vs Media	3.66081	0.309671		49.8	73.3	58.6	66.2	34	56.5	35.5	43.1	83.7	51.6	60.7	27.3
hsa_mir_4281	E2 vs Media	-13.5724	0.309815		159.5	163.1	260.3	213	69.5	120.8	114.3	114	196.5	136.5	202	70.6
hsa_mir_4666a	E2 vs Media	0.759752	0.309925		4.8	11.5	6.2	7.7	3.8	5.8	3.8	2.7	4.2	1.8	3.2	1.5
hsa_mir_3605	E2 vs Media	18.7167	0.310017		161.7	165.7	249.2	247.1	114.7	196.2	118.4	136.3	190.1	103.2	197.7	161.6
hsa_mir_3978	E2 vs Media	2.22448	0.310111		12.2	20.2	16.8	27.2	9.5	8.1	9.7	9.7	23.4	18.1	12.2	8.2
hsa_mir_6748	E2 vs Media	74.0372	0.310488		132.8	440.4	171.2	201.8	73.8	53.4	86.4	83.3	174.8	50	76.6	228.1
hsa_mir_1302_8	E2 vs Media	-1.29475	0.310906		5	5.1	1.7	3	1.9	3.2	7	0.2	6.5	1.7	3.1	3.3
hsa_mir_6816	E2 vs Media	2.91928	0.311001		23.2	35.6	28.7	33.8	16.1	24.6	17.9	16.6	39	30.4	29.4	14.6
hsa_mir_1304	E2 vs Media	4.95927	0.31268		80.3	103.2	75.5	104.9	75.4	113.1	94.1	103.2	104.7	58.3	87.8	44.9
hsa_mir_3609	E2 vs Media	8.77086	0.312682		70.3	108	60.2	49	29.5	45.8	60.3	62.2	88.3	69.7	83	52.9
hsa_mir_661	E2 vs Media	-2.47878	0.314226		16.6	25	27.4	20.4	8.3	20.3	19.6	8.1	28.4	15.7	15.7	6.3
hsa_mir_145	E2 vs Media	10.1549	0.314677		92.7	125.7	80	88.5	170.9	232.7	161.5	211.2	119.1	78.4	54.4	33.8
hsa_mir_8060	E2 vs Media	2.98459	0.315882		28.8	26.5	26.9	29.9	13.2	25.6	7.8	21.7	24.6	18.8	26.1	11.4
hsa_mir_2110	E2 vs Media	10.9416	0.316333		126.9	161.2	207.9	184.4	103.1	207.6	147.5	144.6	223.6	130.4	174.8	112.5
hsa_mir_99b	E2 vs Media	164.063	0.31639		1844.2	2158.2	1704.7	1443	1860.5	3572.2	2236.5	2358.7	3085.7	1677.9	2210.2	1471.5
hsa_mir_4662a	E2 vs Media	2.25156	0.317081		12	19.7	16.5	7.5	9	25.4	26.2	32.2	9.3	8.5	12.4	4
hsa_mir_4758	E2 vs Media	-6.20889	0.319589		54.6	87.4	98.6	57.4	22.1	35.5	41	29.4	99.9	58.9	70.2	31
hsa_mir_4442	E2 vs Media	-2.60873	0.319959		37.8	49.6	51	45.1	27.4	45.3	43.9	33.3	58.8	27.4	31.9	19.9
hsa_mir_432	E2 vs Media	30.7004	0.320177		375.1	458.1	202.8	195.2	251.4	453.1	1187.1	1341.4	348.2	186.6	58	31.7
hsa_mir_6165	E2 vs Media	2.20914	0.320256		21.7	23.8	26.8	24.8	16.4	28.9	15.2	21.7	27.2	15.4	22.9	14.6
hsa_mir_143	E2 vs Media	165.933	0.323047		1531	1857.6	1298.9	1442.5	3105.8	5379	2825	3470.4	2347.8	1251.7	696.1	303.5
hsa_mir_633	E2 vs Media	0.853683	0.323234		4.8	5.6	5.1	6.7	2.6	2.8	4.8	5	6	5.2	3.8	4
hsa_mir_4651	E2 vs Media	8.96149	0.325502		181.4	242.2	232.2	213.1	124.8	192.4	115.4	117.3	232	160.9	188.7	110.4
hsa_mir_4306	E2 vs Media	-2.26053	0.325937		22.5	23.2	18.9	19.1	11	20.4	16.4	10.6	39.2	16	19.3	9.8
hsa_mir_4440	E2 vs Media	-2.21419	0.326922		15	15.4	12.9	23.7	10.9	11.2	8.3	12.2	29.3	7	16.5	4.2
hsa_mir_130a	E2 vs Media	114.463	0.327811		322.4	431.6	478.5	462.4	1035.3	1311.2	2127.9	2911.2	524.6	313.8	194.6	111.5
hsa_mir_6845	E2 vs Media	-1.30137	0.327995		7.6	16.1	18.5	11.9	4.9	7	5.9	7.2	13.8	4.4	14.2	5.3
hsa_mir_4284	E2 vs Media	-2.22043	0.328318		42	48.1	29.2	29.1	21.4	22.2	19.8	22.8	39	21.9	25.3	11.1
hsa_mir_670	E2 vs Media	-2.24286	0.32889		21.4	20.1	24.2	24.1	5.7	20.1	16.4	12.2	35.4	13.4	16.6	6.3
hsa_mir_378i	E2 vs Media	-4.53349	0.329966		38.4	57.2	24.7	22.8	26.5	39	38.2	35.7	90.8	40.2	63.2	21.9
hsa_mir_7849	E2 vs Media	-2.23235	0.330969		6.9	20.8	11.2	15.3	10.2	9.2	15.7	13.5	23.4	5	14.8	3
hsa_mir_7110	E2 vs Media	-7.02724	0.331009		69.3	78.2	89	67.4	46	45.3	46.1	51	97.5	59	81.5	38.3
hsa_mir_6768	E2 vs Media	3.58759	0.331165		27.1	43.6	48.8	72	29.3	40.8	25.4	31	48.7	30	57.4	23.2
hsa_mir_7975	E2 vs Media	130.538	0.331399		195.5	237.5	444.2	240.1	179.3	278.3	229.4	246.8	371.6	140.8	286.6	700.3
hsa_mir_548j	E2 vs Media	-12.3552	0.331692		141.4	158.5	129.9	110.8	134	198.5	176.2	194.2	173.8	44.8	65.8	39.5
hsa_mir_1256	E2 vs Media	6.34617	0.331869		25.6	54.9	20.7	51.5	19.8	47.3	36.1	41	44.5	29.4	39	5
hsa_mir_1184_1	E2 vs Media	-0.519156	0.333707		4.1	5.3	6.5	5.4	2.7	3.6	3.5	4	8.6	3	3.4	2
hsa_mir_1184_2	E2 vs Media	-0.519156	0.333707		4.1	5.3	6.5	5.4	2.7	3.6	3.5	4	8.6	3	3.4	2
hsa_mir_1184_3	E2 vs Media	-0.519156	0.333707		4.1	5.3	6.5	5.4	2.7	3.6	3.5	4	8.6	3	3.4	2
hsa_mir_4265	E2 vs Media	-2.23217	0.333808		19.1	21.6	21.9	19.6	6.7	9.7	15.2	16.8	29.3	11.1	17.7	6
hsa_mir_4762	E2 vs Media	-1.84293	0.33384		14.8	9.3	10	12.9	8.6	5.9	5.4	6.6	18.9	4.6	9.5	7.8
hsa_mir_3921	E2 vs Media	1.26987	0.334736		15.9	22.8	10.1	12.2	8.1	8.1	1.7	7	16.5	10.8	9.5	5.1
hsa_mir_1205	E2 vs Media	-1.50697	0.336177		13.2	9.2	12.3	13.2	10	10	6.7	8.3	16.1	4.4	9.8	8
hsa_mir_548a_1	E2 vs Media	-1.88734	0.337955		11.9	22.1	26.2	19	27.7	39.8	48.9	50.4	18.6	6.4	6	2.4
hsa_mir_1301	E2 vs Media	-11.8146	0.338109		100.7	108.6	162.1	91	144.9	248.2	257.7	248.2	127.1	67.7	110.9	54.8
hsa_mir_548o_2	E2 vs Media	-1.59766	0.33835		12.7	15.5	25.9	26.8	17.6	22.1	24	22.9	23.2	14.3	23.2	8.9
hsa_mir_4539	E2 vs Media	3.13838	0.338504		27.4	43.3	26.8	46.5	30.4	44.4	21.6	33.6	46.6	28	32.9	8.5
hsa_mir_510	E2 vs Media	2.22719	0.338982		18.6	16	18.2	17.2	14.2	24.1	9.8	12.9	25.5	23.9	13.1	9.4
hsa_mir_874	E2 vs Media	-7.78505	0.339783		141.9	141.9	221.3	179.9	136.3	242.5	113.6	107.7	227.8	122.9	168.4	85.6
hsa_mir_8057	E2 vs Media	-1.83813	0.340459		12.3	12.9	13.3	10.8	6.2	9.2	11.1	7.9	19.5	9.4	8.7	4.5
hsa_mir_6880	E2 vs Media	16.1624	0.340633		55.5	84.6	118.8	94.1	38.8	77	51.4	47	76.1	25.6	82.6	106.5
hsa_mir_4519	E2 vs Media	-2.93453	0.340749		13.5	22.9	8.7	6.2	5.1	9.5	12.3	10.1	45.8	8.1	15.9	8.6
hsa_mir_6847	E2 vs Media	2.57595	0.341579		33.8	53.2	34.4	54.4	23.6	47.2	27.6	25.1	55.5	32	40.8	13.7
hsa_mir_4771_1	E2 vs Media	-0.84429	0.341808		4.7	4	4.4	5.7	2.2	5.2	4.1	0.7	6.4	4.3	6	0.8
hsa_mir_4771_2	E2 vs Media	-0.84429	0.341808		4.7	4	4.4	5.7	2.2	5.2	4.1	0.7	6.4	4.3	6	0.8
hsa_mir_520a	E2 vs Media	16.1847	0.342099		178.2	376.9	53.3	91.1	68.7	126.5	75.5	93.1	170.7	102.3	129.7	18.3
hsa_mir_133b	E2 vs Media	-6.44443	0.342553		35.6	48.4	61.9	60.1	35.2	57.7	25.6	28.6	111.5	29.6	37.8	16.2
hsa_mir_8068	E2 vs Media	22.9711	0.34274		46.9	95.6	34.5	38.1	20.1	17.9	16.7	33.5	38.4	12.7	20.2	71.1
hsa_mir_6823	E2 vs Media	10.1158	0.342816		85.5	139.1	99.9	156.9	101.6	159.2	77.2	91.5	150.8	113.7	102.8	22.3
hsa_mir_4538	E2 vs Media	1.16994	0.342903		3	13.8	8.5	9.8	6.2	9	5.1	5.7	13.2	8.2	7.9	2.5
hsa_mir_7641_2	E2 vs Media	-1.29848	0.345451		5	8.5	5.7	2.8	0.9	2.5	2.9	3	10.1	2.9	10.9	3.2
hsa_mir_6084	E2 vs Media	-12.9371	0.346447		267.2	364.5	431.6	374.6	214.3	322.8	328.8	294.9	354.9	228.6	324.5	146.2
hsa_mir_3907	E2 vs Media	-2.69418	0.347389		36.5	48.6	34.9	45.8	26.8	36.4	27.7	25.6	60.2	28.7	43.4	13.8
hsa_mir_6774	E2 vs Media	-2.45727	0.349417		20.9	30.5	20.2	21.3	21.1	16.7	20.7	17.2	34.4	22.1	25.4	11.2
hsa_mir_466	E2 vs Media	-0.955662	0.34948		6	5.5	7.1	7.3	2.7	5.9	2.2	2.9	12.8	2.9	6.1	1.5
hsa_mir_3164	E2 vs Media	8.07354	0.349777		61.6	94.1	42.7	101.7	63.2	113.4	55.8	55.5	102.5	59.1	76	25.7
hsa_mir_548az	E2 vs Media	-1.91092	0.350009		6.6	6.6	1.8	2.8	3.6	3.9	5.3	4.8	11.2	2.6	8.5	0.8
hsa_mir_9_1	E2 vs Media	-10.4019	0.350152		129.2	185	200.7	156	78.3	124.2	114.5	124.8	158.6	83.1	233.9	86
hsa_mir_4267	E2 vs Media	-1.84547	0.350152		20.9	22.8	18.4	16.2	10.5	17.2	9.8	9.9	24.9	13.9	23.3	7.2
hsa_mir_3137	E2 vs Media	-1.80835	0.351404		18.3	20.4	18	16.1	16.1	12.6	9.3	11.1	20.8	14.2	20.2	8.9
hsa_mir_199a_2	E2 vs Media	751.931	0.352293		6022.1	7133.5	5054.2	4721.4	9391.9	16534.6	18070.6	21713.3	6073.5	3354.8	1813	771.9
hsa_mir_5687	E2 vs Media	2.49362	0.352417		7.6	19.4	7.3	9.7	3.5	4.4	4.5	2.1	3	1.4	3.3	7.9
hsa_mir_608	E2 vs Media	2.74132	0.353469		12	20.6	13.5	18	18.1	14.5	17.2	25.4	21.9	17.8	15.8	10.6
hsa_mir_1233_1	E2 vs Media	-2.30809	0.353908		35.6	45.9	31.4	38.1	16.9	17.6	23.8	14.8	37.7	30.4	47.4	16.9
hsa_mir_1233_2	E2 vs Media	-2.30809	0.353908		35.6	45.9	31.4	38.1	16.9	17.6	23.8	14.8	37.7	30.4	47.4	16.9
hsa_mir_6869	E2 vs Media	-25.9973	0.354312		156.8	180.4	430.7	260	83.7	143.8	124.7	119.5	212.8	173.4	267.8	92.5
hsa_mir_199a_1	E2 vs Media	745.994	0.354691		6006	7101	5027.3	4703.7	9379.5	16506.5	18053.3	21680.4	6058.3	3340.9	1797.3	763.4
hsa_mir_4699	E2 vs Media	0.670158	0.355249		4.2	4.8	2.1	3	0	2.9	1.2	0	6	2	2.2	2.9
hsa_mir_376c	E2 vs Media	43.1556	0.355297		138.2	143	122.7	109.8	134.8	258.9	688.2	886.7	102.9	83.4	23.2	10.2
hsa_mir_1324	E2 vs Media	6.83475	0.356495		32.1	48.4	47.1	48	21.9	38.2	28.9	18.8	45.6	28.4	31.2	39
hsa_mir_4633	E2 vs Media	-1.59704	0.356842		8.1	12.2	4.2	8.9	9	7.7	9.4	3.2	13	6.6	8.5	2.6
hsa_mir_6090	E2 vs Media	-23.6989	0.357131		158.8	158.6	423.2	248	92.4	148.9	76.4	83.5	309.3	225.4	256.6	102.3
hsa_mir_4529	E2 vs Media	3.58907	0.357394		31.8	53.1	37.2	55.6	33.2	48	29.7	33.7	41.8	37.7	41.5	9.8
hsa_mir_3713	E2 vs Media	1.81909	0.359032		4.4	11.3	7.3	10.2	3.7	7.9	7.1	10.8	12.3	10.8	11.6	1.7
hsa_mir_6871	E2 vs Media	8.46564	0.359435		17.9	25.7	46	30	17.4	24.2	12.3	12.2	42.3	22.1	28.3	49.5
hsa_mir_4308	E2 vs Media	-1.40759	0.359998		6.3	6.3	13.8	8	3.2	5.1	2.7	1	6.7	3.8	2.5	1.1
hsa_mir_3908	E2 vs Media	-4.77942	0.360093		20.2	38.4	59.2	51.9	31.8	43	23.3	25.2	54.7	10.2	42.6	19.4
hsa_mir_4680	E2 vs Media	2.80763	0.360627		8.4	6.8	11	7.4	5	8.5	2.7	5.5	9.5	6.7	5.4	12.3
hsa_mir_3614	E2 vs Media	-5.54926	0.361861		78	108.4	124.4	85.7	49.3	64.4	74.6	80.8	67.5	37.5	127.8	58.6
hsa_mir_4286	E2 vs Media	16.6793	0.362672		113.5	204.5	158.1	140.1	115.9	170.7	122.5	168.7	158.1	121.7	191.8	85.5
hsa_mir_4635	E2 vs Media	-3.35503	0.362882		14.3	29	35.7	18.3	7.9	9.8	9.4	13.7	56.5	16	18	8.7
hsa_mir_33a	E2 vs Media	-9.1264	0.363511		81.7	98.2	162.9	152.8	104.4	155	109.1	138.6	121.2	50.7	144.3	42.7
hsa_mir_302c	E2 vs Media	-1.69185	0.363592		15.5	4.7	10.8	9.8	8.1	5.2	4.7	6	17.1	10	5.8	6.7
hsa_mir_5090	E2 vs Media	-5.43437	0.363757		41.1	53.8	66	60.6	33.3	42.5	28.8	29	142.6	61.6	47.4	24.4
hsa_mir_6818	E2 vs Media	1.54576	0.363912		6.5	6.1	2.4	6.3	0.2	5.4	3.5	1	6.1	6	6	5.3
hsa_mir_365b	E2 vs Media	19.3021	0.364105		132	156.4	122.1	114.2	145.2	246.2	103.1	141.6	197.7	120	184.3	121.8
hsa_mir_4748	E2 vs Media	-2.60527	0.364637		31.2	38.1	31.9	43.1	16.9	26.1	19.9	17.8	45.1	19.3	25.3	5.9
hsa_mir_6794	E2 vs Media	-6.34896	0.364725		89.2	107.9	95.7	107	70	104.9	47.4	62.8	164.1	68.6	101.5	34.4
hsa_mir_6811	E2 vs Media	1.47935	0.365026		2.1	11.7	6.8	3	1	2.8	1.9	10	4.1	0.6	4.7	0.5
hsa_mir_4673	E2 vs Media	-2.99685	0.366662		17	27.6	43.2	33.9	15.4	24.6	21.7	19.1	51.3	22	30.5	11.6
hsa_mir_345	E2 vs Media	28.8175	0.36708		216.9	282.9	403.6	269.1	229.8	451.1	312.2	376.2	324.7	208.5	534.8	306.1
hsa_mir_4662b	E2 vs Media	2.04895	0.367927		12	20.4	16.5	8.5	9	25.4	27.2	32.5	9.3	8.5	12.4	4
hsa_mir_8064	E2 vs Media	-6.03669	0.36827		79.4	92.3	129.4	96	39.5	65.1	49.5	58.5	116.1	64.2	76.4	31.3
hsa_mir_9500	E2 vs Media	-2.6519	0.36829		32.3	24.4	12.8	25.3	8.3	22	17.1	8	28.3	8.2	21.1	9.6
hsa_mir_6767	E2 vs Media	-2.12288	0.368781		10.1	24	21.6	12.9	4.7	13.2	6.9	6	17.5	5.8	26.8	6.5
hsa_mir_1267	E2 vs Media	1.33241	0.369907		5.3	7.6	4.4	10.2	6.4	7.2	1.9	5.2	4.1	6.5	5.8	1.1
hsa_mir_4637	E2 vs Media	0.982183	0.371642		2.6	6.1	2.3	7.7	0.2	5.8	1	2.5	11.4	2.3	4.5	1
hsa_mir_6745	E2 vs Media	-1.35776	0.372779		22.7	32.2	24.1	25.2	9.7	17.1	17.2	12.5	39.3	18.3	30	13.5
hsa_mir_6827	E2 vs Media	20.9079	0.373061		200.9	343.7	193.9	356.4	166.2	233.1	161.5	175.7	268.1	187.6	254.9	73
hsa_mir_4725	E2 vs Media	-2.59916	0.373227		35.8	37.8	35.7	34.7	32	35.1	22.2	29.6	49.1	27.4	33	13.6
hsa_mir_3118_1	E2 vs Media	-1.30475	0.374068		4.9	0.2	2.6	9.8	2.8	2.6	3.2	2.2	6	0	4	1.2
hsa_mir_199b	E2 vs Media	704.024	0.374097		6422.7	7600.3	5611.9	5307.2	9458.9	16621.8	18094.3	21591.5	6450.6	3558.2	2687.4	1147.5
hsa_mir_206	E2 vs Media	-5.11947	0.374601		91.5	102.2	34.9	43.7	28.8	35.5	23.8	23.6	98.2	56.4	69.5	23.7
hsa_mir_4648	E2 vs Media	2.59231	0.37476		39.1	47.1	25.1	25.6	9.9	25.3	13.8	17.2	36.9	17.1	25.2	18.2
hsa_mir_142	E2 vs Media	-38293.7	0.375665		211193	296354	728640	592008	429981	603542	385063	467372	375625	249075	574541	159362
hsa_mir_6857	E2 vs Media	3.13654	0.376503		34.4	40.6	23.1	37.2	10.7	39.6	24.1	33.2	60.4	26.8	43.1	14.5
hsa_mir_4774	E2 vs Media	1.95527	0.376714		11.3	15.7	10.4	25.8	4.1	8.4	13.7	7.7	12.7	8.8	16.2	9.3
hsa_mir_4710	E2 vs Media	-6.88575	0.376772		60.7	55.3	86.2	47.2	48.4	53.8	20.7	27.4	74.2	39.3	47.4	34.6
hsa_mir_449a	E2 vs Media	2.12679	0.377763		15.7	13.7	20.3	17.8	3.9	16.5	3.4	16.6	18.6	8.7	19.4	6.8
hsa_mir_6810	E2 vs Media	1.61504	0.378528		9.1	18	12.4	9.7	6.1	15.7	15.1	11.1	14.5	10.1	17.1	10.4
hsa_mir_4285	E2 vs Media	11.1262	0.378616		118.2	205.5	188	177.3	80	122.2	89	83.3	193.6	110.1	133.2	92.1
hsa_mir_4514	E2 vs Media	3.37135	0.379278		13.2	23.7	31.1	27.2	12.2	23.7	14	8.8	34.5	20	28.1	24.3
hsa_mir_187	E2 vs Media	30.1708	0.379607		118.1	143.9	183.7	180.7	110.4	139.2	106.8	108.5	258.9	110.3	152.6	218.6
hsa_mir_4676	E2 vs Media	1.16747	0.379704		5.5	6.5	8.4	8.4	2.5	9.5	5.1	5.8	4.2	5.3	3.9	1.4
hsa_mir_770	E2 vs Media	-3.73683	0.381201		51.3	48.4	31.3	42.2	17.9	31.8	37.8	23.8	54.5	25.1	29.4	15.8
hsa_mir_512_1	E2 vs Media	-1.007	0.381597		10.1	8.9	4.9	8.1	3.9	6.9	6.8	6.3	13.2	6.5	10.3	3.4
hsa_mir_921	E2 vs Media	-1.32603	0.381743		9.8	13.8	8	8.3	9.4	10.3	8.3	4.4	21.1	13	9.8	4.2
hsa_mir_3681	E2 vs Media	-0.959864	0.381837		9	9.6	6.9	3.6	3.6	5.4	2.9	3.4	10.7	2.9	3.1	3.4
hsa_mir_31	E2 vs Media	-91.1501	0.384114		781.6	911.5	2012.1	1699.7	1755.3	2662.3	1034.6	1128	2175.1	1158	2117.7	923.5
hsa_mir_7978	E2 vs Media	-4.4289	0.385042		31.3	38.8	78.3	34.9	24	42.7	19	29.5	81.8	42	37.8	16.2
hsa_mir_654	E2 vs Media	64.9345	0.386709		505	615.5	379.8	384.6	457.4	741.1	1718.9	2063.8	456	236.5	116.1	75.6
hsa_mir_139	E2 vs Media	7.40235	0.387222		97.7	114.6	66.7	78.5	110.2	164.2	189.7	231.3	138.5	71.2	38.3	26.6
hsa_mir_3663	E2 vs Media	-19.9293	0.387334		211.3	289.2	316.5	242.9	99.9	144.8	106.7	98.4	217.7	146.8	267.9	86
hsa_mir_4478	E2 vs Media	3.91203	0.38786		49.4	56.5	50.4	77.6	17.4	44.1	43.3	42.5	56.8	44	61.1	18.6
hsa_mir_4488	E2 vs Media	4.33662	0.38833		95.4	145.9	146.5	157.1	81	138.6	108.1	99.5	163.1	100	151.1	69.2
hsa_mir_194_1	E2 vs Media	-25.4451	0.389314		215.3	270.9	760.1	636.3	417.8	594.7	291.8	352.2	583.9	328.4	531.5	224.7
hsa_mir_3911	E2 vs Media	-2.62774	0.389748		24.2	24.2	17.2	17.9	13.8	15.7	14.2	9.8	32.8	11	17.8	13.1
hsa_mir_1250	E2 vs Media	-5.9413	0.390206		44.4	56.6	108.2	118.5	34.9	42.9	39	45.7	93.6	32.7	61.4	21.3
hsa_mir_6753	E2 vs Media	-3.73574	0.391286		77.4	92.6	73	74.1	59	71.8	50.6	50.8	94.6	65.6	71.4	27.4
hsa_mir_4789	E2 vs Media	1.10922	0.391335		1	8.9	4.6	7	1.8	6.9	3.4	1	6.7	1.7	3	1.6
hsa_mir_194_2	E2 vs Media	-27.3938	0.392542		240.9	294.4	814.8	668	442	628.6	302.3	379.6	629.5	356.3	586	247.1
hsa_mir_4632	E2 vs Media	6.39941	0.394266		56.7	81.7	73.8	82.3	35.9	54.3	39.9	42.6	76.6	36.9	54.4	45
hsa_mir_3940	E2 vs Media	3.87573	0.394788		51.9	53.9	72.8	72	33.7	62.5	48.6	48	75.1	54	52.5	34.4
hsa_mir_3148	E2 vs Media	1.13148	0.3951		4.2	8.4	8.2	10.3	2.9	6.6	8.2	9.3	11.4	7	7.4	3.2
hsa_mir_329_2	E2 vs Media	2.8347	0.395423		19.8	20.6	15.8	18.4	14.9	19.3	43.9	64.2	18.3	10.4	5.8	3.4
hsa_mir_513a_2	E2 vs Media	-2.54889	0.396164		47	56.4	23	30.9	19.9	21	17.8	17.8	32.1	21.8	27.1	6
hsa_mir_3687_1	E2 vs Media	-2.29962	0.396396		61.3	81.6	81.2	75.6	38.7	59.2	46.7	46.3	91.3	43.7	64.8	31.6
hsa_mir_3687_2	E2 vs Media	-2.29962	0.396396		61.3	81.6	81.2	75.6	38.7	59.2	46.7	46.3	91.3	43.7	64.8	31.6
hsa_mir_7106	E2 vs Media	-1.85463	0.397528		19.3	33.1	26.3	18.1	10	16.4	15.8	12.7	36.5	18.3	33	12.8
hsa_mir_4459	E2 vs Media	2.06864	0.398599		34.1	44.5	41	59.2	21.5	30.4	27.4	24.5	46.6	32.3	36.1	17.8
hsa_mir_6841	E2 vs Media	-1.06961	0.399277		3.9	9.4	5.6	5.5	2.9	5.6	4.7	3.2	9.7	7.1	10.6	0
hsa_mir_7855	E2 vs Media	-1.51288	0.399394		25	29.4	13.6	19.1	8	14.8	15.8	10.8	21.4	11	24.6	8.7
hsa_mir_4253	E2 vs Media	-1.63343	0.399716		16.1	9.2	6.1	12.6	4.7	9.3	11.1	5.1	9.6	6.1	11.1	5.2
hsa_mir_4324	E2 vs Media	-2.39416	0.400337		13.4	21.1	20.4	18.2	10.5	19.3	12.4	11.3	20.4	13.4	31	3.8
hsa_mir_765	E2 vs Media	-3.21365	0.400636		53.9	73.4	66.6	61.4	17.8	43	31.7	28.6	70.9	40.5	64.2	17.1
hsa_mir_628	E2 vs Media	45.3893	0.40109		583.7	669	500.4	447.4	739.6	1299.9	715.4	878.6	645.2	377.6	439.9	246.2
hsa_mir_638	E2 vs Media	-21.3915	0.401246		293.9	368	547.9	381.6	248.7	368.5	367.5	408	413.3	235.1	323.8	151.3
hsa_mir_6073	E2 vs Media	-11.0385	0.401469		135.1	196.4	132.7	114.5	76.3	102.8	89.2	66.7	213.5	145	163.4	49
hsa_mir_4315_1	E2 vs Media	3.00489	0.402774		45.4	74.1	33.3	47.8	19.4	34.2	24.6	26.2	58.4	37.5	51	15.5
hsa_mir_4315_2	E2 vs Media	3.00489	0.402774		45.4	74.1	33.3	47.8	19.4	34.2	24.6	26.2	58.4	37.5	51	15.5
hsa_mir_4303	E2 vs Media	3.34502	0.40288		38.9	54.3	25.5	46.6	18.7	38.4	19.2	19	45.9	37.4	39	8.8
hsa_mir_4447	E2 vs Media	1.89606	0.403962		18.4	36.7	12.1	25.2	18.2	18.2	13	11.2	24.2	18.6	15.9	6.3
hsa_mir_6832	E2 vs Media	-1.70588	0.406223		8.8	13.4	15.5	18.9	4	14.2	12.4	5.5	15.5	5.2	11.3	1.4
hsa_mir_4302	E2 vs Media	-3.14384	0.406649		21.5	25.4	38.4	20.2	16.4	19.8	13.8	15.2	44.9	14.1	24.9	20
hsa_mir_4742	E2 vs Media	-2.22777	0.407343		17.5	18.6	19	17.3	17.4	34.5	30.7	27	25	17.7	26.9	5.4
hsa_mir_564	E2 vs Media	-25.3434	0.407916		129.3	140.5	404.7	228.8	83.9	139.4	108.2	97.8	187.1	126.4	191.2	87.8
hsa_mir_6761	E2 vs Media	-1.77052	0.409657		25.1	27.6	26.6	33	16.6	24.5	17.6	18.9	34.8	23	43.9	12.7
hsa_mir_497	E2 vs Media	-5.84651	0.410265		131.2	184.4	156	189.7	89.4	131.2	122.9	119.7	242.6	118	144.9	51.4
hsa_mir_1270	E2 vs Media	44.4132	0.410438		58.2	151	79.1	64.3	27	21.4	46.8	29.1	99.5	53.8	22	159
hsa_mir_3909	E2 vs Media	-11.6289	0.412433		120.8	139.8	223.6	163.7	36.5	71.2	73.5	49.6	108.2	80.3	145.7	63.4
hsa_mir_4793	E2 vs Media	2.10971	0.412534		34.5	32.7	30.8	39	19.2	28.6	21.9	23.1	39.9	26.4	19.5	16.4
hsa_mir_6824	E2 vs Media	-1.21331	0.413216		12.3	10	5.9	8.2	5.6	7.3	8.7	3	9.5	12.4	6.8	2.2
hsa_mir_3144	E2 vs Media	2.41674	0.413992		9.5	19.1	8.7	16.4	7.1	10.3	12.1	15.8	19.2	15.6	12.3	3.4
hsa_mir_1179	E2 vs Media	-5.60213	0.415601		30.6	39.3	81.2	62.5	26.4	47.1	54.5	57	56.7	27.7	43.6	10.5
hsa_mir_548p	E2 vs Media	-0.971531	0.415811		1.8	2	3.4	1.4	1.2	1	2.2	0.2	1.9	4.2	5.2	0
hsa_mir_4785	E2 vs Media	-18.1382	0.415829		241.3	313.3	439.6	360.8	108	202.2	184.7	149.7	320.9	205.6	329.8	127.8
hsa_mir_208a	E2 vs Media	-6.47814	0.417003		117.7	129.1	218.8	224.9	129.3	193.5	109.8	116.7	237.3	118.2	185.7	86.7
hsa_mir_154	E2 vs Media	4.42638	0.418796		28.8	31.5	25.9	31.3	30.5	48.9	102.5	133.2	40.9	15.8	6.5	2.2
hsa_mir_642b	E2 vs Media	3.15499	0.420073		55.5	77.7	103.3	114.4	43.9	64.3	62.1	69.4	113.6	69.4	65.5	32.1
hsa_mir_4743	E2 vs Media	-1.56254	0.420114		17.8	30.1	27.8	20	11.1	16.1	18.9	20.5	24.3	10.6	20.4	6.8
hsa_mir_944	E2 vs Media	-1.444	0.420362		7.8	14.2	12.3	13.3	9.7	12.3	11.4	7.7	20.5	5.7	8.8	5.4
hsa_mir_329_1	E2 vs Media	2.72408	0.420924		18.8	22.4	16.8	16.9	15.9	22	46.3	64.7	19.7	12.4	6.3	2.3
hsa_mir_6076	E2 vs Media	-2.93876	0.421423		47.3	70.3	48.8	53.7	35.8	53.2	42.9	42.3	70.4	31.8	45.4	14.1
hsa_mir_6750	E2 vs Media	-6.80093	0.421555		82.7	96.1	115.9	54	15.8	45	33.8	28.8	76.4	39.8	107.7	56.4
hsa_mir_378e	E2 vs Media	1.53134	0.421826		10.2	13.9	12.2	14	2.6	14.9	10.8	6.2	14.5	6.2	8.8	7.8
hsa_mir_4507	E2 vs Media	-2.56339	0.422491		24.8	33.6	24.1	29.4	18.6	15.5	12.5	12.6	35.6	18	34.7	12.9
hsa_mir_4490	E2 vs Media	-1.05429	0.422713		6.1	6.6	11.6	13.7	3.6	5.7	5	2.4	11.9	4.5	6.1	2.8
hsa_mir_190b	E2 vs Media	-14.0224	0.422757		205.5	271.9	344.2	260.6	142.8	265.4	175.9	161.4	260.3	143.6	269.9	112.1
hsa_mir_3621	E2 vs Media	-11.6611	0.424207		258.6	288	310.3	297.7	145.3	215.5	149.7	139.9	299.8	208.5	240.3	93.3
hsa_mir_365a	E2 vs Media	16.2017	0.424892		106.3	117.2	115.7	91.1	142.3	224.2	96.8	124.5	168.3	104.1	130.9	112.5
hsa_mir_6893	E2 vs Media	1.36028	0.425153		8.4	11.2	13.2	14.8	8.1	8.8	8.3	13.4	12.6	10.2	12.4	5.9
hsa_mir_6781	E2 vs Media	-87.9154	0.425632		988.4	988.7	1709.5	933.2	646.9	1128.7	508.1	589.1	1786.5	865	1218.5	736.7
hsa_mir_8055	E2 vs Media	-1.61683	0.427433		15.4	14.6	17.1	18.1	7.3	15.8	8.3	6.2	28.4	10	16.6	7.4
hsa_mir_6130	E2 vs Media	-1.88787	0.427514		16	19.4	24	20.1	17.3	22.5	18.7	22.7	43.1	21	24.6	10.5
hsa_mir_1178	E2 vs Media	3.90956	0.427655		35	48	57.2	60.3	31.7	68.8	42.6	48.7	74	48.2	51.1	19.1
hsa_mir_3937	E2 vs Media	16.1098	0.427794		524.8	631	401.1	466.5	414.4	567.8	503.7	530.2	726.5	490.5	521.3	272
hsa_mir_664b	E2 vs Media	-4.8785	0.428492		50.8	59.2	55.7	58.3	45.1	54.1	35.6	51.8	92.2	34	68.7	28.3
hsa_mir_494	E2 vs Media	18.9892	0.428634		134	155.3	113.3	113	104.4	204.1	519.5	620.3	144.1	71.8	51	20.4
hsa_mir_3689d_1	E2 vs Media	-1.6767	0.428974		18.9	23.5	19.6	22.6	14.6	14.1	14.1	19	34.9	14.3	34.9	15
hsa_mir_1254_2	E2 vs Media	1.45601	0.429027		6	15	8.3	15.4	4.8	6.2	7.4	9.1	9.6	6.6	33.4	12.7
hsa_mir_5705	E2 vs Media	-1.27738	0.429482		15.7	30.9	12.9	16.4	9.2	12.7	9.1	5	29.3	14.2	14	2.2
hsa_mir_4801	E2 vs Media	5.56895	0.430995		41.8	55.8	35.5	72.8	21	50.3	16.5	35	43.6	27.8	48.4	3.1
hsa_mir_523	E2 vs Media	0.886744	0.431576		2.8	5.5	6.7	3.3	3.1	5.5	1.5	5.5	6.6	3.9	2.6	1.8
hsa_mir_3679	E2 vs Media	-4.21977	0.4319		48.2	58.5	53.1	58	34.6	64.8	55.7	39.7	79.2	39.2	58.7	24.1
hsa_mir_449c	E2 vs Media	-1.47664	0.432893		4.7	13.2	20.2	13.9	6.4	11.1	7.6	6.9	24.4	11.5	21.1	5.7
hsa_mir_3128	E2 vs Media	1.32333	0.433661		5.4	5.7	5	4.2	3.8	7	5	5.2	4.8	5.1	9.8	7.7
hsa_mir_636	E2 vs Media	-12.0158	0.434012		240.8	273.5	407.2	316.8	120.1	220.3	183.8	165.5	330.4	222.1	263.5	120.3
hsa_mir_4527	E2 vs Media	-1.12145	0.434533		8.2	11	7.7	6.8	2.7	5.8	6.6	1.4	5.6	4.1	5.3	1.7
hsa_mir_6085	E2 vs Media	2.23995	0.434652		25.7	31.8	18.1	26.6	11.6	28.5	14.6	12.6	34.4	20.6	22.1	11.2
hsa_mir_2355	E2 vs Media	7.15825	0.435304		66.2	84.5	102.8	81.6	94.1	139.1	157.7	194.3	97	52	106.5	67.2
hsa_mir_492	E2 vs Media	3.7567	0.435421		36.5	57.1	50	60.1	21.6	29.7	27.5	24.6	63.9	23.6	27.2	29.9
hsa_mir_409	E2 vs Media	76.2887	0.435762		658.4	758.5	485.7	370.3	399.1	735.2	1780.5	2229.3	510.6	252.1	82	73.8
hsa_mir_1199	E2 vs Media	-15.5587	0.43665		219.9	274.1	473.6	357	111	180.9	156.8	153.8	391.4	271.8	303.6	120.3
hsa_mir_369	E2 vs Media	51.1009	0.436758		426	478.2	414.9	368.9	316.4	557.8	1016.4	1282.9	623.1	363.2	219.5	122.7
hsa_mir_376b	E2 vs Media	5.87652	0.438442		31.5	43.4	31.3	30	39	53.8	133.8	178.8	32.6	13.3	10.6	3.4
hsa_mir_548l	E2 vs Media	2.41234	0.439019		24.9	24.9	23.1	35.6	23.6	37.1	35.4	36.8	47.4	26.9	30.2	18.8
hsa_mir_1243	E2 vs Media	-1.16111	0.439097		8.6	7.5	3.7	5.1	3.3	3.1	2.7	2.8	7.2	0.8	1.8	1.4
hsa_mir_642a	E2 vs Media	3.64856	0.44022		62.3	90.7	116.5	125.7	53.3	74.8	72.8	75.4	120.5	79.9	73.5	35.8
hsa_mir_6068	E2 vs Media	-3.05541	0.44127		63.9	55.3	64.2	63.5	34.3	59.3	31.5	33.9	87	42.1	66.5	34.2
hsa_mir_4305	E2 vs Media	4.63074	0.442246		43.9	61	33.1	85.5	32.1	54.2	27.1	30.6	52	28.1	59.6	16.7
hsa_mir_425	E2 vs Media	687.398	0.443373		8751	10650.8	11727.8	10205.5	10580.5	18482.3	16283.9	18174.6	11475.1	6480.9	10183.6	6118
hsa_mir_6856	E2 vs Media	-1.50159	0.443514		10.4	12.5	12.1	22.5	9.7	10.4	9.5	10.3	27.6	9.6	15.2	4.7
hsa_mir_3064	E2 vs Media	2.86619	0.444374		28.7	40.4	64.1	54.6	26.7	50.4	30.5	30.5	36.5	36.2	58.5	26.6
hsa_mir_513c	E2 vs Media	-0.882826	0.446542		7.8	3.2	12.6	11.3	4.5	9.9	4	2	6.5	5.5	4.4	1.2
hsa_mir_4479	E2 vs Media	-68.0842	0.446861		951.9	979.8	1595.9	937.8	514.8	923.6	474.2	550	1460.8	785.4	1085.7	610.9
hsa_mir_632	E2 vs Media	-5.02005	0.449138		103.4	120.7	162.1	142.2	49	78.4	76.5	66.2	136.4	87.3	100.3	47.2
hsa_mir_8067	E2 vs Media	0.925968	0.449244		4.3	4.9	1.5	3.5	1.3	3.5	2	3.5	2	2.5	8.2	2.8
hsa_mir_3138	E2 vs Media	-3.40606	0.449622		41	48.2	46.8	56.2	33.6	54.3	48.2	46	75.8	36.4	52.4	18.4
hsa_mir_6730	E2 vs Media	2.00353	0.449812		11.5	15.5	11.6	14.7	3.6	14.3	14.5	5.8	16.2	7.5	10.6	12.9
hsa_mir_1303	E2 vs Media	-56.0885	0.450539		773.5	799.8	1190.2	1022.2	444.6	770.3	527.8	452.3	1308.6	466	800	557.5
hsa_mir_5691	E2 vs Media	2.43061	0.450836		17.2	40.2	7.2	13.1	7.4	16.9	8.8	6.8	25.1	18.2	15.6	2.1
hsa_mir_34b	E2 vs Media	1.27585	0.451081		13.2	21.9	17.9	16.6	8	14.4	10.8	8.7	26.3	15.4	14	10.3
hsa_mir_6783	E2 vs Media	-4.28866	0.451171		69.9	98.3	80.4	85.6	58	64.8	46.1	42	109.6	66.7	82.9	32.6
hsa_mir_548as	E2 vs Media	1.33309	0.451279		10.8	24.3	4.8	15.2	10.4	6.2	13.4	11.1	20.6	12.9	9.3	5.5
hsa_mir_4492	E2 vs Media	-98.4011	0.451571		306.1	318.4	1494.7	670.4	167.3	259.7	227.8	235.1	409.6	417	609.1	240.5
hsa_mir_933	E2 vs Media	-6.11794	0.451664		90.3	94.5	164.4	109.1	31.6	54.9	40.1	53.5	118	85	114.5	44.8
hsa_mir_2114	E2 vs Media	3.76082	0.45216		14.2	33.9	28	28.9	15.6	31.6	7.3	19.2	38.7	12.4	25.1	12.8
hsa_mir_141	E2 vs Media	-52.5985	0.452595		347.6	459.2	1023.1	1050	598.6	929.3	539.9	539.2	855.4	518.4	777	181.2
hsa_mir_4499	E2 vs Media	12.8333	0.452997		151.4	252.4	82.9	190.6	78.4	127.7	68.5	81.2	140.4	86.8	126.3	20.2
hsa_mir_4257	E2 vs Media	4.11353	0.453112		36.7	52.8	44.6	94.4	31.7	47.3	32	31.4	53.6	37.7	45	10.7
hsa_mir_548ab	E2 vs Media	1.06056	0.453172		8.3	11.8	7	9.5	7.9	12.9	8.8	10.2	15	11.2	10.5	3.5
hsa_mir_1305	E2 vs Media	1.09972	0.45425		8.2	15.3	8.3	11.8	3.7	4.9	3.5	4.2	5.4	8.1	16.2	5
hsa_mir_561	E2 vs Media	6.37515	0.45454		34.1	41.9	53.2	38.3	17.4	24.1	14.5	16.6	46.5	20.8	47.7	54.4
hsa_mir_505	E2 vs Media	8.1022	0.456806		120.8	172.9	227.8	197.1	126.3	227.1	178.9	228.5	197.6	107.9	212.2	92.6
hsa_mir_514a_2	E2 vs Media	-0.642282	0.457093		5.7	5.8	14.6	12	1.5	2.3	1.7	3.1	4.5	1.9	6.4	3.2
hsa_mir_514a_3	E2 vs Media	-0.642282	0.457093		5.7	5.8	14.6	12	1.5	2.3	1.7	3.1	4.5	1.9	6.4	3.2
hsa_mir_6125	E2 vs Media	-15.816	0.457746		262.9	284.9	490.7	348.4	199.1	321.3	157.5	177.1	370.1	229.4	335.2	166.7
hsa_mir_6808	E2 vs Media	-1.42115	0.459385		12.3	14.9	12.3	10.9	6.4	10.3	5.4	2.2	16.9	6.7	15.9	6.6
hsa_mir_8072	E2 vs Media	-9.63332	0.460196		239.3	282	281.1	224.2	94.2	143.1	121.2	108	246.3	159.9	243	120.4
hsa_mir_449b	E2 vs Media	-1.52991	0.460652		30.2	49.5	15.4	18.6	5.8	8.6	10.7	6.8	33.3	15.3	13.9	0.6
hsa_mir_623	E2 vs Media	4.52907	0.460669		32.2	46.6	31.7	48.2	23.8	32.4	26.5	20.6	39	25.4	33.9	27
hsa_mir_372	E2 vs Media	-1.5504	0.461099		13.2	6.6	15.2	21.4	3.1	12.9	8.6	5	17.4	7.7	13.7	2.8
hsa_mir_429	E2 vs Media	-19.6228	0.461475		51.3	69.5	284.2	128.3	46.3	82.8	57.6	48.5	79	63.9	118.5	47.9
hsa_mir_4266	E2 vs Media	-1.95704	0.461612		24.7	25.5	20.2	16.1	14.4	9.9	12.7	11.1	21.8	17.6	21.6	12.2
hsa_mir_541	E2 vs Media	1.21956	0.462371		17.4	19.9	15.4	19.4	11.8	14.4	5.9	8.9	22.5	17.1	15.3	7.8
hsa_mir_662	E2 vs Media	3.70804	0.466111		47.7	70.9	64.2	69.7	35.3	53.5	51.7	58.4	88.6	67.9	61.6	21.6
hsa_mir_3667	E2 vs Media	3.57622	0.466521		40.6	48.4	25	25.3	28.3	46.5	39.2	42.9	45.5	56.4	42.7	12.5
hsa_mir_1248	E2 vs Media	94.2375	0.466645		444.2	286	430.1	570.1	22	898.5	27.2	45.8	196.1	31.4	60.8	39.6
hsa_mir_651	E2 vs Media	11.1286	0.46667		58.5	87.5	133.5	143.8	133.3	233.6	115.5	155	131	92.9	181.5	65.3
hsa_mir_1208	E2 vs Media	5.46653	0.466794		130.3	133.3	142.2	158.7	74.5	128.8	74.4	72.9	163.7	106.9	163	89.8
hsa_mir_4310	E2 vs Media	-0.903128	0.467155		5.1	6.6	5.8	6.3	5.3	6.7	2.2	5.4	13	2.6	4.5	0.4
hsa_mir_4437	E2 vs Media	-1.48468	0.468117		16.3	22.8	22.2	16	13.3	24.9	14	16.6	33	13.8	26.2	7.6
hsa_mir_4454	E2 vs Media	146.926	0.468223		440.7	497.4	1083.9	505.6	444.2	722.5	433.1	502.4	792	332.8	683.4	1112.2
hsa_mir_3181	E2 vs Media	-15.2967	0.469203		151.2	183.4	325.3	225.8	70.4	117	114.7	86.6	180.6	119.5	183.3	91.8
hsa_mir_23c	E2 vs Media	4.02945	0.470267		20.4	19.1	17.7	19.8	7.1	24	27.6	34.9	28.5	12.2	13.8	13.6
hsa_mir_6803	E2 vs Media	4.1691	0.470808		49.4	63.2	62.3	61.3	42.6	77.1	56.7	53.2	85.1	50.9	66.5	43
hsa_mir_5708	E2 vs Media	-1.28257	0.471726		9	14.3	12.8	13	8.9	4.6	2.7	7.8	12.1	3.6	10.9	2.7
hsa_mir_4525	E2 vs Media	-2.86315	0.472046		61.6	73.5	55.5	74	37.7	61.9	43.2	27.1	57.4	28.5	43.5	19.6
hsa_mir_129_1	E2 vs Media	2.1525	0.472506		16.1	13	16.9	15.7	9	14.8	8.3	17.5	18.8	7.3	11.8	12.2
hsa_mir_6848	E2 vs Media	1.22236	0.472763		20	24	23	26.5	12.8	18.1	11.1	13.8	23.4	19.9	23.5	10
hsa_mir_2861	E2 vs Media	-3.38817	0.473022		75.6	81.2	116.5	108.6	41	59.1	59.5	45.9	96	66.4	97.1	50.7
hsa_mir_1269a	E2 vs Media	16.7404	0.473795		63.2	66.9	171.1	103.7	57.2	102.7	38.3	55	118.6	50	110	137
hsa_mir_6831	E2 vs Media	-1.91214	0.474007		17.9	26.1	16.2	19.9	14.3	27.1	22.3	11.1	26	12.1	16.6	5.6
hsa_mir_3200	E2 vs Media	-3.2246	0.474083		22.6	19.3	27.4	17.3	8.9	25.3	12.7	9.1	55.6	16.4	25.5	17.7
hsa_mir_1237	E2 vs Media	-21.2041	0.47629		170.9	189.3	438.5	265.1	90.8	154.1	122.1	122.7	288.7	159.9	228.8	126.9
hsa_mir_7852	E2 vs Media	-0.788972	0.477479		1.4	3	6.7	4.7	2.8	5	5.3	2.7	2.8	0	0.4	0
hsa_mir_6860	E2 vs Media	-2.1196	0.477548		29.5	35	29.9	29.6	14.1	21.4	22.3	12.1	39.2	25.9	16.9	8
hsa_mir_99a	E2 vs Media	35.0233	0.477557		349.6	455.6	401.4	393.6	1052.5	1726.3	383.3	462.6	1062.1	650.2	363.6	182.3
hsa_mir_8059	E2 vs Media	3.49136	0.478028		37.2	80.5	25.9	41.8	17.9	29.1	16.3	20.3	37.3	25.5	50.7	9.7
hsa_mir_6889	E2 vs Media	-2.1529	0.480433		37.3	35.8	29.8	41.8	15.6	28.4	22.6	16.9	44.4	19.9	35.5	15.8
hsa_mir_4674	E2 vs Media	-118.145	0.481154		435.7	531.6	1960.3	931.3	214.5	337.7	231.4	263.4	588.4	524	786.2	309.7
hsa_mir_1185_2	E2 vs Media	-1.46436	0.481389		10.6	12.7	11.6	13.2	17.3	24.7	40.8	42.6	12.7	5	6.9	0.4
hsa_mir_4417	E2 vs Media	3.86405	0.483012		73.2	112.5	128.9	167.1	78.1	104.5	63.2	61.2	128	77.2	121.7	56.8
hsa_mir_584	E2 vs Media	106.852	0.483037		710.9	826.5	776.7	678.3	2298.2	3954.3	2828.7	3309.3	950.5	482.4	199.5	118.8
hsa_mir_4520_2	E2 vs Media	-0.630675	0.483488		3.8	2.4	5.9	6.4	2.4	3.2	2	1	5.9	1.3	2.8	2.7
hsa_mir_6074	E2 vs Media	7.22017	0.483528		67.4	133.2	76	161.2	84.2	114.7	76.3	73.8	154.7	87	103	30.4
hsa_mir_3152	E2 vs Media	0.476489	0.484069		0.8	4.8	4.5	5.3	2	4.5	1	1.3	5	2.7	5.6	1.7
hsa_mir_339	E2 vs Media	192.989	0.484446		1848.2	2185.4	3443.6	2880.3	2604.9	4651.2	3627.5	4166.3	3393.2	1935.8	3675.1	2111.8
hsa_mir_4646	E2 vs Media	-2.85877	0.484774		32.1	44.8	33.9	48.1	18.7	39.3	21.8	25.4	60.9	23.6	42.2	4.3
hsa_mir_495	E2 vs Media	4.47721	0.487004		16.6	11.3	6.7	19.8	12	23.8	30.2	53.4	24	8.8	0.6	0.2
hsa_mir_5189	E2 vs Media	-15.9932	0.487121		294.1	390.2	236.8	290.4	178	294.2	229.5	174.7	446	279.4	310.2	84.8
hsa_mir_3173	E2 vs Media	2.7127	0.487563		29.5	29.8	54.5	48	36.1	55.5	38.1	54.4	58	45.5	56.7	23.8
hsa_mir_655	E2 vs Media	0.943917	0.487708		8	7.8	5.9	9.4	5.3	8	12.5	13.2	6	6.1	4.7	3.3
hsa_mir_8081	E2 vs Media	-2.11346	0.488328		22.6	23.4	41	24	21.1	18.7	16.8	18.4	24.5	19.1	23	17
hsa_mir_4645	E2 vs Media	27.6195	0.489533		641.5	954	213.7	274.3	162.5	298.8	175.9	197.1	589.9	435.5	449.5	133
hsa_mir_4707	E2 vs Media	-17.9352	0.489914		325.5	447	625.1	459.3	247.6	402.7	296.9	253.1	494.7	340.6	454	208.9
hsa_mir_4658	E2 vs Media	1.90189	0.492923		11.6	21	23.3	15.7	9.3	10.5	11.9	10.9	27.4	24.9	15.2	11.1
hsa_mir_4512	E2 vs Media	3.03558	0.4933		27.3	35.1	29.1	23.5	16.8	25.4	12.8	12.3	26.8	14.3	19.1	24.2
hsa_mir_125a	E2 vs Media	993.158	0.493305		14513.6	16761.9	16659.4	14441.5	12172.7	20367.1	13129.5	13785.7	27736.2	16479.4	17839.8	12222.3
hsa_mir_346	E2 vs Media	-7.48358	0.49393		51.4	73.6	73.5	113.7	58.3	105	97.9	67.7	107.7	74.8	120.6	18.4
hsa_mir_4726	E2 vs Media	1.26937	0.494118		10	9.7	19.9	23.4	5.8	12.8	10.3	10.7	20.7	14.8	9.8	5.1
hsa_mir_7157	E2 vs Media	0.898052	0.497308		12	11.9	6.5	9.2	5.8	8.9	3.5	3.4	11.7	10	6.3	4.6
hsa_mir_191	E2 vs Media	2313.36	0.498015		36815.2	42306.3	50061	42339.1	37018.2	63928.5	53924.1	59687.8	49359.4	27839.8	46591.4	29469.7
hsa_mir_5197	E2 vs Media	1.16154	0.498167		9.4	17.3	21.1	24.7	6.9	11	5.8	5.4	19.1	11.9	12	6.2
hsa_mir_563	E2 vs Media	2.40401	0.498351		31	60.6	21.2	30.6	27.8	39	39.6	44	45.4	30.7	36.4	8.8
hsa_mir_1469	E2 vs Media	17.4275	0.498847		320.7	436.8	536.4	490.2	261.6	409.4	395.5	479.4	437.4	325.2	406.4	167
hsa_mir_6765	E2 vs Media	-2.77931	0.499303		84.7	95.3	93	98.7	52.4	78.1	66.7	74.1	119.7	51.3	99.5	50.8
hsa_mir_5587	E2 vs Media	1.73201	0.499608		57.9	74.4	88.7	106.7	28.7	47.8	45.6	47.4	71.8	40	71.7	32.9
hsa_mir_8063	E2 vs Media	-1.0014	0.500445		13.8	24.4	11.4	12	7.7	6.9	8.9	5.9	19.1	9	13.2	6.5
hsa_mir_135b	E2 vs Media	-2.30781	0.500483		42.7	74.9	32.6	33	17.6	15.4	21.5	17.8	38.5	21.1	24	5.8
hsa_mir_512_2	E2 vs Media	-1.30124	0.501552		16.4	12.5	7.8	11.7	4.9	10.5	9.7	11.3	21.6	10.6	14.6	4.2
hsa_mir_378d_2	E2 vs Media	52.2969	0.503811		632.2	795.7	981.9	783.8	586.5	976.7	730.4	819.2	727.8	406.4	1304.8	806.8
hsa_mir_606	E2 vs Media	6.78174	0.504416		67	98.5	98.8	164.1	79.4	93	63.5	89	91.8	73.8	105.9	26.8
hsa_mir_30d	E2 vs Media	1687.05	0.504529		19216.6	22504.2	34269	28184.9	23278	41169.6	30527.3	34745.7	28169.5	17763	30631.9	17985.2
hsa_mir_4293	E2 vs Media	1.16132	0.504543		6.2	7.8	6.6	13.3	7.7	6.4	4	4	10	8	4.4	4.9
hsa_mir_4295	E2 vs Media	1.2082	0.504994		7	12.9	8.2	16.6	2.5	4.8	4.6	7	12.8	5.9	14.2	4.3
hsa_mir_548y	E2 vs Media	1.17586	0.505939		7.1	4.9	5.7	14.3	6.9	19.3	6.1	3.8	11.7	10.8	8.1	0.9
hsa_mir_452	E2 vs Media	5.052	0.506685		58.1	75.8	48.5	82.6	52	83.2	55.4	78.4	58.5	40.6	62	11.1
hsa_mir_4730	E2 vs Media	-41.123	0.506771		106.2	163.3	692.2	352.8	71.1	123.9	97.9	100.4	115.5	101.8	224.2	81.8
hsa_mir_4686	E2 vs Media	-2.44443	0.507922		32.6	31.8	59.2	72.6	29.7	45.8	33.4	28.9	34.1	23.1	36.9	10.3
hsa_mir_373	E2 vs Media	1.1413	0.508475		12.8	24.1	8.8	11.9	5.2	9.6	7.8	8.9	17.5	10.2	9.9	3.3
hsa_mir_4446	E2 vs Media	-3.09125	0.510654		21.1	33.3	29.7	26.1	15	35.4	55.1	49	51.8	20.6	25.8	6.5
hsa_mir_15b	E2 vs Media	-259.876	0.510997		4499.3	5573.2	6827.5	5764.8	6669	8241	8406.6	9658.7	7250	4184.5	6689.8	3150.6
hsa_mir_6731	E2 vs Media	-2.69442	0.51124		22.8	28.9	57.5	41.5	21.4	44.1	25.9	23.6	45.9	17.6	42.4	20.4
hsa_mir_95	E2 vs Media	-30.0344	0.511486		258.6	343.6	981	771	477.9	640.6	426.8	448.2	885.1	570.5	631.2	293.9
hsa_mir_1321	E2 vs Media	-1.21583	0.511508		21.1	23.6	13.4	15.9	5.2	6.5	4	6.7	7.7	7	17.7	2
hsa_mir_133a_2	E2 vs Media	1.90752	0.512463		25.6	30.2	40.2	37.1	39.9	69.6	23.3	30.8	25.4	9.7	16.8	11.7
hsa_mir_107	E2 vs Media	727.237	0.513059		9661.1	11463.5	15636.9	12455.1	11947.6	20654.1	17551	19503.6	13422.4	7552.9	14962.8	9327.2
hsa_mir_4734	E2 vs Media	-16.1252	0.513622		158.6	190.1	362	241.3	95	155.2	113	119.7	198.8	137.5	204.6	83.3
hsa_mir_503	E2 vs Media	11.4304	0.513753		95.9	125.9	242.4	201.3	113.3	186.7	188.2	240.8	186.1	121.9	291.7	143.7
hsa_mir_15a	E2 vs Media	-235.717	0.514046		2715.1	3734.1	5500.2	4899.8	4276.5	5201.8	5378.2	6442.8	4411.3	2810.4	6423.1	2296.6
hsa_mir_6723	E2 vs Media	-2.70136	0.515502		73.2	94.4	64.5	65.3	35.8	59.1	46	29.1	85.1	48	97.6	48.2
hsa_mir_103a_2	E2 vs Media	744.154	0.515575		10110.8	11993.7	16252.9	12954.5	12484.3	21657.9	18395	20438.6	14127	7853.2	15471.1	9632.5
hsa_mir_4419b	E2 vs Media	-1.82074	0.517383		14.5	21.6	19.2	28.7	13.3	10.2	10.9	12.8	35.8	14.3	13.7	2.8
hsa_mir_6077	E2 vs Media	1.81498	0.517937		29.5	27.8	31.3	36.2	14.4	27.8	16.3	16.4	33.1	23.3	17.7	11.7
hsa_mir_126	E2 vs Media	6669.49	0.518277		53401.6	65020.5	61796	56119.1	111473	196175	181376	215114	72215.3	34950.3	14505	6979.1
hsa_mir_103a_1	E2 vs Media	733.229	0.520309		10105.1	11984.6	16237.3	12937.3	12468.7	21624.7	18387.8	20411.5	14103.2	7835.6	15463.9	9612.8
hsa_mir_4744	E2 vs Media	-1.66579	0.52032		25.8	38.3	35	34.7	23.5	31.4	20.8	23.1	47.3	25.1	29.2	9.8
hsa_mir_4316	E2 vs Media	-1.51961	0.521376		14.6	23.4	19.7	15.7	14.1	13.9	13.1	15.7	42	22.3	17.9	6.7
hsa_mir_1323	E2 vs Media	0.829822	0.522212		8.7	8.4	6.2	9.1	3.7	5.3	5.5	8.7	10.2	7	11	6.4
hsa_mir_652	E2 vs Media	32.919	0.523141		281.5	348.3	397.9	304.8	414.6	628.8	624.1	814	423.1	209.2	338.1	227.1
hsa_mir_3692	E2 vs Media	-1.0289	0.523306		7.3	13.7	9.9	7.3	6	5.2	7.7	9.9	9.3	4.3	14.2	3.8
hsa_mir_197	E2 vs Media	46.2559	0.52363		727.6	877.2	1102.1	990.4	876.1	1377.2	1196.7	1208	1219.6	730.6	1006.8	689.6
hsa_mir_3147	E2 vs Media	-2.04345	0.5238		26.9	31.5	47.6	49.8	16.9	24.7	20.8	17.2	43.9	31.8	46	15.1
hsa_mir_562	E2 vs Media	-1.12919	0.52382		2	4.3	4.5	7.6	2.3	2	3.5	4.6	19.8	4.2	4.6	1
hsa_mir_6812	E2 vs Media	-2.48483	0.52395		38.3	47.4	40.9	43.9	36.6	67.9	55.6	40.6	58.7	34.6	30.5	10.7
hsa_mir_6806	E2 vs Media	2.84076	0.524723		26.4	38.4	38.6	45.3	10.5	32.5	16.8	21.2	35	22.8	32.8	9.3
hsa_mir_4438	E2 vs Media	5.09385	0.524874		66	118.3	28.4	73.7	61.2	83.4	23.9	38.3	46.8	25.6	52.2	6.9
hsa_mir_1271	E2 vs Media	6.4478	0.524927		43	50	116.8	85.7	72.9	155.2	81.2	86.2	87.4	43	100.2	67.3
hsa_mir_6766	E2 vs Media	1.79119	0.525112		24.7	48.1	30.9	32.5	12.9	26.6	13.5	14.3	33.5	21.8	41.1	14.3
hsa_mir_200b	E2 vs Media	-8.87352	0.525133		187.5	220.3	238.8	229.7	177.4	263.4	174.5	185.8	268.5	148.7	189.3	79.3
hsa_mir_103b_2	E2 vs Media	619.024	0.526995		8627.3	10268.1	13853.6	10920	10341.1	17951.1	15200.7	16953.1	12037.8	6745.2	13092.5	8128.5
hsa_mir_1254_1	E2 vs Media	-0.959904	0.52726		12.5	17.5	23.3	24.4	10.2	9.9	6.5	7	18.2	9	20.3	7.9
hsa_mir_4761	E2 vs Media	2.14853	0.527983		25.2	30.2	40.8	40.6	18.2	14.1	9.6	13.6	35.1	30.6	30.5	19.9
hsa_mir_520e	E2 vs Media	7.84944	0.528168		58.7	86.5	110.9	219.3	64.8	100.2	51.6	62.5	65.7	43.6	74	5.4
hsa_mir_1227	E2 vs Media	-1.46613	0.528253		31	31.6	31.4	41.3	24.7	26.5	31.4	24.4	43.4	32.2	25.3	12.8
hsa_mir_184	E2 vs Media	3.61487	0.528579		35.5	49.6	55.4	39.1	34.8	75.8	59	69.5	51.2	26	25.2	14.9
hsa_mir_103b_1	E2 vs Media	615.897	0.528698		8627.1	10265.2	13852.2	10917.8	10340.7	17942.1	15199.9	16948.6	12034.3	6743.2	13090.5	8123.5
hsa_mir_1299	E2 vs Media	17.5538	0.528851		143.8	184.9	76.6	98.6	53.1	89.7	43.4	62.5	825	562.3	102.7	25.3
hsa_mir_4654	E2 vs Media	1.35541	0.528904		15.3	23.7	16.3	32.9	10.4	18.9	12.5	10.1	26.5	8.9	14.2	5.9
hsa_mir_26a_1	E2 vs Media	-5203.39	0.529294		75254.1	91861.3	164134	134854	122628	174543	122079	138881	156944	96865	125569	51901.9
hsa_mir_6502	E2 vs Media	-1.89569	0.529372		14.4	19	23.6	12.9	7	14.2	10.6	9.8	11.6	8.2	34.6	12.9
hsa_mir_663a	E2 vs Media	-7.3326	0.5294		197.1	240.9	299.5	253.1	125.8	206.3	126.9	125.7	250.7	160.4	258	113.2
hsa_mir_6875	E2 vs Media	1.18764	0.529507		25.4	30.4	19.1	12.4	6.2	13.6	3.9	12.7	20.6	11.4	18.4	9.2
hsa_mir_548n	E2 vs Media	1.20393	0.529826		11.5	18.6	11.1	14.6	11.2	16.1	11.8	12.9	20.4	15.2	22	8.9
hsa_mir_5095	E2 vs Media	-14.604	0.529967		412.7	541.2	602.6	507.6	134.5	218.4	266.1	258.4	458.3	274.6	545.8	247.2
hsa_mir_6742	E2 vs Media	-1.94914	0.53013		40	48.4	44.5	38.4	18.9	31.7	30.5	24.7	65.5	33.8	44.8	24.5
hsa_mir_378d_1	E2 vs Media	42.2863	0.530322		421	516.1	722.4	585.8	433.5	705.9	488	537.3	563.7	310.2	856.2	581.5
hsa_mir_1234	E2 vs Media	-12.446	0.53051		139.3	140.9	265.7	184.6	81	97.8	94.3	79.8	174.8	115.3	217.8	127.5
hsa_mir_26a_2	E2 vs Media	-5195.63	0.530847		75448.4	92124.4	164491	135229	123036	175132	122503	139426	157374	97055.4	125827	52023.7
hsa_mir_518a_2	E2 vs Media	0.486881	0.531092		2.6	6.2	6.1	4.7	3.2	1.8	2	2.3	4.4	6.4	6.5	2.8
hsa_mir_6801	E2 vs Media	1.34945	0.531695		8	9.7	9.8	20.3	4.8	13.8	11.7	9	14.9	7.6	6.4	2.6
hsa_mir_6809	E2 vs Media	1.92894	0.531721		22.6	29.6	26.9	40.1	11.8	25.9	18.6	16	48.2	25.4	20.1	11.4
hsa_mir_3942	E2 vs Media	1.80819	0.532345		13.8	18.2	26.5	17.3	23.2	34.4	16.2	16	22	14.9	10.7	14.9
hsa_mir_381	E2 vs Media	17.6861	0.532992		82.5	103.5	97.1	103.2	88.5	158.6	431.1	502.4	54.2	37.8	15.3	7.2
hsa_mir_1226	E2 vs Media	-1.74976	0.534292		12.8	16.7	12.8	16.6	10.4	18.4	21.4	16.5	26.8	11.3	21.9	7.5
hsa_mir_3919	E2 vs Media	-1.48075	0.535379		10.3	11.9	16.4	11.3	6.5	8.1	12.1	7.7	15.7	12.4	12.3	4.9
hsa_mir_767	E2 vs Media	15.0124	0.535435		175.3	296.6	135.4	301.4	123.5	173.4	100.6	108.9	216.2	155.9	189.4	27.5
hsa_mir_4423	E2 vs Media	1.98984	0.535924		8	11.2	21.1	33.7	4.9	13.5	9.3	14	24.7	8	17.1	6.8
hsa_mir_603	E2 vs Media	-0.725535	0.536948		6	9.9	8.3	6.8	3.1	1.9	1.2	1.1	2	4.2	7	0.2
hsa_mir_4299	E2 vs Media	-1.82866	0.539744		18.9	22.9	12.7	24.1	19.1	13.8	10	6.3	27.5	14.9	19.3	9.6
hsa_mir_4788	E2 vs Media	3.78554	0.542056		63	73.9	99.5	95.2	51.9	90.5	39.6	43.4	116.6	66.9	64.9	44
hsa_mir_548ac	E2 vs Media	-1.28486	0.542066		3.2	4.8	9.4	14.8	0.5	7.5	8.5	4.5	20	5.2	11.2	1.3
hsa_mir_559	E2 vs Media	-0.790321	0.542715		6.9	6.2	8.5	3.8	4.8	3.3	4.6	1.6	11.8	7.8	2.1	5.3
hsa_mir_4649	E2 vs Media	2.54693	0.542957		33.2	39.8	38.9	40.3	18.8	30.9	15.2	26.4	47.5	47	44.2	10.4
hsa_mir_192	E2 vs Media	-100.176	0.542997		1092.5	1521.3	4035.1	3470.1	2123.9	3101.7	1684.1	1900.3	2445.7	1698.4	3316.5	1252.4
hsa_mir_4750	E2 vs Media	-3.20991	0.543337		60.3	66.2	157	135.5	30.9	47.3	57.3	62.4	84.1	55.6	106.9	47.9
hsa_mir_21	E2 vs Media	-24172.3	0.543476		351995	479230	591877	569943	363822	528958	458031	530132	472414	286253	702491	218814
hsa_mir_4797	E2 vs Media	-1.98741	0.543493		28.7	45.1	27.8	37	23.8	36.2	19.8	18.5	51.1	20.9	31.1	9.2
hsa_mir_889	E2 vs Media	7.13099	0.543706		71.4	81.7	36.4	43.5	44.4	72.1	204.6	255.9	63	27	20.4	6.3
hsa_mir_202	E2 vs Media	6.53872	0.543743		93.3	147.1	178.4	116.5	64.6	84	74	86.7	187.6	144.6	120.2	72.2
hsa_mir_153_2	E2 vs Media	-4.86641	0.544981		69.7	60.2	77.9	63.6	65.5	93.3	121.2	125.4	71	41.6	63	34.8
hsa_mir_188	E2 vs Media	8.34706	0.545105		84.5	102	130.7	83.2	69.1	100.4	71.3	91.9	108	47.3	105.1	100.9
hsa_mir_6720	E2 vs Media	-27.6291	0.545531		180.2	205.1	511	273.5	66.2	124.7	97.7	97.1	191.1	154.4	202.9	84.7
hsa_mir_4498	E2 vs Media	0.999684	0.546416		10.3	22.5	12.2	12.9	4.1	9.9	9.6	5.4	15.4	10	17.1	8.4
hsa_mir_3910_1	E2 vs Media	-0.577097	0.547936		4.6	6.5	4.9	6.9	2.2	0	3	6.3	9.1	1.4	5.4	2.5
hsa_mir_378h	E2 vs Media	10.929	0.549053		206.8	348	72.3	121.3	50.3	106.5	64.8	75.3	155.7	118	171.5	26.6
hsa_mir_7114	E2 vs Media	-1.07468	0.550143		17.6	22.9	13.7	14.1	11.8	15.5	12.1	12.6	21.6	10.3	18.6	8.1
hsa_mir_7112	E2 vs Media	-1.21276	0.550257		21.4	22.1	11	17.9	7.2	15.3	11.9	11	26.5	9.8	21.1	7.3
hsa_mir_3189	E2 vs Media	1.83111	0.550699		15.4	32.3	18.6	30.2	9.6	15.8	4.1	11.1	28.9	13.2	21.2	3.8
hsa_mir_1262	E2 vs Media	2.85812	0.550933		59.5	84.8	28.1	48.3	19.1	24.1	17.9	17.7	33	31.6	62.5	21.9
hsa_mir_487b	E2 vs Media	10.5733	0.550979		107.3	122.7	67.1	49.2	77.3	139.8	332.7	381.7	64	33.6	10.4	16.7
hsa_mir_6503	E2 vs Media	6.14597	0.551685		128.6	167.5	132.4	126	73.4	147.1	109.2	101.8	144.4	117.5	239.4	101.5
hsa_mir_1537	E2 vs Media	2.19921	0.552126		9.6	33.1	37.4	44	14.2	34.4	35.5	34	33.8	20.1	57.5	18.9
hsa_mir_4489	E2 vs Media	-1.81514	0.553004		28.4	32.6	41	30.8	17.5	11.1	14.1	17.1	32.4	21.8	20.9	14.5
hsa_mir_548i_3	E2 vs Media	-0.549662	0.553055		3.8	6	8.7	6.1	3.5	4.8	3.5	1.9	7.8	4.5	3.3	2.8
hsa_mir_26b	E2 vs Media	-9002.67	0.55416		98158.1	121890	214336	176312	144750	199975	175158	198507	177668	108723	159755	59937.6
hsa_mir_3136	E2 vs Media	2.51874	0.554375		21.4	24.4	26.5	36.1	20.1	24.8	10.1	8.3	40.8	14.8	21.5	25.5
hsa_mir_2115	E2 vs Media	4.49054	0.555988		97	121.8	131.6	132.2	65.9	126.1	64	56	161.9	90.8	97.2	60.4
hsa_mir_7843	E2 vs Media	1.88597	0.556261		16.6	39.8	20.3	31.6	15.8	15.8	20.9	11.8	19.8	21.9	18.8	6.6
hsa_mir_4318	E2 vs Media	-1.21121	0.556789		16.1	18.1	4	6.9	8.5	8.7	3.3	5.8	22.6	11.2	12.7	3.3
hsa_mir_101_1	E2 vs Media	-919.464	0.556967		9178	12012.1	23213.9	23938	18815.6	27492.3	14699.3	17914.3	16305.8	10174.7	19336.3	4380.8
hsa_mir_6088	E2 vs Media	-7.33146	0.55773		130.5	182	209.2	155.5	69	110.7	89	82.8	235.1	148.4	185	75.5
hsa_mir_4520_1	E2 vs Media	0.871546	0.558158		4.8	4.4	12.1	12.7	6	7.7	3	1.4	8.4	7.2	5.8	7
hsa_mir_140	E2 vs Media	798.221	0.558388		7410.8	9547.9	16709.4	15167	10303	17637.8	12095.2	13723	14137.9	7705.2	16575.2	9784.5
hsa_mir_101_2	E2 vs Media	-910.625	0.560019		9170.8	12000.1	23183.5	23936.2	18788.4	27512.8	14690.2	17897.8	16325.1	10174	19322.5	4374
hsa_mir_6499	E2 vs Media	-1.2274	0.560208		13.2	24.4	16.4	17.5	10.5	11.2	9.8	14.2	23.2	12	22	2.7
hsa_mir_134	E2 vs Media	9.31668	0.560907		165.8	157.2	106.4	83.2	84.4	197.2	445.4	492.6	114.6	62.1	15.5	16.3
hsa_mir_151a	E2 vs Media	354.868	0.561011		4265.8	4955.6	4680.9	3951.2	6051.9	11130.2	10725.8	12142.4	4500.4	2489.3	1854.2	1077.8
hsa_mir_3927	E2 vs Media	1.16959	0.562196		7.2	11.8	8.2	11.9	4.5	15.1	7.2	6.1	11.9	5.6	8.1	2.5
hsa_mir_5194	E2 vs Media	2.51864	0.562994		28	56.5	27.4	37.9	15	22.2	14.4	26.6	60.5	33.1	34.3	5.2
hsa_mir_214	E2 vs Media	1.22853	0.563072		20.4	23.1	25.2	21.1	18.1	38.1	26.4	32.1	23.5	13.3	23	10.3
hsa_mir_8080	E2 vs Media	2.70522	0.563582		30.3	56.4	30.9	34	14.5	22.2	34.6	35.4	54	36.5	34.4	14.5
hsa_mir_4280	E2 vs Media	2.41155	0.563987		32.1	66.3	19.6	41	28.1	36.3	27	28.4	33.7	21.2	29.5	5.6
hsa_mir_4500	E2 vs Media	-1.32452	0.564116		26.9	30.2	32.1	47.6	19.5	29.4	19.1	15.2	53.9	29.5	29.6	9.9
hsa_mir_371a	E2 vs Media	0.573866	0.564358		3.6	4.5	4.5	5.2	3.2	4.8	0.4	4.5	7.3	2.4	0.8	0.9
hsa_mir_3591	E2 vs Media	0.809848	0.564905		5.7	6	3	4.7	5.7	4.7	2	6.6	8	1.7	2.5	3.8
hsa_mir_1285_1	E2 vs Media	-1.9405	0.565063		26	35.6	66.8	52.9	36.1	54.6	25.9	33.9	53.4	27.7	46.1	17.8
hsa_mir_6083	E2 vs Media	-1.76166	0.566439		24.4	28.5	23.4	29.5	14.2	17.4	14.4	12.6	33.6	13.9	38.5	17.2
hsa_mir_3613	E2 vs Media	-114.144	0.568289		1458.5	2024.3	1733.3	2041.7	1243.9	1639.1	1308.9	1263.8	1690	1015.4	1481.5	318.4
hsa_mir_649	E2 vs Media	0.912462	0.568509		5.2	9.9	7.4	7.4	1.3	4	4.7	2.2	10.7	3.9	2	4.8
hsa_mir_1207	E2 vs Media	0.801747	0.568823		13.5	16.6	9.5	10.4	3.8	6.8	9.7	11.3	18.6	13.5	9.5	4.7
hsa_mir_7158	E2 vs Media	-6.23874	0.568883		135.5	172.5	264.9	228.4	48.2	72.9	66.8	55.1	144.5	83.2	144.6	77.9
hsa_mir_6870	E2 vs Media	-0.619861	0.568987		15.2	22.3	11.7	12.8	6.9	8.8	7.6	8.2	20.9	7.4	11.1	5.5
hsa_mir_328	E2 vs Media	15.895	0.569078		245.7	289.7	323.9	289.8	268.3	497.7	453.5	406	342.4	245.2	293.7	187.2
hsa_mir_548ai	E2 vs Media	-1.1928	0.570247		7.6	7.4	21.8	9.1	9.2	19.4	11.1	13.3	7.9	2.7	5.2	3
hsa_mir_6821	E2 vs Media	-2.91613	0.570696		63.3	56.5	82.9	62.8	33.1	45.6	44.7	36.2	80.9	62.7	66.9	40.1
hsa_mir_4770	E2 vs Media	-1.07438	0.571282		3.6	8.6	5.7	3.8	4.7	2	2.6	8.6	19.8	2.5	3.1	2.5
hsa_mir_4650_1	E2 vs Media	0.382836	0.573401		1.9	4.3	5.7	3.1	0.7	1.8	1.3	3.4	3.6	2.5	5	2.9
hsa_mir_4650_2	E2 vs Media	0.382836	0.573401		1.9	4.3	5.7	3.1	0.7	1.8	1.3	3.4	3.6	2.5	5	2.9
hsa_mir_93	E2 vs Media	753.927	0.573959		14621.5	17238.2	18190.1	16544.5	14017.4	24934.4	20273.5	22981.8	19672.8	9735.2	19577	11127.5
hsa_mir_3974	E2 vs Media	-1.06185	0.574083		10.8	10.8	8.6	18.1	7.4	5.9	4.7	2.9	13.7	6.3	7.7	2.8
hsa_mir_5589	E2 vs Media	0.690883	0.574452		6.5	7.1	4.7	5.8	6	7.8	3.6	3.4	8.6	12.8	4.7	0.6
hsa_mir_363	E2 vs Media	-70.4302	0.574563		1446.6	1813.3	2742.1	2387.5	1050.6	1755.2	1283.5	1464.2	2458.3	1513.2	1832.5	609.1
hsa_mir_5100	E2 vs Media	-51.9768	0.575407		830.1	787.3	1389.5	790.2	491.3	890.5	391.3	482.5	1351.6	693.1	940.9	590.3
hsa_mir_20b	E2 vs Media	32.8159	0.577071		394.9	516	812.1	708.9	435.6	796.4	502.5	610.3	627.1	317	654.9	372.2
hsa_mir_4329	E2 vs Media	23.5835	0.577331		275.3	445.4	326.3	569	253.6	403.9	258.3	288.6	507.3	363.7	430	77.5
hsa_mir_4727	E2 vs Media	0.810257	0.577476		5.9	8.6	3.4	6.8	2.5	6.2	3	4.1	7.2	6.2	7.8	1.2
hsa_mir_7150	E2 vs Media	1.90554	0.57781		68.3	80.3	45.4	52.4	27.3	53.2	30.7	36.1	61.5	45.5	69.9	24.8
hsa_mir_605	E2 vs Media	0.84939	0.578474		12.3	16.5	11.2	12.8	8.8	11.7	11.4	15	6.1	3.2	7	3.8
hsa_mir_634	E2 vs Media	1.27842	0.578787		23	34	13.2	19.7	8.9	16.8	15.1	5	21.8	15.4	20.4	12.9
hsa_mir_4535	E2 vs Media	6.53598	0.578902		129.1	195.9	91.7	132.6	59.8	125.8	148.2	150	172.5	111.2	133.8	33.2
hsa_mir_224	E2 vs Media	17.371	0.579198		362.8	454.7	361.8	254.2	290.9	508.5	598.8	735.5	169.6	81.5	65.9	45.8
hsa_mir_4688	E2 vs Media	1.45816	0.580008		26.5	31.2	24.6	35.3	15.6	34.2	22	14.1	38.6	21.6	31.1	18.1
hsa_mir_1293	E2 vs Media	-0.717246	0.580316		16.9	20.1	20	13.7	4.5	9.3	6	5.9	21.8	12	12.1	6
hsa_mir_516a_1	E2 vs Media	-0.773141	0.580407		9.6	8.1	11.6	16.9	3.8	5.3	4.7	1.8	5.2	3.5	3	0.6
hsa_mir_4314	E2 vs Media	-1.17726	0.580978		18.1	21.6	16.1	19.9	11.9	14.1	17.1	8.7	21.9	16.1	21.7	11.1
hsa_mir_431	E2 vs Media	30.5606	0.581396		430	577	324.7	277.8	283.2	589.5	1434.6	1553.8	399.9	191.8	88.4	44.1
hsa_mir_592	E2 vs Media	1.35308	0.582571		12.2	15	17.3	18.3	9.1	9.9	10.5	10.8	20.3	12	15.8	12.8
hsa_mir_1244_1	E2 vs Media	0.45415	0.583035		4.8	4.5	4.9	4.5	3.4	4.7	2.3	3.1	3.8	4.4	4.5	2.8
hsa_mir_1244_2	E2 vs Media	0.45415	0.583035		4.8	4.5	4.9	4.5	3.4	4.7	2.3	3.1	3.8	4.4	4.5	2.8
hsa_mir_1244_3	E2 vs Media	0.45415	0.583035		4.8	4.5	4.9	4.5	3.4	4.7	2.3	3.1	3.8	4.4	4.5	2.8
hsa_mir_1244_4	E2 vs Media	0.45415	0.583035		4.8	4.5	4.9	4.5	3.4	4.7	2.3	3.1	3.8	4.4	4.5	2.8
hsa_mir_1251	E2 vs Media	-2.56446	0.583215		48.3	71.3	16.9	33.6	20.1	27.8	29	20.8	38	29.5	42.9	3.1
hsa_mir_412	E2 vs Media	-8.92673	0.583871		132.2	142	320.9	251.3	138.6	257.4	102.7	63	204.3	121.2	169.4	102.5
hsa_mir_374b	E2 vs Media	40.1975	0.584182		795.9	1030.4	960.2	875.9	1046.7	1549.7	1331.8	1565.3	936	693.1	770.4	341.8
hsa_mir_29c	E2 vs Media	-1847.89	0.584468		14078.5	20304.2	33844.3	42510.9	30989.5	40573.1	28590.8	34710.8	37401.4	22929.6	46217.2	10302.7
hsa_mir_6749	E2 vs Media	1.39434	0.584864		29	54.9	39.4	41.3	13.9	20.3	19.9	17.1	41.5	17.8	25.4	16
hsa_mir_27a	E2 vs Media	-263.848	0.585481		5719.3	7540.4	9143.5	8417.6	6580.8	9935.8	8606.9	10520	7373.6	4099.4	8264.4	2408.5
hsa_mir_1289_2	E2 vs Media	-3.62206	0.585669		71.1	94.6	70.8	76.3	44.2	62.2	61.7	57	91.3	72.7	86.8	20
hsa_mir_92b	E2 vs Media	17.3807	0.585735		414.1	578.6	716.2	563.5	294.9	489.8	343	357.5	633.6	427	517.5	294.7
hsa_mir_4466	E2 vs Media	-39.7136	0.585816		162.9	181.8	752.5	379.5	66.2	114.2	82.1	82.7	170.3	140.8	440.6	218.9
hsa_mir_7153	E2 vs Media	-0.546604	0.586023		7.5	8.7	6.3	2.5	2.5	8.6	5.4	3.5	11	4.5	9	4.3
hsa_mir_3616	E2 vs Media	-6.50671	0.586421		82.8	100.3	208.4	156.3	46.3	88.6	70.9	73.7	89.4	47.1	98.7	46.3
hsa_mir_558	E2 vs Media	-0.781639	0.587312		8.9	12.2	11.6	11	10.3	15.2	11.2	6.6	10.9	10.7	13.2	3.8
hsa_mir_522	E2 vs Media	-6.63269	0.587446		29.8	23.9	126.2	42.2	33.3	46.7	23.6	30.2	64.5	17.3	64.9	62.2
hsa_mir_374c	E2 vs Media	39.7036	0.587463		794.9	1029.1	960.2	875.4	1045.7	1548.4	1330.9	1565.3	935.3	692.1	768.8	340.1
hsa_mir_382	E2 vs Media	23.1234	0.588265		264	310.1	183.2	172.2	226.9	440.4	994.7	1105.2	261.8	140.9	26.5	9.3
hsa_mir_888	E2 vs Media	-1.75547	0.589613		16.9	19.2	18.8	28.9	24	29.1	11.6	11.4	30.9	24.2	26.6	5.4
hsa_mir_6773	E2 vs Media	-0.799033	0.589701		8	7.7	7.5	5	3.8	9.2	5.8	1.5	6.4	5.2	4	2
hsa_mir_3928	E2 vs Media	1.71188	0.589746		47.1	51.2	36.6	40.1	18.2	47.4	28.2	29.1	59.6	38.7	34.6	12.7
hsa_mir_4706	E2 vs Media	-15.1325	0.589899		319	319.9	607.7	435.2	225	323.6	223.6	204.9	472.4	303.1	354.3	242.1
hsa_mir_4799	E2 vs Media	-1.55541	0.589912		17.2	22.1	21	23.7	20	19.1	10.7	9.3	20.1	20.3	12.8	2.5
hsa_mir_6876	E2 vs Media	0.919978	0.590689		13.3	16.1	9.4	19.2	6.5	14.3	7	10.8	20.9	9	14.5	3
hsa_mir_4767	E2 vs Media	-8.20867	0.591601		298	352.7	410.9	347.7	125.9	180.9	184.3	192.7	293	195	256.3	124.9
hsa_mir_511	E2 vs Media	1.14386	0.591984		13.4	9.5	15.3	11.2	6.8	16.5	7.9	11.2	12.6	6.8	12.3	9.9
hsa_mir_4424	E2 vs Media	2.95196	0.59215		2.8	8.6	5.8	4.5	2.2	3.5	14.3	4	5.9	3.8	3.4	15.7
hsa_mir_98	E2 vs Media	-103.446	0.592787		1666.8	2181.7	2045.3	1828.2	2443.9	3119.3	3540.4	3904.3	2649	1525.3	2038.5	831.7
hsa_mir_1302_1	E2 vs Media	1.54662	0.59358		34.6	64.3	6.2	7.1	2.7	5.1	3	6	17.7	9.9	11.9	1.2
hsa_mir_92a_1	E2 vs Media	994.467	0.593621		21954.9	25915.3	33136.4	26728.2	20980.8	39040.2	25114.4	26009	39352.1	23697.4	25488.8	15286.1
hsa_mir_548a_2	E2 vs Media	-2.25464	0.59444		14	19.9	21.3	26.9	45.2	54.7	35.6	33.7	47.2	33.6	19.2	3.4
hsa_mir_6800	E2 vs Media	-3.54	0.594851		125.8	153.1	122.8	136	111.7	175.5	213.3	190.3	188.6	109.5	146.2	71.9
hsa_mir_644a	E2 vs Media	-7.09209	0.595331		26.8	21.6	133	39.9	31.7	43.3	22.8	26	61.5	20.9	64.1	62.6
hsa_mir_934	E2 vs Media	2.95164	0.595724		57.5	96.1	73.5	58.4	40.5	83.8	54	44.9	84.6	63.6	63.2	25.4
hsa_mir_144	E2 vs Media	22.7549	0.595817		106.3	165.2	402.4	402.1	530.9	843.7	465.8	583.4	324.6	156.8	149.5	80.8
hsa_mir_3175	E2 vs Media	-3.38295	0.597264		82.1	93.1	118.5	83.8	45.1	85.6	65.7	60.5	109.9	54	75.4	47.6
hsa_mir_219a_1	E2 vs Media	-5.60671	0.598144		104.9	135.5	219.4	161.5	62.5	118.7	71.9	75.6	144.8	85.1	165.7	72.2
hsa_mir_501	E2 vs Media	7.16281	0.598541		115.3	112.9	127.8	112.6	67.5	142.8	94.8	116.7	182.3	94.8	201.6	113.7
hsa_mir_6739	E2 vs Media	1.07584	0.598914		13.6	10.9	16.2	19.8	5.5	9.4	4.8	9.4	17.6	15.8	15.3	6
hsa_mir_3675	E2 vs Media	1.40886	0.599188		15	29.3	11.4	14.2	14.6	13.8	2.1	11	28.6	16.1	17.5	6.8
hsa_mir_122	E2 vs Media	0.758833	0.599257		7.2	7.4	3.3	5.7	6	5.3	3.3	7.5	11.9	4.6	3.5	4.3
hsa_mir_92a_2	E2 vs Media	965.982	0.600738		21796.2	25734.7	33032.1	26607.2	20814.4	38640.7	24754	25618.9	39187.6	23621.7	25381.3	15206.9
hsa_mir_3611	E2 vs Media	-1.41938	0.601844		8.9	16.6	22.7	17	15.2	20.9	14.5	18	14	3.8	19.4	5.7
hsa_mir_885	E2 vs Media	-2.68185	0.601863		39.6	56.5	64.2	50.9	47.1	49	40.4	30.5	59	40.1	47.6	32.8
hsa_mir_5000	E2 vs Media	1.87865	0.602008		5.1	16.3	15.6	20.7	3.5	12.7	5.1	3.8	16	2.2	16.1	9.7
hsa_mir_4999	E2 vs Media	1.82009	0.60223		16	12.3	30.7	32.5	15.9	20.2	15	19.4	26	19.8	11.5	12.1
hsa_mir_582	E2 vs Media	-6.77337	0.602296		90.2	143.3	152.7	171.6	109.2	169.9	94.1	113.6	171.9	83.7	217.6	59.1
hsa_mir_4638	E2 vs Media	-3.30798	0.604834		153.9	207.4	123.8	123.8	66.7	96.3	64.2	72.6	125.8	80.8	148.3	49.7
hsa_mir_5696	E2 vs Media	1.06702	0.605333		9	16.5	16.2	18.8	9.8	8	5.3	15.4	15.9	10.8	17.5	5.1
hsa_mir_3658	E2 vs Media	-0.665562	0.605776		3.3	3.3	6.6	7.5	1	2.8	3.1	2	6	0.2	2.5	1.2
hsa_mir_6071	E2 vs Media	-2.10651	0.608459		74.2	92.2	65.4	69.8	37.6	48.1	32.6	43.1	82.5	41.8	77.6	32.3
hsa_mir_1238	E2 vs Media	-1.46408	0.609182		18.8	29.5	19.6	33	16.2	16.4	18.9	14.3	41.9	13.1	20.2	11.6
hsa_mir_7155	E2 vs Media	1.91242	0.609276		36.1	46.1	18.8	37.1	14.4	22.9	19.2	24.3	42.4	27.6	45	14.5
hsa_mir_548ar	E2 vs Media	0.92223	0.609544		3.2	11.2	3.5	6.5	0.8	4.3	5.8	3.9	14.7	3.4	3.8	4.7
hsa_mir_5697	E2 vs Media	1.25229	0.60984		1.8	9	7.5	9.6	4	4.2	5.2	7.8	22.1	6.2	3.9	5.5
hsa_mir_4691	E2 vs Media	-1.09871	0.610433		20.2	17.1	28.3	25.8	9.8	18	13.7	10.4	22.5	12.7	19.8	12.4
hsa_mir_30e	E2 vs Media	-1687.38	0.610991		15472.4	21856.9	46967	39248.3	30378.5	43699.2	30168.3	35902.8	29476.6	17878.5	38790.2	13275.1
hsa_mir_601	E2 vs Media	-0.894671	0.611155		12.5	18.6	14.8	23.1	9.7	12.5	14.6	9.5	22.8	8.2	14.9	7.9
hsa_mir_4773_1	E2 vs Media	1.3441	0.612221		19.4	36.4	15.5	21.1	15.4	18.9	12.6	15.2	29.6	22.6	20.6	4.7
hsa_mir_4773_2	E2 vs Media	1.3441	0.612221		19.4	36.4	15.5	21.1	15.4	18.9	12.6	15.2	29.6	22.6	20.6	4.7
hsa_mir_4473	E2 vs Media	-1.57962	0.612652		12.2	16.9	12.8	18.7	12.9	24.3	23.2	8.8	20.4	9.8	15.8	7.9
hsa_mir_6087	E2 vs Media	-10.7008	0.612942		194.3	217.8	354.6	223.4	96.7	134.4	127.5	110.5	260.4	147.8	353.9	224.4
hsa_mir_630	E2 vs Media	0.579819	0.614158		4.7	6.4	5	4.5	2.9	6.2	2	4.2	6	1.6	3.1	3.3
hsa_mir_5698	E2 vs Media	1.46527	0.614255		25.8	31.4	20.8	19.7	10.6	17.8	17.2	12.9	27.6	14.6	11	15.1
hsa_mir_6510	E2 vs Media	-4.18519	0.614398		34.3	50.2	136.2	82	25.2	34.8	21.7	25.3	105.1	72.1	93.2	43.8
hsa_mir_2278	E2 vs Media	-0.962807	0.614545		21.3	24.1	16.6	18.7	9.4	18.9	24	16.4	24.6	12.8	15.6	9.1
hsa_mir_6741	E2 vs Media	-1.47157	0.61467		14.1	19.3	22.1	19.8	11	15.8	25.9	16.7	27.8	17.7	14.1	8.4
hsa_mir_6735	E2 vs Media	1.10655	0.614874		16.7	30.7	17.6	22	15.4	21.8	16.8	14.2	29.1	17.8	18.3	8.6
hsa_mir_761	E2 vs Media	-0.409623	0.61497		2.3	5.3	1.8	5.5	4.7	3.6	4.1	2.3	5.4	3.3	3.5	1
hsa_mir_4705	E2 vs Media	6.10886	0.615422		56.8	124.9	93	161	105.7	165.1	66.5	69.1	118.3	77.2	102.6	13.5
hsa_mir_361	E2 vs Media	459.753	0.615431		7356.1	8868.9	16987.3	14276.2	9233.4	15051.1	10226.3	11048.9	16412	10290.8	14266	8484.5
hsa_mir_4740	E2 vs Media	2.13907	0.615692		37.8	58.7	44.5	46.4	29	36.8	24.7	22.3	47.4	26.1	39.4	28.1
hsa_mir_3154	E2 vs Media	-2.19751	0.615798		44.2	46.1	61.8	44.3	26.7	34.2	21.3	36.4	78	34	44.5	27.4
hsa_mir_9_3	E2 vs Media	-5.71285	0.617168		104.8	146.2	183.5	142.1	68.2	102.9	104.3	114.9	98	66.4	215.7	86.4
hsa_mir_5581	E2 vs Media	-0.5939	0.618712		7.6	9.1	1.7	7.4	6.7	5.8	2.5	1.8	11	4.8	6.6	2.6
hsa_mir_8062	E2 vs Media	1.13918	0.618761		3.2	4.8	6.7	5.4	5.3	11.5	7	9.1	25.5	6	3.2	8.5
hsa_mir_488	E2 vs Media	-1.0989	0.618884		7.1	10.8	5.3	11.1	8	5.3	2.2	4.2	7.8	2.8	11.7	2
hsa_mir_1972_1	E2 vs Media	-0.606713	0.618979		4.8	4.5	13.2	9.9	1.9	3.5	2	3.8	5.8	1.8	4.9	2.5
hsa_mir_1972_2	E2 vs Media	-0.606713	0.618979		4.8	4.5	13.2	9.9	1.9	3.5	2	3.8	5.8	1.8	4.9	2.5
hsa_mir_3684	E2 vs Media	-0.931559	0.620427		2.8	6.2	5	7.2	9.9	4.8	2.7	7.3	5.5	1.2	7.5	2.6
hsa_mir_1260a	E2 vs Media	39.8966	0.620523		408.8	476.3	1021.4	741.8	446	710.2	556.4	589.4	851.1	559.8	776.8	576.6
hsa_mir_6515	E2 vs Media	-3.27997	0.620691		78.5	116.3	40.5	56.5	43	51.4	38.5	41.7	109.1	57	77.5	21.6
hsa_mir_219b	E2 vs Media	2.02564	0.620954		46.8	49.7	51.2	58.5	46.7	67.1	39.2	36.9	68.3	39.6	48.7	35.7
hsa_mir_8071_1	E2 vs Media	0.599164	0.621356		8.4	15.4	4.9	10	4	6.2	4.4	4.3	10.3	5.9	14.6	5
hsa_mir_8071_2	E2 vs Media	0.599164	0.621356		8.4	15.4	4.9	10	4	6.2	4.4	4.3	10.3	5.9	14.6	5
hsa_mir_6505	E2 vs Media	1.16853	0.621439		8.8	17.5	6.3	11.2	3.5	5.1	12.5	7	5.3	7.2	7.4	4.5
hsa_mir_3649	E2 vs Media	-0.48699	0.621723		5.3	6.5	3.5	5.1	1.2	0.8	4.6	2.8	5.8	2.8	4	2.5
hsa_mir_106b	E2 vs Media	53.2988	0.62217		1314.6	1522.4	2132.1	1751.1	1230.3	2267.3	1552.9	1825	2208.7	1124.9	1727.3	1002
hsa_mir_891a	E2 vs Media	0.593568	0.622665		4.4	9.3	2.5	7.5	5.1	7.6	4.8	6.6	9.6	2.6	8.1	2.4
hsa_mir_1269b	E2 vs Media	-1.14845	0.622665		13.4	17.9	10.9	19.4	8.6	14.2	20.4	16.3	35.5	14.7	13.1	5.2
hsa_mir_132	E2 vs Media	-162.166	0.623015		2872.4	3381.8	6098.8	3921.9	1661	2774.1	4572.5	4711.9	2652.6	1478.4	4807.3	2710.7
hsa_mir_371b	E2 vs Media	0.449805	0.623261		3.6	4.5	3.5	4.2	3.2	4.8	0.4	4.5	7.3	2.4	0.8	0.9
hsa_mir_7108	E2 vs Media	-8.77708	0.623645		195.4	223.1	343.2	245.9	105	127.3	114.6	102.9	224.3	174.6	264.7	149.2
hsa_mir_513a_1	E2 vs Media	-1.34375	0.623975		39.5	53.8	23.5	32.7	18.6	20.8	17.8	17.2	29.1	22.3	28.2	6
hsa_mir_6762	E2 vs Media	-1.20938	0.624973		26.7	25.4	27	33.4	23.8	33.4	16.4	20	28.3	14.2	17.2	7
hsa_mir_4433a	E2 vs Media	41.9059	0.625333		483	544.8	373.1	425	356.2	630.8	2265.6	2308.1	598.1	424.8	286	186.9
hsa_mir_6069	E2 vs Media	2.64527	0.625733		21.5	17	35.7	31.6	15.5	23.5	26.3	15.3	27.9	18.6	24.2	33.2
hsa_mir_5739	E2 vs Media	13.1542	0.626045		138.1	146.2	275.6	147.7	107.5	187.1	139.7	169.5	209.2	105.8	174.8	177
hsa_mir_323b	E2 vs Media	12.2178	0.626256		189.9	226.9	140.8	103	129	234.2	470	565.6	119.6	41.5	43.1	28.2
hsa_mir_6776	E2 vs Media	9.04263	0.627417		419.5	508	161.7	184.8	120.2	152.4	200.9	220	480.9	354.5	311.7	137.6
hsa_mir_300	E2 vs Media	-1.62285	0.62805		30.4	51.3	21.1	30.9	11.2	19.7	17.2	12.5	30.6	18	47.8	9.7
hsa_mir_575	E2 vs Media	0.659168	0.628075		9.1	15.2	9.8	16.2	5.4	11.3	7.5	7.7	12.7	6	13.1	3.9
hsa_mir_5707	E2 vs Media	-0.750051	0.628758		5.2	1.9	7	8.8	5.9	7.5	3.2	3.8	5.7	4	8.3	1.7
hsa_mir_3142	E2 vs Media	-5.46252	0.628873		88	103.9	243.2	208.6	122.8	206.2	88.3	79.5	184.3	108.5	143.4	69.2
hsa_mir_4670	E2 vs Media	-1.74222	0.629239		35.7	38.7	35.2	45.1	31.3	36.8	13.9	19.3	68.2	26.5	24.9	15.5
hsa_mir_507	E2 vs Media	0.529223	0.629979		2.2	6.9	5.1	3.2	4.1	5.5	0.5	1.8	7	5.4	2.2	0.5
hsa_mir_221	E2 vs Media	796.331	0.630993		13707.2	16881.7	23837.4	17551.2	18467.5	33202.5	27704.7	32974.4	17938.5	10735.5	15153.2	7433.9
hsa_mir_548h_5	E2 vs Media	2.84846	0.631899		35.7	52.3	68.2	86.9	17.8	34.5	35.1	33.8	58.5	50.4	68.9	20
hsa_mir_4736	E2 vs Media	0.853378	0.632134		6.7	11.7	21.3	17.3	8	12	7.4	10.8	14.6	11.2	20.4	8.9
hsa_mir_4322	E2 vs Media	-5.68235	0.632379		208.3	259.7	363.7	325.7	132.3	188.1	155.6	157.8	290	189.2	297.3	139.4
hsa_mir_487a	E2 vs Media	-17.7322	0.633949		31.1	38.8	132.9	276.3	114	208.2	224.2	275.2	28.2	14.3	527.7	80.8
hsa_mir_518b	E2 vs Media	-2.5384	0.63434		30.8	45	32.8	47.2	50.1	71.7	37.4	27.7	56.7	43.8	52.9	11.4
hsa_mir_6726	E2 vs Media	2.00858	0.634637		20.7	28	27.9	41.9	25.9	28.4	15.4	17.7	38.1	26.7	25.8	13.9
hsa_mir_6850	E2 vs Media	-39.021	0.634782		252.8	330.6	850.5	565	160.3	256.8	212	208.8	276	241.2	428.5	149.8
hsa_mir_571	E2 vs Media	0.96749	0.634925		13.4	32.3	15.2	11.7	4.5	10.5	5.5	8	16.1	4.1	8.8	3.3
hsa_mir_3202_1	E2 vs Media	0.565801	0.634927		7.7	11.1	12.5	14.8	11.3	18	5.7	7	20.6	12.8	13.3	4.6
hsa_mir_548a_3	E2 vs Media	0.999706	0.635627		9.2	14.2	21.8	20.5	23.3	37.6	42.5	48.5	19.7	11.1	7.8	3.2
hsa_mir_6878	E2 vs Media	-0.890335	0.635779		15.4	17.2	8.4	12.6	4.9	14	8.6	5.8	14.4	9.3	16.1	2.3
hsa_mir_4752	E2 vs Media	0.497029	0.636598		3.5	9	8.4	6.3	0.2	3.3	1.2	0	7.2	2	3.2	2.8
hsa_mir_3202_2	E2 vs Media	0.565801	0.6386		7.7	11.1	12.5	14.8	11.3	18	5.7	7	20.6	12.8	13.3	4.6
hsa_mir_4780	E2 vs Media	-8.04565	0.638868		127.1	195.2	125.5	184.6	156.8	204.3	118.5	83.5	158.6	127.2	158.5	33.2
hsa_mir_4484	E2 vs Media	23.7842	0.638898		916.7	1305.7	826.8	908	823	1189.7	703.5	755	1217.9	842.1	892.7	353.9
hsa_mir_3130_1	E2 vs Media	2.43808	0.640422		35.5	42.2	63.9	61	38.2	47.1	31.3	25.2	46.4	35.9	64.1	45.6
hsa_mir_3130_2	E2 vs Media	2.43808	0.640422		35.5	42.2	63.9	61	38.2	47.1	31.3	25.2	46.4	35.9	64.1	45.6
hsa_mir_203a	E2 vs Media	-56.2798	0.640512		238.4	272.4	1266	663.1	113.3	211.2	114.8	135.1	304.6	263.1	353.5	182.8
hsa_mir_1185_1	E2 vs Media	-1.13004	0.641079		10.6	12	13.1	14.7	17.2	23.7	40.2	40.6	9.8	6.1	8	1.1
hsa_mir_4794	E2 vs Media	0.888271	0.641948		12.4	23.8	12.8	15.8	10.4	11.8	7.8	7.8	17.9	8.8	16.6	9.1
hsa_mir_4270	E2 vs Media	5.84332	0.641982		140.8	169.8	173.9	269.6	134.7	199.9	144.6	148.6	151	115.5	174.1	54.4
hsa_mir_4763	E2 vs Media	-12.3736	0.64236		120.5	130.6	327.6	215	66.5	95.5	85.3	79.2	118.5	111.2	232.9	109.9
hsa_mir_548bb	E2 vs Media	0.626639	0.642827		6.5	7.7	6.4	4.8	0.3	2.8	1.1	3.3	6.5	8.2	9.1	0.7
hsa_mir_4320	E2 vs Media	0.960091	0.643033		9	20.4	20.6	23.4	5.5	15.6	10.8	7.1	21.8	8.3	11.2	7.1
hsa_mir_2277	E2 vs Media	-14.2095	0.643557		105.1	127.8	348.1	203.1	61.3	121.3	69.8	94.4	153.6	97	200.2	81.9
hsa_mir_3617	E2 vs Media	3.06476	0.643797		46.8	79	43.5	78.3	32.5	55.7	36.8	38.4	70.2	40.2	52.8	10.8
hsa_mir_657	E2 vs Media	-3.51165	0.644822		79.9	119	89.9	95.8	54.8	64.4	42	46.5	104.3	78	102.4	24.8
hsa_mir_6080	E2 vs Media	-9.13937	0.645146		113.8	119.5	254	200.7	46.6	119.5	71.1	71.7	159.1	104	199.3	69.1
hsa_mir_4269	E2 vs Media	-3.03287	0.645384		47	86	46.9	76.9	46.1	53.8	44.4	40.1	86.5	43.8	58.2	10
hsa_mir_3124	E2 vs Media	2.5941	0.647108		63.2	99.8	96.6	74.5	34.7	58.1	34.9	45.5	95.5	47.9	75	42.7
hsa_mir_602	E2 vs Media	-2.16372	0.647282		59.8	65.3	85.9	76.1	30.7	46.6	31	45.2	82.9	46	64.2	25.6
hsa_mir_3935	E2 vs Media	-0.84473	0.647576		9.4	11.2	6.2	7.9	11.2	8.7	5.7	5.4	14.6	4.3	8.1	8.3
hsa_mir_1246	E2 vs Media	160.575	0.647711		11871.8	14556	3104.9	3274.5	1811.2	2866.7	3698.7	3778.8	6157.3	4367	7021.6	3534.4
hsa_mir_597	E2 vs Media	1.64925	0.649158		8.1	8.1	16.2	12.9	6.2	15.7	5.2	13	13.4	8	5.5	2
hsa_mir_4483	E2 vs Media	0.918951	0.650093		9.8	20.5	7	20.9	6.2	11.2	7.3	8.1	15.2	8.4	14.2	0.3
hsa_mir_1912	E2 vs Media	-0.471309	0.650429		6.2	2.7	6.8	9	3.4	8	3	3.2	8.1	2.5	7.2	2.7
hsa_mir_486_2	E2 vs Media	45.6523	0.650628		1074.7	1187.8	1368.5	1149.3	1324.6	2742.4	2079.2	2100.6	785.4	423.1	386.1	236.7
hsa_mir_4533	E2 vs Media	-0.949901	0.650635		16.4	24.9	23.9	28	9.7	12.8	10.7	11.1	27.3	14.5	18.9	5.2
hsa_mir_3926_1	E2 vs Media	-0.477834	0.651243		8	8.7	9.3	9.6	6	5.7	6.7	5.4	8.7	9.1	7.5	2.8
hsa_mir_3945	E2 vs Media	2.0906	0.651643		59	77.1	76	72.4	34.4	62.3	36.2	34.1	83.7	49	59.3	33.7
hsa_mir_3117	E2 vs Media	0.729632	0.651763		7.9	16.1	8.9	14.7	7.2	12.1	3.8	4.1	17.9	8.4	9.3	3.3
hsa_mir_146b	E2 vs Media	-1206.46	0.652212		22927.2	28329.3	63392.2	54004.1	47572.3	77133.3	28791.7	31338.2	61235.9	36443.5	52339.4	22222.4
hsa_mir_486_1	E2 vs Media	45.5666	0.652594		1081.3	1195.4	1379.2	1161.6	1331.6	2761.7	2090.7	2106.5	817.5	442	393.1	239.5
hsa_mir_4433b	E2 vs Media	38.1142	0.653388		499.7	562.2	404.1	454.1	374.7	649.4	2281.3	2319.7	625.1	438.8	301.7	193.5
hsa_mir_4685	E2 vs Media	-1.19363	0.653693		10.4	6	7.2	9.1	14.2	19.5	9.4	13.3	25.2	4.9	9.7	7.1
hsa_mir_6778	E2 vs Media	0.840021	0.654748		27.2	38.3	24.8	29.8	12.2	18.3	14.9	17.2	33.2	21.4	33.3	13.3
hsa_mir_10a	E2 vs Media	50.4422	0.654882		624.8	800.4	1535.2	1419.6	834.2	1588.8	1777.2	1924.1	1627.6	909.5	725.9	378.1
hsa_mir_4452	E2 vs Media	0.638895	0.655522		2.1	9.5	9.1	6.8	4.4	6.7	4.9	6.3	12.5	8.8	6.8	0.8
hsa_mir_2909	E2 vs Media	-12.4826	0.655585		361.8	395.2	631.4	550.8	297.2	509.4	280.8	241.1	419.8	241.9	413.8	233.3
hsa_mir_219a_2	E2 vs Media	1.70532	0.655594		59	68.1	68.2	71.4	54.6	90	46.3	42.5	84.7	48.5	60.6	39.3
hsa_mir_137	E2 vs Media	1.65551	0.656362		36	58.3	48.1	54.7	35.5	41.9	28.9	28.1	48.8	38.6	67.8	31.2
hsa_mir_521_1	E2 vs Media	-0.565793	0.656488		2.2	4.8	6.2	8.1	1.6	4.3	3.5	3	13.9	2.4	1	1.4
hsa_mir_3161	E2 vs Media	0.77789	0.656492		4.9	10	4.4	13.4	3.3	12.5	9.9	6.4	7	3.2	9.7	1.7
hsa_mir_3690_1	E2 vs Media	0.501807	0.65673		5	11.3	8.9	12.1	2.2	5.2	3.6	2.6	6.3	3.4	9.4	3.3
hsa_mir_3690_2	E2 vs Media	0.501807	0.65673		5	11.3	8.9	12.1	2.2	5.2	3.6	2.6	6.3	3.4	9.4	3.3
hsa_mir_4530	E2 vs Media	3.49317	0.656822		99.9	113.5	132.1	125.4	37.7	67.6	55.7	68.5	125.6	95.8	150.9	66.4
hsa_mir_5094	E2 vs Media	-0.809975	0.657188		4.5	6.9	10.3	7.5	12	12.2	5.7	4.2	13.8	4.5	6.8	7.6
hsa_mir_4482	E2 vs Media	-1.16414	0.657458		40	34.1	4.7	14.9	8.2	12.6	15	9.3	13.1	15.3	13.7	5.2
hsa_mir_3618	E2 vs Media	0.71656	0.657858		6.7	7	7.3	6.2	3.4	11.7	6.9	4.6	5.5	6.5	13.2	5.6
hsa_mir_5091	E2 vs Media	-9.95091	0.658099		205.7	248.9	400.6	335	160.8	303.5	184.1	172.9	492.4	221.3	320.4	179.2
hsa_mir_211	E2 vs Media	-2.23298	0.658227		77	116.4	36.9	40.1	17.8	24.2	32.3	29.5	52.2	32.8	142.3	51.6
hsa_mir_6814	E2 vs Media	-1.04627	0.658289		50.9	59.7	47.4	46	21	39.5	32.9	27.4	50.6	24.8	70.3	35.5
hsa_mir_629	E2 vs Media	-12.2399	0.658346		533.7	616.7	687.2	545	515.5	791.7	543.4	590.7	776.9	463.9	645.4	327.1
hsa_mir_6879	E2 vs Media	1.78109	0.658973		22.1	35.1	27.9	27.9	19.1	27.5	24.4	23.7	42.9	21.2	39.4	25
hsa_mir_7976	E2 vs Media	1.2761	0.659307		23.2	24.4	26.6	25.5	18.3	38.6	21.5	28.9	24.1	14.9	27.9	10.5
hsa_mir_8078	E2 vs Media	-1.72213	0.659331		50.9	56	88.2	67.7	32.8	56.1	34.4	35	98.6	55.6	70.6	38.9
hsa_mir_4436b_1	E2 vs Media	0.931967	0.659435		19.5	31.4	8.2	15.6	9.6	9.9	6.2	8.5	19.2	14.7	18.4	4.9
hsa_mir_4436b_2	E2 vs Media	0.931967	0.659435		19.5	31.4	8.2	15.6	9.6	9.9	6.2	8.5	19.2	14.7	18.4	4.9
hsa_mir_4493	E2 vs Media	0.701844	0.659587		10.3	8.4	7.9	9.5	6.5	12.6	5.5	5.2	18.1	9.9	9	6.7
hsa_mir_614	E2 vs Media	-1.12813	0.660002		29.9	34.9	32.5	27.5	14.9	24.4	10.3	14.2	33.8	21.3	33.9	11.8
hsa_mir_1587	E2 vs Media	0.757097	0.660101		24.7	35.2	7.8	10.1	6.8	10.7	6.7	7	11.2	10.7	11.2	3
hsa_mir_3191	E2 vs Media	-3.39289	0.660958		91	141	63.5	67.9	44.6	69	47.3	46.5	104	70.6	101.4	19.8
hsa_mir_6758	E2 vs Media	0.560428	0.661103		9.6	11.9	10.8	12.4	6.2	8.4	3	8.7	13.8	4.5	8	5.1
hsa_mir_1249	E2 vs Media	3.57337	0.661612		57.6	59.1	81	74.4	66	99.9	98.9	99.2	95.7	81.6	120	63.3
hsa_mir_6754	E2 vs Media	-0.934479	0.661726		11.6	18.9	21.1	29.4	11.8	15.1	6.7	5.6	29.9	9.9	18.4	7.5
hsa_mir_5195	E2 vs Media	-2.24941	0.662625		36.6	60.7	44.7	52.5	40.1	52.2	30	24.1	88.9	51.7	48.3	16
hsa_mir_133a_1	E2 vs Media	-0.936725	0.662649		26.4	28.9	37	34.7	39.5	65	23	29.7	23.6	8.4	15.8	6
hsa_mir_6895	E2 vs Media	-1.44076	0.66295		15	28.5	23.3	27.8	12.8	22.9	20.6	15	31.8	17.1	33	9.2
hsa_mir_6865	E2 vs Media	0.653702	0.663114		14.8	17.5	18	21.3	14.4	20	24.5	26.7	20.8	16.6	19.9	6.6
hsa_mir_4304	E2 vs Media	1.02344	0.664757		13	28.8	9.2	8.2	3.4	4.7	7.9	3.6	15.8	12.1	8.9	3.7
hsa_mir_450b	E2 vs Media	-7.93035	0.664879		102.9	137.8	145.3	144.7	96.2	207	150.9	159.2	157.4	100.5	220.4	38.3
hsa_mir_378c	E2 vs Media	47.2402	0.665554		862.6	1065.7	1379.5	1051.8	835.7	1354	999	1073.9	1104	627.9	1800.6	1105
hsa_mir_548v	E2 vs Media	0.912067	0.666076		2.8	11.7	13.1	8	6.8	8.1	1.7	10.8	10.1	2.4	8.9	4.4
hsa_mir_4497	E2 vs Media	-9.22094	0.66736		414.2	504.7	665.6	570	200.7	307.9	262.5	256.6	457.7	316.3	453.4	219.4
hsa_mir_520d	E2 vs Media	0.879184	0.667468		11.3	18.6	13.7	21.6	19.2	24.6	15.5	14.7	14.1	12.7	11.4	3
hsa_mir_4252	E2 vs Media	40.3148	0.667643		620.9	958.7	682.4	950.9	576.2	863.5	675.8	740.3	1098.3	888.8	759	138.9
hsa_mir_195	E2 vs Media	-12.3887	0.667922		175	220.8	311.9	256.5	197.6	247.9	351.6	450	442.2	206.6	220.9	87.6
hsa_mir_4313	E2 vs Media	-2.08895	0.667967		63.1	67.3	56.2	73.8	32.5	48.6	38.8	31.1	76	56.1	62.9	20.4
hsa_mir_4317	E2 vs Media	-0.499428	0.669126		4	6.9	6.3	5.2	4	6.2	4.6	7.3	10.7	4.6	6.7	0.7
hsa_mir_4782	E2 vs Media	1.0388	0.669595		7.5	9.1	10.4	6.2	1.1	5.6	3.2	4.7	14.5	3.5	11	10.1
hsa_mir_135a_2	E2 vs Media	-0.902721	0.669792		11.1	16.2	28.3	10.5	6.6	17.9	12.8	15.3	10.8	5.8	10.8	4.7
hsa_mir_2113	E2 vs Media	0.820248	0.671056		5.5	10	6.3	14.2	4.8	5.7	2.7	7	17.4	5.7	5.5	1.6
hsa_mir_548x_2	E2 vs Media	-0.4831	0.671403		1.7	0.4	5.9	5.2	2.6	4	2.9	2.8	4.2	2.3	1.4	1.2
hsa_mir_16_1	E2 vs Media	-5719.73	0.671975		152740	188840	264275	229996	172892	242436	237829	256428	290940	169034	263134	126196
hsa_mir_16_2	E2 vs Media	-5724.17	0.672198		153006	189158	264687	230399	173170	242887	238185	256865	291447	169311	263513	126328
hsa_mir_4764	E2 vs Media	2.55543	0.67239		41.6	59	43.7	50.5	44.8	66.9	40.6	59.6	78.5	58	48	8
hsa_mir_6807	E2 vs Media	-1.20672	0.672444		39.3	60.4	38	37.8	18.2	33.5	29.3	23.9	38.2	15.5	25	9.2
hsa_mir_4255	E2 vs Media	-0.598226	0.672537		2.5	7.1	6.6	10.8	1.8	7.8	6.6	2.5	5.8	2.8	12.6	2.3
hsa_mir_5186	E2 vs Media	1.28533	0.672543		15.9	31.2	22.8	34.4	19.8	21.7	21.2	17.4	40.1	27.4	18.4	9.4
hsa_mir_6833	E2 vs Media	1.62919	0.672701		21	35.3	21.1	20.6	12.3	20	22.8	8.9	24.6	13.1	11.7	18.1
hsa_mir_4309	E2 vs Media	-1.74427	0.672765		39.5	38.4	30	53.9	25.1	29.1	26.2	31.1	75.1	34.6	53.9	22.3
hsa_mir_548ay	E2 vs Media	-1.03963	0.673423		12.7	13.1	23.4	13.5	6.7	19.6	9.2	11.2	18.1	3.5	18.5	9.3
hsa_mir_518e	E2 vs Media	2.4552	0.673436		67.6	82.9	28.5	60.5	34.3	51	40.2	36.4	55.6	43.5	65	23.5
hsa_mir_1203	E2 vs Media	-4.85221	0.673663		78	118.6	188.6	165.7	68.3	112.4	87.5	82.1	139.2	82.1	116.5	44
hsa_mir_3660	E2 vs Media	-0.595903	0.673957		6.4	6	6.8	0.7	0.8	2	1.4	1.4	9.5	2	1.2	4.5
hsa_mir_190a	E2 vs Media	15.3787	0.676107		76.3	83	235.2	191.8	383	600.3	568.7	705.5	124.1	71.2	102.5	40.3
hsa_mir_23b	E2 vs Media	291.451	0.677331		13105.3	16268.5	21110.9	19310.9	14281.3	22296.7	18531.2	20797.5	18930.2	10761.7	16278.4	8639
hsa_mir_6784	E2 vs Media	-1.24104	0.677984		60.5	70.8	48.3	61.2	23.6	40.2	27.9	26.1	79.2	37.2	59	27.2
hsa_mir_607	E2 vs Media	1.09921	0.678193		14.5	22.6	23.4	19.6	15.9	24.7	13.1	13.1	21.5	7.3	14.9	13.7
hsa_mir_4756	E2 vs Media	-0.518507	0.679138		12.4	7.6	7.7	10	5.2	5.3	4	3.3	7.2	7.8	6.5	2.8
hsa_mir_203b	E2 vs Media	-47.2159	0.679865		103.3	132.3	1054.2	503.4	59.1	123.5	60.1	70.5	153.9	175.6	251.1	133.1
hsa_mir_6769a	E2 vs Media	-0.677595	0.680098		8.8	21.6	14.8	9.1	6.7	10.9	7.4	7.3	23.4	11.6	14.6	4.3
hsa_mir_621	E2 vs Media	-5.30176	0.680655		182.4	268.7	119.8	147.6	90.6	135.4	72.4	81.1	168.3	109.4	168.6	27.6
hsa_mir_378g	E2 vs Media	-1.5888	0.681108		18.4	17	43.2	33.2	22.6	37.4	20.4	13.7	38.1	22.8	40.7	23.9
hsa_mir_3912	E2 vs Media	-1.94837	0.681434		4.5	11.9	22	21.1	27	27.5	15.3	28	26.1	5.9	25.4	6.6
hsa_mir_5684	E2 vs Media	3.55766	0.681699		46.3	75.1	43.4	98.3	32.4	43.8	25.6	30.5	65.5	38.7	62.4	11.9
hsa_mir_3182	E2 vs Media	-0.850395	0.682661		22.6	25.2	23	24.3	10.8	17.4	10.5	8.8	35.7	16.2	12.9	9.2
hsa_mir_617	E2 vs Media	1.10652	0.684224		35	42	10.7	22.4	6.3	15.2	7.5	11.8	25.5	14.3	26.4	8.2
hsa_mir_5702	E2 vs Media	0.414209	0.685068		7.1	6.9	10.3	11.5	5.7	9.2	5.5	7.6	15	8.5	8.7	5.2
hsa_mir_6837	E2 vs Media	0.886139	0.685546		12.8	22.6	29.4	23.8	16.5	20.3	14.3	15.6	18.4	16	17.7	8.8
hsa_mir_6780b	E2 vs Media	1.03312	0.685696		16.1	18.1	15.8	21.6	10.8	20.8	12.9	10.3	15	8.8	12.4	7.9
hsa_mir_548al	E2 vs Media	-0.748419	0.68625		11.5	13.7	31.3	19.3	12.3	19.9	6.6	7	16.2	9.6	17.5	11.3
hsa_mir_4642	E2 vs Media	-0.808796	0.686865		19.6	20.6	30.2	30.2	14.7	16.4	13.1	17.3	24.4	9.2	24.2	14.9
hsa_mir_4463	E2 vs Media	-0.990539	0.687158		5.8	13.1	10.8	14.9	3.4	9.4	5.8	5.2	41	10.4	7.9	4.5
hsa_mir_6844	E2 vs Media	0.498652	0.687348		1.2	7.6	0	6.6	3.6	1.2	0.2	0.7	5.4	0.2	5.2	1.5
hsa_mir_4700	E2 vs Media	-1.7244	0.687989		44.6	53.8	33.8	33	32.4	32.4	27.7	20.3	58.5	43.3	41.4	23.7
hsa_mir_6082	E2 vs Media	1.2444	0.688367		36	40	38	44.8	25.9	27.1	20.4	22.4	46.1	31.7	27.2	19.3
hsa_mir_4769	E2 vs Media	-0.972121	0.688834		18.4	25	20.3	24.2	13.3	20.9	17.9	15.4	32.6	20.1	23.7	6.7
hsa_mir_518d	E2 vs Media	-0.388171	0.689052		5	7.2	5.1	8.2	5.2	6.3	7	3.3	5.7	4	3.2	1.8
hsa_mir_148a	E2 vs Media	-315.166	0.689441		9202.6	11990.6	13885.4	11300.6	9495.8	14453.2	10536.1	12774.5	9919.7	6305.4	10694.7	3611.8
hsa_mir_718	E2 vs Media	-59.2478	0.689582		414.9	457.1	1727.6	1068.1	177.2	362.8	310.2	274.3	453.6	412.6	604.6	313
hsa_mir_6769b	E2 vs Media	-1.53592	0.689644		34	34.5	32.2	27.2	12.4	36.2	26.3	15.8	45	21.1	23.3	13.5
hsa_mir_4422	E2 vs Media	1.61324	0.68966		18	29.7	18.8	20.3	23.7	22.7	13.6	16.9	35.3	17.4	27.1	21.9
hsa_mir_6777	E2 vs Media	13.5125	0.68982		66.6	78.7	185.9	116.4	64.7	120.8	80.2	57	234.5	65.6	158.7	203.2
hsa_mir_3159	E2 vs Media	-2.10924	0.690538		49.4	78.3	78	66.5	35.8	59.1	46	50.5	75.5	50.4	96	29.9
hsa_mir_375	E2 vs Media	2.52673	0.691512		111	135.8	173.1	158.1	83.4	121.6	75.4	67	130.9	101	120.1	69.5
hsa_mir_6791	E2 vs Media	-2.40395	0.691659		53	82.5	66.2	91.1	54.2	61.9	76.2	66.4	112.8	53.4	74.5	37.1
hsa_mir_4778	E2 vs Media	0.406936	0.692022		4.6	6.2	5.6	4.4	1.1	5.2	4	1.4	6.4	3.4	4.2	5
hsa_mir_5572	E2 vs Media	3.60711	0.692258		95.5	126	111	154.8	88.7	127.4	72.1	76.8	129.1	101.6	100.3	27.1
hsa_mir_5685	E2 vs Media	-0.897416	0.692266		27.6	32.7	26.6	33	12.2	15.9	12.6	8.7	42.8	29.4	31.1	12.5
hsa_mir_4798	E2 vs Media	-0.782113	0.692622		13	10.2	9.8	12.6	8.2	11.4	6.5	10.8	33.2	11.8	10.9	6.5
hsa_mir_455	E2 vs Media	-1.16481	0.692732		9.9	13.4	21.8	25.5	21.8	25.4	5.8	10.2	14.1	9.8	16.2	3
hsa_mir_100	E2 vs Media	4.65288	0.693108		47	48.2	190.9	178.8	148.9	269.3	144.9	148.7	309	184.9	116.3	59
hsa_mir_3192	E2 vs Media	1.6411	0.693681		29.3	39.4	25.3	29.7	20.8	15.8	7.6	14.1	40.6	20.4	18	17.8
hsa_mir_5701_1	E2 vs Media	7.12318	0.69665		278.8	446.5	121.1	159.1	88	129.3	71.4	86.9	237.9	167.6	205.3	45
hsa_mir_5701_2	E2 vs Media	7.12318	0.69665		278.8	446.5	121.1	159.1	88	129.3	71.4	86.9	237.9	167.6	205.3	45
hsa_mir_5701_3	E2 vs Media	7.12318	0.69665		278.8	446.5	121.1	159.1	88	129.3	71.4	86.9	237.9	167.6	205.3	45
hsa_mir_6751	E2 vs Media	-1.36329	0.696809		30.2	33.4	26.5	35.6	12.8	33.6	25	14.9	40.9	22.7	23.7	6.5
hsa_mir_3662	E2 vs Media	-0.764508	0.698092		3.4	13.3	15.1	13.3	7	7.5	3.7	4.5	32.8	10.9	8.2	4.6
hsa_mir_7704	E2 vs Media	4.59089	0.698486		128.3	196.5	313.9	268.5	107.9	144.4	108.1	109.8	235.2	171.3	176.2	98.1
hsa_mir_3973	E2 vs Media	-0.690003	0.698693		12	10.8	17.5	9.2	4.2	13.4	4.7	7.5	11.9	1.2	6	4.6
hsa_mir_6511b_1	E2 vs Media	1.18678	0.69913		23.2	28	42.8	30.1	18.3	16.9	10.1	23	23.3	21.4	20.4	12
hsa_mir_5093	E2 vs Media	-1.13274	0.699196		74.5	87.7	44.6	53	22.7	43.6	28.6	16.8	73.9	39.6	85.2	41.9
hsa_mir_599	E2 vs Media	1.63261	0.699316		24.3	37.1	39.1	47.7	27.3	28.7	13.6	19.1	30.6	32	20.6	3.8
hsa_mir_7162	E2 vs Media	-0.615311	0.699673		12.2	18.3	16.2	17	7.7	14.4	11.6	6.2	21	13	16.5	6.8
hsa_mir_1296	E2 vs Media	1.02791	0.699925		33.7	39.2	28.3	26.1	17	44.3	29	31	38.7	11.5	37.1	20.6
hsa_mir_3689e	E2 vs Media	-0.428614	0.701333		10.1	11.4	2.1	5.9	0.6	5.2	2.6	3.2	12	3.1	13.9	5.1
hsa_mir_548f_2	E2 vs Media	0.574127	0.701893		6.2	9.8	3.3	4.8	3.9	10.9	1.2	4.8	11.2	3	10.2	1.5
hsa_mir_6836	E2 vs Media	-17.3603	0.702534		271.8	309.5	538.2	392	114.7	144.2	143.5	135.9	296.1	212.8	323	175.8
hsa_mir_1289_1	E2 vs Media	-0.692443	0.702844		19.1	27.8	21.1	19.8	10.6	22.3	17.6	14.5	32.8	15.5	25.3	11.1
hsa_mir_337	E2 vs Media	-42.1126	0.702974		1908.2	2594.7	439.5	688.6	252.8	409.1	578.5	622.9	1218.8	874.8	1418.6	227.3
hsa_mir_3123	E2 vs Media	-0.766491	0.703226		7.7	12.6	14.2	6.5	4.4	3.9	2.8	4.8	11.2	7	8.5	2.6
hsa_mir_4486	E2 vs Media	0.424019	0.704396		6.7	10.3	7.3	13	4.8	6.6	2.9	4.9	19.6	6.2	6.5	4.2
hsa_mir_548k	E2 vs Media	4.09134	0.704859		84.9	104.8	61.5	42.8	72.5	163	57.2	80.8	110.8	58.2	63.2	17.8
hsa_mir_193a	E2 vs Media	4.29066	0.705747		168	184	166	156.6	96.7	159.1	121.3	135.3	223.3	113.3	271.7	157.3
hsa_mir_182	E2 vs Media	15.7246	0.70593		408.9	542.2	613.4	487.1	409.7	564.9	515.6	556.4	593.7	350.1	369.4	289.6
hsa_mir_5009	E2 vs Media	-0.829591	0.706434		14.5	11.4	15.4	9.9	3	10.2	8.7	10.2	14.2	3.5	11.4	7
hsa_mir_6826	E2 vs Media	0.856494	0.706622		20.3	25.2	23.4	29.7	13.2	19.6	19.3	17.9	32.9	18.9	29.4	15
hsa_mir_378a	E2 vs Media	90.4231	0.706948		1799.6	2191.9	2956.6	2254.5	1716	2841.2	2033.5	2201.2	2427.2	1270.2	3995.6	2443
hsa_mir_4291	E2 vs Media	-6.04741	0.708205		45.2	49.4	175.8	103.4	22.2	50.6	43.9	45.5	51.7	43.4	70.9	33.2
hsa_mir_500a	E2 vs Media	8.61548	0.708256		325.5	365.9	364.3	355.3	237.2	426.9	323.5	321	429.6	241.4	497.8	272.2
hsa_mir_5689	E2 vs Media	-0.524938	0.708304		6.8	12.2	13.2	14.1	8.4	8.8	5.4	2.4	11.7	6.5	6.5	4.2
hsa_mir_4704	E2 vs Media	-0.597945	0.708383		6.6	4.6	6.2	7.7	1.8	0	4.9	1.5	2	3.6	4.6	3
hsa_mir_7113	E2 vs Media	1.7497	0.708404		18.1	16.7	35.8	32.5	22	30	18.4	14.3	40.2	17.5	30.7	32.6
hsa_mir_454	E2 vs Media	83.1702	0.708566		2400.5	3123.8	3850.7	3231.7	2818.1	4418.3	3922.2	4525.3	3964.7	2359.7	3439.2	1752.3
hsa_mir_4468	E2 vs Media	-0.945167	0.709605		25.8	27.9	21.1	19.1	14.5	20.7	8.2	17.5	27.4	13.8	29.9	9.1
hsa_mir_4327	E2 vs Media	0.627537	0.711069		13.7	18.8	11.1	14.2	4.3	8.9	7.2	6.6	18.9	8.7	16.1	7.5
hsa_mir_4456	E2 vs Media	-1.17249	0.712128		8	15.9	8	12.2	4.5	6.8	6.2	6	49.3	10.6	7.1	6.3
hsa_let_7b	E2 vs Media	965.791	0.712495		36235.7	45129.7	38912.7	35997.3	31213.9	45319	42083.6	44661.5	59822.6	37059.8	44388.5	24817.8
hsa_mir_9_2	E2 vs Media	-4.34092	0.712737		101.2	137.1	182	134.2	64.5	106	102.5	118.4	92.7	63.2	212.3	85.1
hsa_mir_543	E2 vs Media	-1.90971	0.712859		28.9	32.3	29.2	29.9	36.6	28.3	61.4	80.6	53.6	31.3	23.3	8.5
hsa_mir_595	E2 vs Media	-0.447163	0.713061		10.9	20.8	14.2	12.1	8.1	11.1	8.3	8.6	19.7	6.2	12.3	6.5
hsa_mir_6780a	E2 vs Media	0.997433	0.713755		28.3	35	25.1	23.7	10.6	24.2	44.3	48.8	28.7	19.3	23.7	8.2
hsa_mir_516a_2	E2 vs Media	-0.502584	0.714272		9.3	7.6	11.9	16.9	3.8	5.3	4.7	1.8	5.2	3.3	3	1.6
hsa_mir_1908	E2 vs Media	-10.6037	0.714528		170.4	184.3	411.5	238.3	91.1	164.8	113.6	113.8	230.3	166.5	223.3	131.4
hsa_mir_7703	E2 vs Media	1.0277	0.715052		23.1	44.1	19.6	25.3	12.4	15.2	13.6	8.4	25.8	16.2	19.1	9.8
hsa_mir_1224	E2 vs Media	29.6252	0.715812		386.1	506.4	1341.3	953.4	289.5	468.5	352.6	347.5	553.3	368.4	630.5	541
hsa_mir_6789	E2 vs Media	-5.08216	0.717509		161.5	194.6	309.5	263.3	74.4	150.9	129.7	101.4	226.7	164.1	202.3	90.2
hsa_mir_1197	E2 vs Media	0.855626	0.718169		8.2	12.3	6.6	9.6	4.1	11.1	4.8	8.2	14.9	5.1	4.4	0.7
hsa_mir_217	E2 vs Media	0.531777	0.718295		8.9	15.4	14.6	10.5	3	6.3	1.6	6.7	18.7	9.8	9.9	4.5
hsa_mir_548ap	E2 vs Media	-3.13695	0.719042		109.5	123.9	103.5	81.2	103.4	162.2	147.7	161.3	73.6	31.7	47.5	30.2
hsa_mir_6089_1	E2 vs Media	-2.17386	0.72043		86.2	99.3	132.7	110.4	42.9	72.2	60.2	52.8	115.8	75.3	90	49
hsa_mir_6089_2	E2 vs Media	-2.17386	0.72043		86.2	99.3	132.7	110.4	42.9	72.2	60.2	52.8	115.8	75.3	90	49
hsa_mir_423	E2 vs Media	-63.5465	0.720524		2577	3040.4	3718.6	3158.7	2612.8	4652.5	4016.2	3744.2	4101.8	2356.6	3654.2	1834.4
hsa_mir_627	E2 vs Media	-2.66126	0.721572		24.8	40.5	74.6	78.2	69	74.9	39	65.7	63.2	34.7	66.9	18.2
hsa_mir_3651	E2 vs Media	-1.63776	0.722247		58.4	84.8	101.1	102	37.6	67	39	34	104.5	51.6	88.6	38
hsa_mir_302e	E2 vs Media	0.357945	0.722399		3.8	9.9	8.6	12.4	10.4	10.9	3.8	3.2	5.2	2.8	2	2.3
hsa_mir_422a	E2 vs Media	-1.91459	0.722892		65.2	74.4	61.7	72.8	36.8	53.4	41.2	45.6	69.7	43.1	53.9	16.8
hsa_mir_3677	E2 vs Media	0.823541	0.723323		9.2	16.8	12.1	13.8	3.2	10.6	5	7.8	15.1	6.4	15.5	4
hsa_mir_1261	E2 vs Media	-0.78395	0.723353		13.6	18.3	4.9	16.8	11.5	12.2	11.8	3.5	15.5	8.3	13.2	8.5
hsa_mir_6873	E2 vs Media	0.821442	0.724292		15.3	15.8	20.3	19.7	10.9	13.4	10.6	9.2	20.7	17.6	6.2	6.7
hsa_mir_2681	E2 vs Media	-1.30979	0.724877		35	40.8	33.9	41.1	36.1	37.5	25.3	25.4	49.8	23.3	32.6	22.8
hsa_mir_939	E2 vs Media	-0.784861	0.725196		32.5	39.3	32.2	40.5	13.3	24.2	18.1	9.2	49.2	25.6	25	12.7
hsa_mir_3688_1	E2 vs Media	0.330531	0.725513		2	4.8	4.1	3.8	4.7	3.5	4.4	3.7	2.9	3.6	2.8	2.5
hsa_mir_8054	E2 vs Media	0.391765	0.726066		4.2	11	6.1	7.5	4.1	6.5	4.5	5.7	14.2	6.5	7.8	1.5
hsa_mir_302b	E2 vs Media	0.407748	0.727009		10.7	9	9.1	6.2	2.7	10.6	2.6	6.3	6.5	2.7	5.7	2.9
hsa_mir_147a	E2 vs Media	0.364383	0.728637		4.5	6.7	2.2	2.1	1.9	7.9	2	1.2	3	2.4	5.4	1.3
hsa_mir_29a	E2 vs Media	-2522.25	0.728826		45919.3	60653	106582	130134	72373.3	99291.5	65372.2	77289.2	119696	71664.6	118050	35039.4
hsa_mir_410	E2 vs Media	1.24382	0.730602		29.6	31.6	29.5	42.8	23.9	47.4	21.3	33	42.4	22.4	41	10.3
hsa_mir_3146	E2 vs Media	0.515608	0.730716		5.8	7.8	5.2	7.2	4.8	5.2	3.7	10.9	13.2	4	7.4	2.7
hsa_mir_4694	E2 vs Media	-1.05214	0.731544		11.1	9.8	26.8	14.7	10.5	9.5	7.3	7.6	22.1	6.9	10	14.3
hsa_mir_6070	E2 vs Media	0.703474	0.733228		27.2	42.4	31	31.2	12	29.4	18.8	14.6	37.6	21.5	24	8.9
hsa_mir_4724	E2 vs Media	0.491248	0.733422		9.4	8.6	14.2	16	10.5	13.3	5.3	8	23.5	9.5	8.9	7.9
hsa_mir_653	E2 vs Media	3.31617	0.734226		59.6	99.5	66.8	125.3	72.4	109.5	54	64.9	67.8	42.3	77.7	7.8
hsa_let_7f_1	E2 vs Media	-3764	0.734524		89591.6	112281	130075	118995	108255	155408	136907	149887	172736	103146	124739	49997.3
hsa_let_7f_2	E2 vs Media	-3759.98	0.734931		89646.6	112370	130191	119082	108354	155542	137005	150011	172829	103233	124851	50040.9
hsa_mir_149	E2 vs Media	1.48089	0.735171		94.9	115.3	106	113.6	58	90.8	86.7	84	103.2	73.4	95.8	44.7
hsa_mir_6509	E2 vs Media	0.875678	0.735925		39.6	61.2	17.4	27.2	11.8	15.9	8.7	12.1	27.2	18.2	32.4	7.7
hsa_mir_4521	E2 vs Media	-1.41195	0.736668		23.5	25.9	36.1	34	38.3	47.7	30.1	36.3	37.1	23.4	59.5	27.4
hsa_mir_200a	E2 vs Media	-4.91154	0.737452		80.2	110.5	170	131.9	150.3	198.4	143.4	138.9	148.3	111.7	157.7	77.1
hsa_mir_6500	E2 vs Media	1.79465	0.737871		41.6	52.4	29.3	38.5	21.9	33.9	24.9	40.3	46.6	43.9	58	9.7
hsa_mir_4301	E2 vs Media	18.4163	0.737942		827	831.4	382.2	390.5	159.1	271.6	339.4	295.8	923.4	672.9	715.7	420.2
hsa_mir_4427	E2 vs Media	0.456789	0.739267		5.4	8.8	7.3	8.7	3.2	5.2	2.9	2.9	12.3	6	6	2.9
hsa_mir_4531	E2 vs Media	-0.752714	0.739312		24.1	23.8	19.5	13.6	10.4	13.9	5	10.2	34.3	18.3	18.5	10.4
hsa_mir_4300	E2 vs Media	0.847198	0.740596		10.5	18.1	5.1	22.8	8.6	10.4	11	7.7	21.1	12.2	23	7.8
hsa_mir_342	E2 vs Media	2023.73	0.741598		65923.9	75367.3	154164	127575	88091.6	144400	57456.7	60812.9	159324	99885.1	102056	61596.1
hsa_mir_942	E2 vs Media	-5.77526	0.742011		211.2	260.1	322.5	280.1	193.6	276.2	270	296.9	363.8	191.7	312.3	160.6
hsa_mir_3917	E2 vs Media	3.12857	0.742421		263.6	388.8	203.3	201.4	131	200.1	159.5	145.2	258.2	148.9	193.8	98.7
hsa_mir_3195	E2 vs Media	-140.095	0.742469		2024.9	2529.5	6301.7	5393.5	838.4	1442.9	1803.1	1739.7	2772.7	1905.3	3126	1311.5
hsa_mir_4639	E2 vs Media	0.600113	0.743568		20.4	25.5	20.5	23.9	8.1	24.5	15.8	16.6	30.1	10.8	15.6	6.2
hsa_mir_1181	E2 vs Media	-6.78328	0.744109		353	451.7	363.8	391.4	208.9	327.5	222.9	258.1	393	247.3	366.1	108.8
hsa_mir_4282	E2 vs Media	0.397095	0.744565		5.4	13.8	8.3	5.9	3.9	6.6	3.5	3.3	14.9	6.3	6.2	4.2
hsa_mir_4294	E2 vs Media	0.811471	0.744639		9	20.5	21.4	26.3	17.6	18.7	17.5	13	28.9	20.2	21.2	12.9
hsa_let_7e	E2 vs Media	81.7171	0.745758		4145.9	5025.8	2800	2575.1	4246.9	6621.4	5640.4	6027	7005.3	3821.7	5402.1	2952.2
hsa_mir_4487	E2 vs Media	0.355687	0.746752		7.1	12.8	5.7	9.2	1.8	5	8.2	6.2	14.3	6.4	6	3
hsa_mir_3666	E2 vs Media	16.0289	0.746803		131.7	165	420.9	220.5	128.4	205.1	124.5	105.5	315.2	173.2	363.5	329.4
hsa_mir_6862_1	E2 vs Media	-0.513775	0.748059		21.7	25.2	18.2	14.7	5.6	18.4	11.5	14.6	20.2	12.4	24.5	6.1
hsa_mir_6862_2	E2 vs Media	-0.513775	0.748059		21.7	25.2	18.2	14.7	5.6	18.4	11.5	14.6	20.2	12.4	24.5	6.1
hsa_mir_7706	E2 vs Media	2.69842	0.748357		95.8	145	145.4	149.1	79.2	125.4	78.3	84.1	161.1	79	120.9	62.4
hsa_mir_6795	E2 vs Media	-1.47611	0.748539		15.4	12.3	17.6	18.4	7.2	12.4	6.1	6.9	33.7	14.7	16.8	7.6
hsa_mir_553	E2 vs Media	5.63502	0.750687		108.3	220.9	82.6	153.7	64.7	111.2	58.9	70.4	160.2	91.7	143.6	13.4
hsa_mir_548q	E2 vs Media	1.22133	0.751891		28.1	26.4	33.6	33.7	19.5	33.2	21.2	17.6	47	24.5	28.2	25
hsa_mir_4464	E2 vs Media	-0.556743	0.752023		4.2	14.6	11.3	8.2	5.2	5.7	11.6	6.3	11	8.5	11.5	5.1
hsa_mir_6738	E2 vs Media	2.10978	0.752305		77	102.3	53	76.6	51	83.8	78.2	66.7	118.4	88.3	91.4	32
hsa_mir_362	E2 vs Media	7.32811	0.752369		174.4	191.8	322.3	245.4	188.9	322.4	211.4	260	230.5	133	371.2	201.5
hsa_mir_596	E2 vs Media	-1.47771	0.752538		94.7	133	63.9	78.2	44.5	64.4	40.2	40.1	93.7	43.5	90.5	36.7
hsa_mir_323a	E2 vs Media	3.84081	0.752664		109.4	128.7	78.3	58.3	58.7	103.2	258.5	261.1	97.1	69.1	21.6	23.6
hsa_mir_766	E2 vs Media	3.50213	0.752782		62.2	95.2	123	98.7	86.9	131.8	114.2	137.1	100.9	68.9	90.4	40
hsa_mir_4258	E2 vs Media	-5.20814	0.752972		144.4	159.8	265.5	198.7	66.4	110.2	79.2	77.9	193.5	142.4	223.5	107.8
hsa_mir_7156	E2 vs Media	0.293219	0.753833		12.5	12	8.3	14.2	6.6	9.5	6.2	4.6	12.2	8.8	11.1	4.7
hsa_mir_924	E2 vs Media	0.284138	0.754207		1.5	4	4	0.8	1.8	1.7	3.2	3	2.1	3.3	1.5	2
hsa_mir_7848	E2 vs Media	-1.34271	0.754989		22.2	31.8	13.9	21.4	18.2	28.9	19.1	18.1	38	17.1	34.9	11.4
hsa_mir_3171	E2 vs Media	0.400879	0.755584		2	7.2	6.5	7	1.3	3	1.5	1	6.5	2.5	3.5	2
hsa_mir_335	E2 vs Media	185.106	0.75728		1847.2	2268.8	2528	2350.6	4579.5	6635.6	5563.8	6790.2	4298.9	2543.7	1594.4	953.6
hsa_mir_572	E2 vs Media	12.0518	0.758576		450.9	711.2	571	789	383.9	654.3	341.9	331.8	714.7	402.9	572.8	162.8
hsa_mir_552	E2 vs Media	-0.482554	0.758693		9.9	9.5	4.8	10.3	8.2	10.3	13.8	12.8	23	9	5.7	5.4
hsa_mir_3184	E2 vs Media	-53.8957	0.75889		2541.6	2997.2	3628.5	3116.2	2581.5	4607.2	3978.3	3716.4	4066.9	2345.2	3615.8	1812.1
hsa_mir_3615	E2 vs Media	-17.2847	0.759485		865	1005.6	1392.1	1118.6	484.6	835.2	577.9	598	1075.1	641.5	1005	531.6
hsa_mir_4273	E2 vs Media	7.00022	0.760409		147.6	264.2	139.9	253.7	135	176.7	134.3	159.3	207.4	152.6	207	24.5
hsa_mir_548aq	E2 vs Media	-0.507097	0.761167		10.7	11.9	31.1	20	13.9	18.7	9.3	11.6	21.6	11.5	19.4	13.4
hsa_mir_509_3	E2 vs Media	-0.259782	0.761609		2.3	1.8	12.8	11.1	1.6	3.7	3.8	2.3	7.6	4.8	3.7	3.4
hsa_mir_506	E2 vs Media	-2.13973	0.761953		79.2	105.5	50.1	82.5	43.1	57.5	59.8	50.6	85.9	63.6	71.5	13.9
hsa_mir_128_1	E2 vs Media	-25.4895	0.762528		1587.6	1882.5	1984.8	1778.7	1992.8	3118.8	2579.7	2807.1	2399	1315.9	1818.1	855
hsa_mir_3622b	E2 vs Media	1.16891	0.762641		29.7	49.2	34.1	53.4	38.5	51.2	23.6	31.4	48.4	31.2	39.1	7.5
hsa_mir_1225	E2 vs Media	1.8208	0.763159		105	106.5	86	88.3	45	61.9	71.6	71	135.1	93.5	93.8	56.9
hsa_mir_4660	E2 vs Media	3.71858	0.763741		30.3	42	81.9	93.3	16.9	41.7	27.6	26.3	45.4	36.4	50.3	19
hsa_mir_4274	E2 vs Media	0.705458	0.764491		40.9	45.5	48	47.1	19.4	45.1	29.8	26.3	59	38.1	40.1	17.9
hsa_mir_215	E2 vs Media	-11.6563	0.765598		209.1	276.9	920.5	728.6	407.7	661	327.7	399.3	485.1	362.8	707	271.8
hsa_mir_6851	E2 vs Media	0.869119	0.765828		21.7	25	13.2	26.1	16.2	13.7	6.2	5.8	18.8	17.8	15.3	7.2
hsa_mir_320a	E2 vs Media	-28.7611	0.766451		1328.5	1564.5	1874.9	1613.6	1163.9	2076.3	1797.7	1674.8	2100.8	1141.8	1613	868.6
hsa_mir_640	E2 vs Media	1.15306	0.766954		19.2	32.1	19.6	38.6	12.9	26.1	9.8	8.1	50.1	23.6	26	7.4
hsa_mir_6771	E2 vs Media	-3.24269	0.769349		126.7	168.7	204.6	197.6	72.6	119.1	104.2	114.3	249.7	140.2	223.5	90.6
hsa_mir_18a	E2 vs Media	-4.61166	0.769467		109.6	145.4	190.6	142.5	161.3	244.2	241.4	283.8	162.8	74.2	163	72.2
hsa_mir_8065	E2 vs Media	-0.70665	0.769889		4	15.9	14.8	20.7	4.8	10.9	6.9	6.2	19.9	3.9	13.4	1.4
hsa_mir_576	E2 vs Media	-20.085	0.771263		769.5	847.8	1067.5	1057.9	742.5	1157.7	861.2	959.2	1495.6	843.7	990.2	426.1
hsa_mir_6127	E2 vs Media	-1.27905	0.771302		84.4	85.7	75.8	96.8	48.2	80.5	80.2	73.3	79.1	49.4	76.9	34.5
hsa_mir_4732	E2 vs Media	0.962359	0.772164		29.2	42.6	38.5	42.9	17.4	29.8	25.5	19.3	41.6	22.6	29	17.4
hsa_mir_5690	E2 vs Media	1.03012	0.772547		7.8	15.3	15.2	17.5	5.5	19.4	15.2	7.4	18	11.6	9.8	4.7
hsa_mir_4760	E2 vs Media	3.62572	0.772961		111.7	168.2	140.8	188.3	76.8	119.3	59.5	52	115.3	87.9	105.5	27.8
hsa_mir_635	E2 vs Media	-0.708359	0.773173		8.8	7.6	11.2	17.1	15.3	14.3	15.7	14.8	20.3	13.5	13.8	7.2
hsa_mir_3190	E2 vs Media	-1.5264	0.773227		98.3	151.6	86	82.8	53.8	79.5	58.4	51.3	118.2	78	112.2	39.5
hsa_mir_892b	E2 vs Media	-0.339782	0.774841		10.3	11.4	8	7.9	1.6	5.2	3.8	5.3	7.7	3.2	7.5	3.2
hsa_mir_548h_4	E2 vs Media	0.368658	0.77557		7	8	19.8	21.5	14.1	16.8	11.8	17.1	13.7	9.6	14.9	5.8
hsa_mir_5588	E2 vs Media	2.59005	0.776711		31.1	18.6	43	62.4	22.6	32.1	26.2	24.5	47.2	29.7	20.4	20.8
hsa_mir_647	E2 vs Media	1.59676	0.776973		38.3	39.7	57.6	60.7	28.6	55.9	39.2	39.2	70.8	45.4	48.6	24.1
hsa_mir_625	E2 vs Media	18.7758	0.777253		1059.2	1358.3	1082.3	985.5	1012.6	1465.5	1367	1408.2	1883.4	1138.5	899	546
hsa_mir_3689b	E2 vs Media	-0.515353	0.777581		21.6	26	14.3	13.1	3.3	5.9	8.1	7.7	21.2	7.9	23.8	13.2
hsa_mir_1247	E2 vs Media	-4.4274	0.777613		198.7	249.7	324.9	291.7	130.3	193.1	120.3	151.3	351.1	190.6	293.2	134.8
hsa_mir_4504	E2 vs Media	0.383509	0.777651		5.5	11.5	9.1	8	1.7	8.7	3	5.2	12.8	3.7	5.9	1.3
hsa_mir_3116_2	E2 vs Media	0.460746	0.777878		13.4	14.9	8.3	3.9	2.1	6.2	3.1	3	7.6	4.2	4.3	5.3
hsa_mir_641	E2 vs Media	-1.53471	0.777894		19.3	42.4	35.7	37.8	46.1	66.7	27.6	37.2	66.9	26.6	39.6	10
hsa_let_7a_2	E2 vs Media	-763.799	0.778085		33119.7	42233.1	49216.3	43201.2	41669.9	58227.1	49435.5	53183.4	62357.8	38538.5	46371.9	21964.5
hsa_let_7a_1	E2 vs Media	-764.007	0.778466		33185.2	42337	49311.2	43307.3	41784.6	58391.1	49559.9	53338.9	62487.4	38612.3	46491.6	21994.7
hsa_mir_3678	E2 vs Media	1.33673	0.779348		15.7	28	32.9	22.6	16.6	20.8	15.8	18.4	27.9	15.8	20.1	17.3
hsa_mir_33b	E2 vs Media	-8.48116	0.780257		126.8	189	375.5	280.2	85.8	167	128.8	117.7	226	162.4	237.6	91.3
hsa_mir_1286	E2 vs Media	-0.506722	0.780655		24.9	27.8	32.6	22.9	12.2	20.3	11.6	14.7	23.6	19.7	24.6	10.5
hsa_mir_6890	E2 vs Media	0.820582	0.780706		16.9	18.6	23.9	15.4	9.2	17.6	13.4	5.5	21.1	15.6	13.7	14.8
hsa_mir_135a_1	E2 vs Media	2.06727	0.780948		90.3	136.4	138.2	108.1	47.2	81.2	56	63	110.4	57.3	85.8	50.3
hsa_mir_27b	E2 vs Media	-124.195	0.783222		5266	6938.4	8073.5	7622.9	6172.7	9421.1	8084.1	9940.4	6292.4	3738.6	7302.9	2112.5
hsa_let_7a_3	E2 vs Media	-743.722	0.784717		33247.4	42421.5	49326.3	43305	41812.7	58487.6	49671.2	53509.5	62487.5	38620.1	46571.7	22035.2
hsa_mir_6888	E2 vs Media	-0.297401	0.784769		11.5	16.9	6.6	11.1	7.2	7.2	3	6.5	14.8	4.8	15.4	5.6
hsa_mir_943	E2 vs Media	-1.77508	0.785309		154.1	222.3	164.2	186.2	118.4	158.3	164.3	151.9	209.4	136.5	185.2	76.2
hsa_mir_8069_1	E2 vs Media	-2.9983	0.786897		177.3	215.1	229.7	264.6	110	162.5	101.1	107	252.5	157.2	199.7	72.5
hsa_mir_8069_2	E2 vs Media	-2.9983	0.786897		177.3	215.1	229.7	264.6	110	162.5	101.1	107	252.5	157.2	199.7	72.5
hsa_mir_3622a	E2 vs Media	1.05847	0.78717		29.5	48.9	34.1	50.4	38.5	50.2	22.1	31.4	48.4	31.2	38.9	7.5
hsa_mir_4667	E2 vs Media	0.495126	0.787298		15.6	25.9	29.8	27.6	12.6	17	15.1	14.8	19.1	10.5	18.8	12.1
hsa_mir_4470	E2 vs Media	0.748373	0.787367		20	23.7	25.9	17.8	9.9	18.4	10.1	11.9	17.5	21.9	31.9	11.5
hsa_mir_124_3	E2 vs Media	0.651276	0.788321		15.9	20	21.2	19.4	20.3	32	10.9	18.9	34.6	13.9	23.5	13.3
hsa_mir_3165	E2 vs Media	-1.22669	0.788594		39.8	35.6	31.9	37.9	14.5	17.7	22.1	21.7	51.3	11.3	28.2	26.8
hsa_mir_802	E2 vs Media	-0.289937	0.788633		3.8	3.5	7.4	7.9	1.4	3.8	2.4	3	11.4	2.3	4	2.5
hsa_mir_5096	E2 vs Media	2.6942	0.789043		80.9	115.5	140	167.3	58.4	112.4	60.8	63.3	112.9	63.1	89.6	28.3
hsa_mir_578	E2 vs Media	0.549818	0.789364		13.3	22.4	16.8	27.2	13.4	14.3	8.8	5.8	26.7	15.6	18	8.8
hsa_mir_6839	E2 vs Media	9.16427	0.789513		132.7	293	225.4	389.3	157.3	242.8	222.9	206.9	296.7	224.7	331.4	48.7
hsa_mir_4323	E2 vs Media	0.524574	0.789758		19.4	24.8	33	23.4	11.4	19.5	14	16.1	27.9	18.4	16.1	10.1
hsa_mir_3653	E2 vs Media	8.53478	0.789868		341.8	474.4	600.1	630.4	429.1	573.5	444.1	522.9	700.6	455.9	706.2	301.9
hsa_mir_892a	E2 vs Media	0.386753	0.790388		5	5	8.8	6.6	3.3	2.9	0.4	0.8	2.8	2.7	6.2	4.7
hsa_mir_4469	E2 vs Media	2.84342	0.790658		153.3	166.8	238.3	197.4	118	189.5	97.3	105.7	279.8	175.6	159.6	100.5
hsa_mir_498	E2 vs Media	-1.3588	0.791091		36.7	50.3	46.6	64.5	50.9	78.8	42.5	29.4	62.1	52	64.5	16.7
hsa_mir_551b	E2 vs Media	1.009	0.791261		21.5	34.1	16.4	24.6	37.5	50.7	44.4	55.9	42.7	20.3	26.2	9
hsa_mir_23a	E2 vs Media	212.294	0.791566		14685	18015.2	23805.2	21611.6	15819.9	24640	20314.9	22657.6	21782.6	11934.7	18528.5	10036
hsa_mir_5006	E2 vs Media	0.889672	0.791821		36.1	45.6	66	65.5	16.2	36.8	28.1	38	46.5	20.4	49.1	19.4
hsa_mir_3132	E2 vs Media	0.314515	0.791984		9.5	18.1	13.9	16.1	11	14.7	8.5	9	23.9	10.7	15.6	8.1
hsa_mir_3180_2	E2 vs Media	-1.95692	0.793448		58.8	66.1	122.8	102.6	26.3	44.5	31.8	38.3	71.7	57.1	70.9	25.8
hsa_mir_648	E2 vs Media	2.75107	0.794744		97.5	131	104	144.1	77.6	101.8	62.1	65.3	172.2	98.8	88.7	42
hsa_mir_4784	E2 vs Media	4.09865	0.795494		148	205	120.3	184.1	131.9	167.8	131.4	175.8	258.9	153.4	156.9	43.4
hsa_mir_3141	E2 vs Media	-2.43135	0.795553		85.8	98.5	187.6	134.4	51.2	65.9	69.8	75	142.4	124.4	96.8	45
hsa_mir_4735	E2 vs Media	0.361294	0.795675		3.4	4.3	10.5	7.7	7.2	5.2	2.2	2	8	5.7	4.5	5.8
hsa_mir_6855	E2 vs Media	0.665998	0.796045		18.9	22.5	16.2	21.9	8.7	19.6	8.4	13.3	24.1	14.2	22.5	5
hsa_mir_616	E2 vs Media	0.899591	0.796818		28.6	34.1	36.8	38.3	20	26.3	17.4	20.9	45	25.8	40.4	23
hsa_mir_4714	E2 vs Media	-0.578568	0.796841		11	9.5	12.8	13.6	12.4	5.1	1.2	6.2	21.7	11	10.6	8.9
hsa_mir_7154	E2 vs Media	-0.819429	0.797015		11.5	21.6	18.4	13.9	7.7	10.5	8	12.2	31.4	14.9	23.8	8.1
hsa_mir_3922	E2 vs Media	0.505667	0.797286		6.5	17	9.9	12.2	6.1	8	8.8	6.1	15.1	6	15.7	8.6
hsa_mir_4738	E2 vs Media	-0.775252	0.797969		31.6	30.7	23.1	20.8	12.7	20.1	12.1	8.7	23.4	16.4	14.5	10
hsa_mir_3656	E2 vs Media	-2.02354	0.798082		145.8	177.6	235.5	236.8	76.7	129.4	118.9	113.2	196.6	146.9	166.5	58
hsa_mir_106a	E2 vs Media	-2.06262	0.798776		58.5	92	84.8	82.5	36.3	87.2	58.9	66	73.2	35.6	102.2	20.7
hsa_mir_4279	E2 vs Media	-0.630182	0.798808		17.4	22.7	17	19.2	10.6	20.9	17.7	13	29.4	15.5	15.4	5.5
hsa_mir_3972	E2 vs Media	-1.48832	0.799033		82.9	96.6	18.6	64.8	24.6	45	27.4	16.2	63.9	29.6	48.1	12.4
hsa_mir_4277	E2 vs Media	5.16042	0.799459		401.1	516.2	131	177	122.8	157.2	195.5	205.4	430.2	320.9	305.6	107.5
hsa_mir_6717	E2 vs Media	0.627818	0.799725		14.4	34.2	17.4	14.8	10.3	15.5	11	15.2	30.1	14.1	25.7	7.7
hsa_mir_1236	E2 vs Media	-2.83534	0.800648		117.4	129.6	196.6	144.7	83.2	160.4	90.1	73.4	161.5	82.3	126.8	88.1
hsa_mir_4290	E2 vs Media	-0.694835	0.80334		52	65	23.7	34.5	19.2	29.5	17.7	19	39.8	25.1	40.6	11.7
hsa_mir_3198_2	E2 vs Media	-0.264613	0.80376		9	10.9	5.6	9	8.2	6.3	3.5	4.8	11.5	5.9	8.3	5.3
hsa_mir_4502	E2 vs Media	-1.75422	0.803828		59.8	51.9	45	58.2	48.1	59	33.7	41.1	68.3	59.5	44.9	11.4
hsa_mir_4312	E2 vs Media	0.347345	0.804758		11.5	12.8	15.5	15.6	5.3	11.2	6.8	6.5	12.6	8.4	10	5.5
hsa_mir_3186	E2 vs Media	14.1789	0.805069		226	374.6	215.6	538.3	340.7	513.4	408.6	421.8	358.8	323.6	587.9	83.6
hsa_mir_4444_1	E2 vs Media	-0.394685	0.805975		25.6	29.9	38.5	40.2	20.9	29.9	28.7	26.9	47.6	31.5	30.4	13.7
hsa_mir_4444_2	E2 vs Media	-0.394685	0.805975		25.6	29.9	38.5	40.2	20.9	29.9	28.7	26.9	47.6	31.5	30.4	13.7
hsa_mir_6501	E2 vs Media	-0.76329	0.806844		15.6	15	19.8	28	10.8	10.2	13.3	11.4	16.6	12.4	32.3	15
hsa_mir_4516	E2 vs Media	-2.18035	0.807631		111.4	130.8	187.7	136.9	60.7	81.5	77.7	69.8	143.9	107	120.2	74.6
hsa_mir_4426	E2 vs Media	10.4725	0.808581		159.4	225.2	247.9	439.6	144.5	209.7	289.7	323.3	365.3	296	358.4	49.2
hsa_mir_204	E2 vs Media	0.749756	0.809777		43.9	58.3	29.2	28.6	20.2	28.4	53.2	54.6	28.8	16.8	17.1	10.6
hsa_mir_6086	E2 vs Media	0.613464	0.810468		7.2	22.9	11.2	12.8	7.7	14.2	26.2	29.8	17.3	7	19.1	3.1
hsa_mir_5704	E2 vs Media	0.473358	0.812129		14.1	19.3	8.7	22.8	8.9	12.8	4.9	9.4	22.9	11.5	19.1	3.4
hsa_mir_370	E2 vs Media	2.21717	0.812585		97.6	102.3	68.2	61.6	56.2	91.9	213.6	262.4	92.9	43.4	34.5	11.4
hsa_mir_4791	E2 vs Media	-5.31439	0.813566		194.3	291.9	160.4	231.8	133.7	193.2	130.3	120	214.3	161.3	226	34.7
hsa_mir_6853	E2 vs Media	-0.462919	0.813852		20.9	14.2	12	14.2	12.1	19.5	13.3	10.3	17.1	14.8	12.4	6.8
hsa_mir_4721	E2 vs Media	-0.421502	0.814224		14.5	10.3	8.5	13.1	3.1	13.2	10.4	7	16.6	7.3	8.6	4
hsa_mir_6894	E2 vs Media	2.28092	0.8148		206.4	247.6	64.6	70.3	34.4	80	73.1	84.5	153.8	125.1	143.7	38
hsa_mir_3183	E2 vs Media	2.36235	0.814845		154.5	179.8	175.2	156.8	62.3	125.4	90.1	82	157.4	111.7	174.7	85.8
hsa_mir_3648_1	E2 vs Media	-22.1079	0.815335		979.6	1182.4	2020.8	1803.4	614.9	948.7	830.5	820.7	1253.8	843.7	1327.6	644.9
hsa_mir_3648_2	E2 vs Media	-22.1079	0.815335		979.6	1182.4	2020.8	1803.4	614.9	948.7	830.5	820.7	1253.8	843.7	1327.6	644.9
hsa_mir_128_2	E2 vs Media	-18.9233	0.816909		1560.8	1876.2	1946.6	1773.3	1964.9	3051.9	2511.4	2749	2389	1312.6	1793.3	840.7
hsa_mir_6079	E2 vs Media	0.32735	0.816991		10.2	11.5	13.5	14.1	3.1	7.2	6.5	5.3	14.1	11.4	11.9	4.9
hsa_mir_1202	E2 vs Media	4.46099	0.817664		401.1	496.2	116.7	154.9	112.6	135.5	189	204.1	426.7	319.1	292.4	109
hsa_mir_1295b	E2 vs Media	-0.212196	0.819249		8.6	6.8	4.2	5.3	3.3	5.7	1.8	3.1	9	4.6	5.4	2
hsa_mir_223	E2 vs Media	2448.52	0.819592		120032	154510	158311	120462	133109	203517	199468	230311	130330	70930.6	202191	105700
hsa_mir_3652	E2 vs Media	-1.06876	0.819824		77.5	90	89.6	71.1	48.4	80.1	58.3	54.7	127.3	73	77	45.8
hsa_mir_3925	E2 vs Media	0.734078	0.819943		14.4	18.4	14.2	9.2	8.4	15.1	6.7	5.5	19.5	4.7	12.3	13.7
hsa_mir_504	E2 vs Media	-0.830387	0.821473		19.4	20.5	15.7	19.2	11.8	16.3	14.1	17.6	56.5	14.1	20.7	18.3
hsa_mir_6877	E2 vs Media	0.759472	0.821726		29.6	28.9	38	25.3	10.4	32.1	23.2	29.8	46.9	23.8	19.2	10.9
hsa_mir_6872	E2 vs Media	1.06104	0.822218		48.1	56.2	55.3	67	33.5	58.5	44.9	36.2	71.1	42.9	57.1	30.8
hsa_mir_3188	E2 vs Media	2.03478	0.82246		56.2	75.7	103.2	95.5	28.4	63.6	45.9	48.1	77	44.7	58	26.4
hsa_mir_5092	E2 vs Media	1.42711	0.822511		102.4	130.4	20.8	33.4	13.9	28.3	16.3	29.4	92.2	61.3	62	12.9
hsa_mir_5007	E2 vs Media	-0.298868	0.822606		7	8.4	8.4	7.2	1	2.2	1.4	2.3	14.3	4	5	3.8
hsa_mir_8485	E2 vs Media	0.80881	0.823246		7.4	10.5	11.1	16.8	11	7.4	9.2	6	6.4	8.3	3.5	5.5
hsa_mir_1915	E2 vs Media	-11.2055	0.823414		166.3	225.9	564.2	282.7	62	115.6	95.8	108.9	203.8	169.8	275.3	162.3
hsa_mir_320b_2	E2 vs Media	-16.5716	0.825113		924.6	1075.8	1242.8	1060.1	867.8	1489.2	1343.2	1242.4	1449.1	823.1	1065.4	605.2
hsa_mir_1538	E2 vs Media	1.02563	0.82518		45.5	64.1	93.8	73.3	34.2	62.6	38.8	49	84.7	57	82.8	33.5
hsa_mir_4287	E2 vs Media	-0.312682	0.825582		9.3	20.7	7.4	8.7	6.1	8.3	5.5	6.4	13.2	4.3	10.1	1.9
hsa_mir_320b_1	E2 vs Media	-15.1367	0.82681		841.5	963.1	1123.3	942.5	792.6	1367.1	1244.6	1167.1	1316.3	746	981.8	556.7
hsa_mir_4288	E2 vs Media	-2.18387	0.827554		58.1	91.4	65.2	98.9	45.2	80.8	42.7	29.5	100.9	65	77.8	9.2
hsa_mir_3197	E2 vs Media	1.2763	0.827872		87.9	96.2	110.6	98.4	56.6	100.5	44.8	59.9	149.1	87.9	94.2	46.4
hsa_mir_6861	E2 vs Media	1.03381	0.828693		19.4	28.7	59.4	32.1	18.2	40.6	21.6	15.9	37.1	21.9	37.9	29.2
hsa_let_7c	E2 vs Media	-574.175	0.828841		32176.7	41066.9	47637.9	41838.3	40453.5	56565.1	48105.5	51868.1	59089.3	37226.1	44989.1	21325.8
hsa_mir_639	E2 vs Media	-13.1593	0.828862		477.9	657.9	1071.7	846.6	219.6	323.9	374.8	432.1	578	489.6	605.9	209.2
hsa_mir_6131	E2 vs Media	58.8667	0.829434		6177	8598.3	873.7	1554.4	832.7	1289.5	1297.6	1354.3	3457.4	2636.2	2932.6	617.5
hsa_mir_4657	E2 vs Media	0.175914	0.829556		6.2	8.6	5.5	3.2	0.8	3.7	0.7	2.8	5.3	1.2	3.9	2.2
hsa_mir_6134	E2 vs Media	-0.379523	0.829837		8.7	6.9	12.2	10.5	4.6	6.8	9.3	4.7	13.2	15.7	9.8	3.5
hsa_mir_6792	E2 vs Media	-0.749182	0.829881		19.3	34.9	30.8	49.3	16.4	23.3	29.1	16.1	39	21.8	37.8	13.5
hsa_mir_4453	E2 vs Media	3.16372	0.829902		188.7	286.9	92.9	194.3	76.9	128.3	89	87.6	159.5	88	198.4	44.8
hsa_mir_4441	E2 vs Media	-0.438172	0.830074		20.4	35.4	19.3	19	13	14.5	11.4	12.6	28.8	15.1	25.9	9.6
hsa_mir_4669	E2 vs Media	0.556593	0.830854		14.7	32.1	31.1	28.8	7.3	16.1	11.6	10.5	24.9	7.2	21.9	12.4
hsa_mir_4783	E2 vs Media	1.22865	0.831757		39.1	85.3	100.1	104.8	39.5	70.6	65	44.8	121.3	58.8	82.2	44.1
hsa_mir_6746	E2 vs Media	-1.68732	0.831867		95.8	106.9	127.1	90.7	60.8	120.2	74	64.2	120.9	62.2	93	61.6
hsa_mir_1260b	E2 vs Media	17.0045	0.831994		428.9	494.2	966	718	521.3	778.6	643.2	644	834.5	552.4	756.4	525
hsa_mir_548h_3	E2 vs Media	0.13277	0.832396		2.4	3.3	3.1	5.3	3.7	3.7	1.9	1.6	5.1	5.2	6.4	2.5
hsa_mir_499b	E2 vs Media	-0.701747	0.832628		18.6	29.2	44.9	49.7	25.1	32.2	30.7	26.1	28.3	28.3	29.7	8.4
hsa_let_7d	E2 vs Media	-66.5252	0.833066		4870.6	5924.3	7188.7	6007.2	5800.6	8913.7	7831.3	8554.9	8199.5	4632.7	5564.6	2830.4
hsa_mir_30c_1	E2 vs Media	47.5881	0.833293		1618.3	2057.1	3033.4	2228.7	2392.2	3235.4	2488.6	3115.7	2192.6	1435.7	2363.6	1387.3
hsa_mir_380	E2 vs Media	-0.29078	0.833564		6.8	1.8	6.4	7.7	2.4	8	12	14	13.7	4.2	4.3	1.7
hsa_mir_4260	E2 vs Media	-0.45819	0.833709		10.7	14.2	16.8	19.1	7.6	10.6	5.8	5.4	20.4	6.9	9.7	6.8
hsa_mir_6736	E2 vs Media	0.496299	0.834119		11.8	18.9	12.7	24.8	9.8	14.9	8.9	16.6	18.8	9.2	19.8	1.2
hsa_mir_4289	E2 vs Media	-0.320766	0.835499		8.8	9.7	10.7	17.1	9	12.7	7.9	6.4	17.9	13.1	13.7	4.4
hsa_mir_1272	E2 vs Media	-0.471125	0.836525		17.5	28.4	16.3	23.4	8.1	16.1	10.1	6.9	24.2	15.3	26.8	5.7
hsa_mir_4665	E2 vs Media	1.56929	0.837094		150.6	175.3	218.1	191.7	66.7	119.4	85.4	92.8	167.7	116.2	174.1	84.6
hsa_mir_3116_1	E2 vs Media	0.351905	0.837246		13.4	14.9	8.3	3.9	2.1	6.2	3.1	3	8.6	4.2	4.3	5.3
hsa_mir_148b	E2 vs Media	136.711	0.838087		5864.8	7096.7	8319.4	7499.9	10654	15865.1	14816.4	18095.8	7223.7	3982.7	7300.2	2942.5
hsa_mir_548an	E2 vs Media	0.204672	0.838145		3.1	5.1	6.2	6.4	0.5	3.2	3.8	3.2	6.5	4.1	6.2	2.5
hsa_mir_937	E2 vs Media	0.728556	0.839039		49.5	65.8	58	43.1	18.4	28.8	25.4	28.2	50.5	34.9	84.7	41.7
hsa_mir_5688	E2 vs Media	0.503719	0.839067		10.5	15.9	26.9	17.3	12.5	14.6	5.7	8.5	27.5	11	19.9	17.6
hsa_mir_762	E2 vs Media	-8.27777	0.840366		320.2	408.2	534	406.2	142.8	220.6	197.1	176.4	337.4	236.1	483.7	251.3
hsa_mir_181b_1	E2 vs Media	-30.0221	0.840836		1448.6	1865.8	3474.2	2669	1055.7	1755.5	1316.2	1517.1	2481.8	1548.3	2722.1	1304.6
hsa_mir_6718	E2 vs Media	-2.16925	0.841173		116.9	161.4	81.9	125.2	73.1	111.6	128	119.5	186.6	113.6	153.1	46.5
hsa_mir_3199_2	E2 vs Media	0.270103	0.841423		3.2	6.4	14.9	11.3	2.6	10.9	6.3	5.8	9.8	8.2	14.1	3.5
hsa_mir_6514	E2 vs Media	1.13711	0.841624		12.7	15.1	14.3	9.3	8	7.5	13.3	10.5	15.2	9.2	20.1	19.9
hsa_mir_3923	E2 vs Media	-0.369562	0.843864		4.4	8	5.8	3.1	1.8	3.7	1.5	2.3	4.3	2.9	3.6	0.2
hsa_mir_5190	E2 vs Media	-0.466906	0.84407		4.6	14	8.8	8.2	5.7	8.3	14.8	3.1	8.7	9.2	7.5	5.5
hsa_mir_4449	E2 vs Media	-5.4553	0.84445		198.4	231.3	435.2	302.7	111.5	180.6	130.5	125.9	258.6	200.4	308.6	166.5
hsa_mir_6719	E2 vs Media	0.624828	0.844458		33	48.2	26.6	44.1	20	32.7	35.1	28.4	44.9	21	29.3	14.1
hsa_mir_4709	E2 vs Media	-0.393032	0.844556		19.7	15.8	13	20.6	14	17.2	4.5	7.6	21.2	7.5	13.4	8.2
hsa_mir_30c_2	E2 vs Media	43.6339	0.844645		1559.7	1998.7	2959.3	2149.1	2324	3120.6	2411.7	3051.9	2103.8	1372.7	2285.9	1334
hsa_mir_6892	E2 vs Media	2.46332	0.845174		95.5	123.8	221.4	259.9	70.3	90.8	82.5	109.5	129	78.8	140.3	48.9
hsa_mir_8082	E2 vs Media	-0.759576	0.845611		47.1	53.1	38.4	64.7	25.4	41.5	26.5	18.6	60.3	31.9	36.5	11.9
hsa_mir_5088	E2 vs Media	-0.333027	0.845778		18.4	25.3	16.1	19.7	12.6	14.7	9.8	11.3	19.9	9.7	19.5	8.6
hsa_mir_28	E2 vs Media	60.6266	0.84612		3698.6	4205.8	6571.5	5475.2	3707.3	6190.9	4622.4	4820.6	5945.4	3383.5	4937.1	3029.3
hsa_mir_3157	E2 vs Media	0.586406	0.847097		16.6	12.8	27.1	21.3	10.5	17.3	11.4	20.4	29.1	12.4	24.2	15.6
hsa_mir_587	E2 vs Media	-0.559648	0.847774		17.4	16.1	17.7	18.1	5	12.5	8.2	7	16.1	10.5	16.6	7.2
hsa_mir_3199_1	E2 vs Media	0.27679	0.847784		3.2	6.4	15.9	13.3	2.6	10.9	7.3	6.8	11.2	8.2	14.1	4.5
hsa_mir_1206	E2 vs Media	-2.82465	0.848059		36	44.2	92.4	117.8	146.8	183.8	68.3	114.3	200.9	129	130.6	26.4
hsa_mir_4671	E2 vs Media	0.236597	0.848226		7.4	4	12.3	8.9	1.4	1.5	2.2	5	7.2	3.5	3.5	3.6
hsa_mir_5694	E2 vs Media	0.743599	0.848445		44.3	55.9	34.5	41.8	24.2	38.8	28.1	22.7	60.3	42.6	42.2	17.4
hsa_mir_181b_2	E2 vs Media	-29.1381	0.849089		1461	1892.6	3566.7	2745	1077.6	1806.5	1345	1568.2	2530.5	1568.1	2774.2	1318.8
hsa_mir_5087	E2 vs Media	2.23504	0.850701		81.9	109.2	134.6	138.9	77.2	132.7	66.4	57	229.6	92.1	112.8	85.2
hsa_mir_7846	E2 vs Media	-4.52674	0.850939		258.6	278.7	426	391.9	119.5	229.1	164	158.6	286.5	211.2	282.3	115.8
hsa_mir_769	E2 vs Media	8.21614	0.851383		260.6	356.2	689.5	608.1	464.9	751.5	445.4	541.3	579.3	312	558.3	265.2
hsa_mir_5700	E2 vs Media	-0.134366	0.854334		4.2	3.5	5.2	6.9	2.6	3.5	1.6	1	5	2.8	6.1	3.3
hsa_mir_1470	E2 vs Media	-14.4038	0.85443		320.8	409.2	923.1	779	126.6	207.2	229.9	245.7	463.3	287.1	471.2	223.8
hsa_mir_448	E2 vs Media	-0.791202	0.854608		11.9	26.5	28.1	36	15.6	17.4	22.6	12.4	32.1	25.8	22.4	6.9
hsa_mir_6133	E2 vs Media	10.0375	0.854762		310.4	538.3	320.8	598.1	356	551.4	411.6	351.8	368.6	341.8	487.3	58
hsa_mir_6716	E2 vs Media	0.353325	0.855809		25.9	41.4	27.9	34.7	18.8	27.5	22.1	18.6	43.8	24.9	36.6	16.4
hsa_mir_598	E2 vs Media	8.10753	0.855904		308.6	436.8	575.6	592.3	413.5	642.4	525.3	649.1	549.3	307.9	457.4	156
hsa_mir_4429	E2 vs Media	-0.572853	0.856622		13.1	15.2	16.7	21.7	8	15.3	12.1	5	14.4	6.3	12.7	8.3
hsa_mir_222	E2 vs Media	32.9655	0.856695		2079.9	2808	4430.5	3387.9	2731.7	4652.5	3852.4	4173	3600.7	2229.4	2576.9	1303.6
hsa_mir_3665	E2 vs Media	-3.21409	0.856868		226.2	258.7	401.1	321.7	119.5	209.4	151.6	141.5	347.8	204.5	377.9	211.5
hsa_mir_3125	E2 vs Media	0.746941	0.85776		37.4	51.2	45.8	44.1	32.6	39.1	35.2	39	69	38.9	37.3	24
hsa_mir_665	E2 vs Media	0.476924	0.85856		21.9	32.5	15.4	28.5	9.5	20.7	21.2	16.1	27.5	13.8	31.8	11.6
hsa_mir_758	E2 vs Media	0.460395	0.858884		12.4	27.1	14.8	12	14.1	11.7	25.6	33.9	20.4	11.3	8	2.1
hsa_mir_668	E2 vs Media	0.557602	0.859014		37.6	51	43.2	45.8	18.4	37.7	25.3	20.5	49.1	26.7	33.7	15.7
hsa_mir_3198_1	E2 vs Media	-0.304674	0.85922		9.2	10.1	8.3	13	14.2	12.1	3.5	9.2	19.9	7.6	10	6.3
hsa_mir_2682	E2 vs Media	0.319878	0.859394		17.2	28.4	24.4	28.8	7.4	11.6	11.2	9.9	27.3	11.9	13.7	5.7
hsa_mir_17	E2 vs Media	18.8335	0.86046		560	732.5	1192.6	926.4	1106.8	1572.2	1349.4	1686.8	894.1	510.7	872.6	459.2
hsa_mir_1228	E2 vs Media	3.6305	0.860679		81.7	160.9	159.1	232.4	85.3	140.9	137	115	181.9	155.2	196.9	32.8
hsa_mir_7854	E2 vs Media	0.303191	0.860916		10	10.5	15.9	9.8	6.7	18.1	6.3	10.6	13.9	6	4.8	2.3
hsa_mir_935	E2 vs Media	-2.64291	0.86181		178.9	245.1	321	264.8	92.3	140.1	117.4	121.3	231.2	176	340.5	144.4
hsa_mir_566	E2 vs Media	-1.49926	0.86198		70.9	91.2	158.8	166.7	52	108.5	80.8	69	147.2	71.1	104.8	48.4
hsa_mir_525	E2 vs Media	-0.514715	0.862451		26.5	37.5	16.3	33.7	17.2	22.7	13.5	9.2	36.7	21.6	27.9	7.1
hsa_mir_5192	E2 vs Media	-0.314224	0.862954		15.7	18.5	20.9	17.8	8.4	15.5	3.6	9.2	25	12.9	15.5	4.9
hsa_mir_4537	E2 vs Media	-0.492813	0.863212		24.4	36	28.9	41.6	19.6	21.1	19.6	23	59.2	20.1	22.8	14.3
hsa_mir_6772	E2 vs Media	-0.651125	0.863477		48.1	67.3	14	23.5	15.7	38.4	44	28.1	54.2	32.3	30.4	9.9
hsa_mir_555	E2 vs Media	0.588392	0.863671		45.7	53.5	52.1	69	37.4	49.3	27	29.4	65.5	40.4	51.5	24
hsa_mir_4792	E2 vs Media	-4.34009	0.864702		439.1	593.1	560.8	557.5	146	259.2	230.5	234.3	366.9	216.1	456.5	180.1
hsa_mir_4653	E2 vs Media	1.16033	0.864902		84.1	106.3	75.3	116	53.9	76	29.8	49.5	144.5	52.7	94.6	43
hsa_mir_4480	E2 vs Media	0.233416	0.865281		7.5	11.6	3.4	11.4	8.3	6.7	7.2	5.5	13.8	5.2	4.5	4.5
hsa_mir_551a	E2 vs Media	45.7907	0.866073		6011.7	8338.8	632	1292.2	534.5	847.7	745.4	795.5	3362.8	2542	2835.7	563.4
hsa_mir_299	E2 vs Media	-0.86737	0.867219		45.2	46.6	19.4	31.3	22	45.3	90.6	106.9	51.9	14.5	25.6	4
hsa_mir_4425	E2 vs Media	0.549724	0.867453		18.4	19.2	23.7	22.5	9.6	15.2	8.3	11	33.8	10.2	18.6	17.8
hsa_mir_181a_2	E2 vs Media	-133.724	0.867738		5717.2	7391.9	16789.7	13289.8	5899.2	10476.7	8324	9299.6	10778.5	6835.1	14604.1	6446.4
hsa_mir_4436a	E2 vs Media	0.209047	0.867957		9.7	10.5	10.4	11.2	8.2	9.2	3.8	7.5	11.3	6.8	8.1	4.3
hsa_mir_5681a	E2 vs Media	0.142286	0.869298		3.5	5	0.8	6.2	2.8	0	3	1.7	4.5	1.5	2.8	2.8
hsa_mir_2276	E2 vs Media	-0.570555	0.869622		52.1	69.2	45.9	60.6	37	41.9	32.6	32	77.2	42.5	63.4	31.4
hsa_mir_6854	E2 vs Media	1.02699	0.869813		69.4	89.5	74.2	96.8	62.3	103.6	54	49.5	103.6	71	61.2	15.7
hsa_mir_3115	E2 vs Media	-1.45221	0.870735		34.4	36.5	86	39.5	38.8	41.1	37	31.2	54	38.5	62	57.3
hsa_mir_573	E2 vs Media	0.925048	0.870757		28.3	61.9	38.2	41.8	18.1	27.1	15.2	28	89.2	22.1	27.9	15.1
hsa_mir_5196	E2 vs Media	-0.550506	0.871277		80	104	94.4	103.5	56.6	63.3	69.7	73.5	111.6	71	95.6	46.5
hsa_mir_374a	E2 vs Media	-265.568	0.872285		3765.5	5269.4	9616.4	8680.1	8827.5	11629.4	8888	11379.9	7347.3	4295.9	7901.2	2578.7
hsa_mir_4647	E2 vs Media	0.239865	0.872457		12.1	14.7	10.7	11.3	8.7	12.1	6.7	8.4	12	7.9	11.1	6.2
hsa_mir_1909	E2 vs Media	0.909739	0.872566		68.4	81.5	89.7	70.1	40.6	53.5	45.6	39.1	82.4	55.7	48.1	41.5
hsa_mir_124_1	E2 vs Media	-0.268227	0.872823		22.8	30	22.5	19.9	23.2	33	15.5	20.8	28.1	13.4	25.4	11.6
hsa_mir_574	E2 vs Media	4.43565	0.873212		462.1	547	414.1	347.1	319.8	515.3	482	530.5	519.5	257.3	517.2	299.9
hsa_mir_6075	E2 vs Media	1.1035	0.875887		53.8	68	50	47.8	18.8	32.5	40.2	28.5	45.5	39.2	28.6	18.8
hsa_mir_1283_1	E2 vs Media	0.804303	0.876414		28.4	60.4	25.9	39.2	30.1	42.2	35.4	40.8	55.4	31.7	48.9	9.2
hsa_mir_1229	E2 vs Media	-0.671658	0.876763		57.2	51	58.5	43.7	26.1	46.1	26	38.2	59.4	41.2	65.4	29.4
hsa_mir_4683	E2 vs Media	-1.21299	0.876766		51.4	61.9	79.8	58.2	37.7	59.6	39.7	24.8	108.3	47.8	75.7	61.9
hsa_mir_4722	E2 vs Media	-0.279168	0.877203		6	14.3	15.3	9.5	4.4	5.3	6.4	10.6	20.9	7.8	7.3	2.5
hsa_mir_338	E2 vs Media	4.42366	0.877212		210	315.3	372	352.1	339	478.8	497.1	600.1	256.2	156.7	518.8	204.1
hsa_mir_3162	E2 vs Media	0.704032	0.877356		34.8	33.3	55.2	43.1	23.3	32.2	23.1	25.1	53.3	36	40.5	28.7
hsa_mir_6840	E2 vs Media	-2.06209	0.877612		136.2	168.1	240.5	185.4	85.1	146.8	94.7	87.3	197	84.5	139	105.5
hsa_mir_604	E2 vs Media	0.711726	0.878665		53.6	57.6	54.9	87.8	38.8	73.5	31.2	27.1	54.1	33.1	46.7	12
hsa_mir_1268a	E2 vs Media	0.785535	0.878833		57.8	85.7	71.7	87.4	36.2	52	46.2	39.4	70.7	45.6	68.7	29
hsa_mir_4522	E2 vs Media	-0.324671	0.879439		44.1	50.1	63.7	56.2	16.3	27.6	19	27.5	70.4	44.4	52.9	20.7
hsa_mir_6764	E2 vs Media	-0.295168	0.880114		8.7	15.2	7.4	11.8	8	9.8	6.9	11.9	24.9	12.1	15.2	2.3
hsa_mir_151b	E2 vs Media	9.05423	0.881022		411.1	618.2	391.4	727.5	626.9	910.5	828	885.6	618.7	445.5	657.3	110
hsa_mir_7977	E2 vs Media	10.115	0.881333		251.1	244.8	634	330.8	247.1	366.4	232.6	238.5	450.4	229.4	461	442.5
hsa_mir_514a_1	E2 vs Media	0.169667	0.881412		4.1	6.1	14.6	14.8	2.2	3.2	1.7	3.1	8.8	2.9	7.9	4.9
hsa_mir_4455	E2 vs Media	0.306671	0.881425		7.5	12.5	8.9	22.8	4.5	10.9	6.6	6	21.6	5.6	9.5	2.4
hsa_mir_532	E2 vs Media	16.1739	0.881961		1107.1	1285	1739.4	1390.7	955.1	1687.5	1254.3	1269.6	1351.9	824.7	2019.3	1094.5
hsa_mir_324	E2 vs Media	-2.87157	0.882148		191.6	227.7	316.7	258.1	220.1	375.5	336.9	323.6	304.9	178.9	262.9	143.8
hsa_mir_6787	E2 vs Media	-0.459975	0.882194		31.5	35.8	50.5	29.6	19.3	36	22.4	17.9	42	32.4	44	24.6
hsa_mir_4457	E2 vs Media	0.549716	0.882362		24.6	32.9	25.9	24.6	22.6	42.5	30.9	27.2	32.5	6.9	8.6	13.5
hsa_mir_18b	E2 vs Media	2.28572	0.882462		67.5	75	107.5	81.1	107.5	183.8	167.3	228.2	76	28.4	112.3	41.2
hsa_mir_6757	E2 vs Media	-0.275578	0.88333		11.2	20.7	19.4	16.1	13.1	12.9	7.4	7.9	18.1	10.9	11.9	6.5
hsa_mir_301b	E2 vs Media	0.47357	0.883399		25.9	49.6	32.2	32.9	31.2	49.7	34.9	35.7	30.4	16.6	42.6	14.5
hsa_mir_6867	E2 vs Media	-0.317636	0.883422		18.2	23.2	10.8	17.3	8.7	17.8	13.9	18.8	29.1	8.4	17.3	5.2
hsa_mir_3610	E2 vs Media	-0.850022	0.883565		71	88.5	69.5	62.9	30.4	69.8	34.1	42.5	63	38.1	84.7	24.9
hsa_mir_671	E2 vs Media	4.56131	0.883763		403.6	490.7	813.5	739.2	473.9	821.1	497.6	571.9	761.2	479.4	617.7	250.3
hsa_mir_6775	E2 vs Media	-0.318116	0.88393		21.3	24.9	23	22.8	16.3	16.8	9.2	10.5	28.8	17.4	21.4	13.1
hsa_mir_519a_2	E2 vs Media	0.162847	0.884216		3.6	10.9	9.3	6.5	2.8	3.1	1.2	3.5	12.2	3.7	6.2	2.6
hsa_mir_1343	E2 vs Media	-0.808751	0.885445		67.3	70.3	82.6	70.2	26.4	48.5	31.2	29.8	67.2	55	66.7	29.2
hsa_mir_491	E2 vs Media	2.17818	0.886975		142.5	143.2	182.8	141.8	87.7	188.7	179.2	184.4	153.3	82.3	164.5	97.4
hsa_mir_4418	E2 vs Media	0.213511	0.887212		6.3	9.7	15.2	16.4	4.2	9.9	5.7	7	17.9	10.9	9.3	1
hsa_mir_3167	E2 vs Media	-0.497971	0.8873		10.2	7.7	22.4	20	2.2	7.9	8.9	7.8	22.6	6.3	14.4	11.1
hsa_mir_6887	E2 vs Media	-1.33896	0.887462		75.7	104.6	72.1	126.4	55.8	77.1	60.8	55.8	129.2	82.4	96.2	20.2
hsa_mir_548i_2	E2 vs Media	-0.268702	0.888445		7.9	10.4	11.7	11	6.5	5.7	4.2	5.9	19.2	4.8	10.6	9
hsa_mir_922	E2 vs Media	1.4148	0.888472		83.5	167	32.2	52.7	24.1	40.5	32.2	29.3	161.4	61.7	47	15.2
hsa_mir_4532	E2 vs Media	-46.505	0.888744		221.5	219.6	2202.3	1081.2	167.3	263.5	163.3	188.2	304.3	427.3	740.1	545.9
hsa_mir_7111	E2 vs Media	-0.26901	0.888776		23.9	30.3	23.5	28.4	15.9	18.5	15.3	12.6	38	17.8	15.8	13.1
hsa_mir_4655	E2 vs Media	-91.4041	0.888888		258.6	177.8	4104.1	1900.2	168.7	334.9	92.2	153.1	302.4	664.7	1310.9	975.4
hsa_mir_6828	E2 vs Media	0.411256	0.889063		24.8	23.5	24.4	38.5	14.1	22.4	16.2	21.1	21	17	27.7	6.5
hsa_mir_4772	E2 vs Media	-0.995982	0.88912		131.3	162.7	110.8	117.5	85.7	151	168.4	152.6	91.7	72.8	169.3	66.6
hsa_mir_941_1	E2 vs Media	1.48845	0.890133		83.8	88.2	160.8	126.2	63.3	133.2	52.4	51.6	153.6	82.6	155.8	90.2
hsa_mir_941_2	E2 vs Media	1.48845	0.890133		83.8	88.2	160.8	126.2	62.6	133	52.4	51.6	153.6	82.6	155.8	90.2
hsa_mir_941_3	E2 vs Media	1.48845	0.890133		83.8	88.2	160.8	126.2	62.6	133	52.4	51.6	153.6	82.6	155.8	90.2
hsa_mir_941_4	E2 vs Media	1.48845	0.890133		83.8	88.2	160.8	126.2	62.6	133	52.4	51.6	153.6	82.6	155.8	90.2
hsa_mir_941_5	E2 vs Media	1.48845	0.890133		83.8	88.2	160.8	126.2	62.6	133	52.4	51.6	153.6	82.6	155.8	90.2
hsa_mir_6737	E2 vs Media	-0.800618	0.890457		95.4	119.1	97.7	117.1	88.2	99.3	82.5	89.9	126.2	73.3	89.5	48.5
hsa_mir_1273c	E2 vs Media	-0.766585	0.890782		61.6	50.5	85.3	68.9	21.9	56.8	32.3	47.7	66.6	27.6	52.8	28.4
hsa_mir_7844	E2 vs Media	1.97452	0.890875		164.4	271.3	75.2	158.3	73.3	108.6	75.2	74.7	132.5	76.3	177.6	34.8
hsa_mir_3916	E2 vs Media	-0.745398	0.891265		44.2	78.8	41.2	37.4	8.8	32.1	30.4	24.9	63.6	28.7	70.2	23
hsa_mir_105_2	E2 vs Media	3.50345	0.891601		227.8	370.4	174.3	257.3	195.8	279.8	219.3	228.8	316.5	229.5	242.3	39
hsa_mir_377	E2 vs Media	-0.565625	0.892682		14.3	23.4	13.2	11.4	9.4	15.4	58.8	67.8	29.7	7.5	11.3	2.3
hsa_mir_588	E2 vs Media	0.174462	0.893192		9.3	6.8	5.6	7.8	1.7	5.2	1.7	6.5	7.9	2.2	8.9	4.4
hsa_mir_1281	E2 vs Media	0.403471	0.893385		30.9	38.5	37	44.4	22.6	34.9	35.2	24.9	49.4	33.5	41.5	23.1
hsa_mir_4804	E2 vs Media	-0.514837	0.894044		14.1	23.4	28.6	19.1	10.1	22.7	4.5	7.3	17.5	1.6	11.4	5.8
hsa_mir_4656	E2 vs Media	-0.572393	0.89488		53.1	77.5	69.5	74.4	31	56.1	30.5	27.3	63.9	36.4	47.2	15
hsa_mir_6728	E2 vs Media	-0.266698	0.895015		25.5	23.5	13.7	17.2	11.3	16.7	10.1	14.8	27.7	14.5	19.4	9.1
hsa_mir_340	E2 vs Media	117.209	0.89565		4201.1	5503.4	5260.8	5645.2	6156.5	9310.6	8724.6	10741.2	5970	3525.3	7106.1	2384.3
hsa_mir_609	E2 vs Media	-0.459821	0.895718		46	45.8	41	49.9	22.9	42.1	15.2	19	46	27.1	36.5	11.9
hsa_mir_590	E2 vs Media	-60.4377	0.896066		924.2	1420.3	2177.7	2295.3	2061.4	2912.4	2155.7	2729.4	2198.3	1128	2127.8	550.6
hsa_mir_4681	E2 vs Media	0.192063	0.896437		8	7.7	8.8	10.4	0.7	2.1	2.1	3.2	11.3	2.2	5.9	5.7
hsa_mir_1294	E2 vs Media	-0.472668	0.896525		21.6	34	24.5	53.7	29.1	35.2	23.4	19.1	36	18.2	43.5	13.8
hsa_mir_5001	E2 vs Media	-1.39055	0.897052		185.5	225.6	204.1	248.7	131.9	210.3	116.4	106.8	279.7	178.1	176.8	62.9
hsa_mir_5191	E2 vs Media	-0.496577	0.897362		31.2	42.7	38.7	47.5	22.4	32.6	32.3	16.9	46	23.5	30.6	20.9
hsa_mir_3151	E2 vs Media	0.310602	0.89767		20.1	21.4	22.3	16.2	10.3	18.6	13.1	12.2	28.1	23.8	14.7	6.7
hsa_mir_489	E2 vs Media	-0.415429	0.898672		7.5	10.2	18.6	11.3	8	12.4	4.8	5.4	18	5.2	4.4	7.6
hsa_mir_4634	E2 vs Media	-2.47899	0.898869		242.6	308	362.2	339.1	103.5	196.3	159	162	316.3	207.4	254.8	96.3
hsa_mir_208b	E2 vs Media	2.38354	0.899108		156.6	256.8	168.1	229.4	104.3	162.2	97.6	108.1	241.5	155	192	37
hsa_mir_4664	E2 vs Media	-0.427031	0.899132		38.2	60.1	58	55.3	22.1	37.7	27.4	17.4	50	34.1	49.2	21.4
hsa_mir_6820	E2 vs Media	0.988768	0.899773		48	48.2	73	58	34	62.8	52.9	39	74.4	32.2	46.6	50
hsa_mir_19b_2	E2 vs Media	38.7315	0.901147		1731.2	2427.4	3976.1	3881.2	4146.7	5667.3	3478	4626.9	3263.6	1861.7	3458.1	1428.3
hsa_mir_6744	E2 vs Media	-0.439885	0.901446		59.4	48.9	24.8	31.3	15.8	22.4	13.4	15.9	28.2	25	41.7	20.7
hsa_mir_3193	E2 vs Media	-4.09161	0.902142		223.7	340.2	267.9	407.6	256	339.1	192	216.4	384.9	265.7	278.8	28.7
hsa_mir_5193	E2 vs Media	-0.415376	0.902294		33	35.3	37.8	38.5	32.1	38.2	30.7	29.1	42.9	36.6	38.9	19.9
hsa_mir_4749	E2 vs Media	-0.412661	0.902769		26.5	40.4	48.7	39.1	17.3	27.7	21.3	21.8	55.3	38.5	46.5	16.7
hsa_mir_484	E2 vs Media	9.35517	0.903039		935.8	1156.8	1007.9	961.7	735	1410.8	1268.8	1260	1135.7	581.7	1158.2	560.3
hsa_mir_19b_1	E2 vs Media	37.195	0.904599		1749.2	2457.5	4011.1	3926.4	4173.3	5724.9	3500.6	4643.9	3324.1	1895.7	3507.1	1435.2
hsa_mir_6842	E2 vs Media	0.572158	0.905128		39.7	47.6	66.3	51.6	26.2	60.9	41.8	52.7	83.4	47.5	61.8	21.9
hsa_mir_1276	E2 vs Media	0.214886	0.905557		14.4	25.9	9.1	15.2	8.7	11.9	14.9	11	19.6	8.8	14.3	6.6
hsa_mir_6874	E2 vs Media	-0.170235	0.905563		3.6	10	10.6	12.7	8.6	8.8	5.2	7.2	7	3.5	12.8	4.2
hsa_mir_6884	E2 vs Media	0.293251	0.907044		20.6	31.7	17.7	22.8	9	23.1	15.4	12	22.1	13.1	24.1	6.5
hsa_mir_421	E2 vs Media	2.65136	0.9083		253.8	290.2	340.8	258.4	198.7	370.6	249.1	299.9	336.1	210.8	414.7	184.3
hsa_mir_1471	E2 vs Media	0.264118	0.908738		19.2	18.7	11.7	18	5.7	16.8	8.1	9.2	18.3	9.7	22	6.6
hsa_mir_3607	E2 vs Media	-53.0401	0.908831		1199.3	1403.5	3628.9	2582.6	2743.7	3726.2	1999.3	2360.7	2347.8	1469.4	3119.3	1791.8
hsa_mir_19a	E2 vs Media	-14.2256	0.909322		557.6	739.4	1318.8	1224.9	1430.8	1848.6	1335.5	1772.2	788.6	498.2	1085	389.6
hsa_mir_146a	E2 vs Media	364.992	0.909405		63975.3	76713.6	69796.1	61102.8	52836	84850	59220.1	66636.2	88216.9	52593.3	51376.7	25683.3
hsa_mir_6804	E2 vs Media	-0.206492	0.909628		11.8	18.1	12.2	17.4	10.4	10.4	8.7	10.7	26.2	7.2	11.4	7.9
hsa_mir_4421	E2 vs Media	0.224609	0.909833		8.8	15.1	9.6	15.1	9.9	7.5	14.7	18.5	13.2	8.2	11.2	4.1
hsa_mir_3065	E2 vs Media	3.18703	0.910631		211	318.3	373.3	353.4	341	479.3	501.7	600.1	258.6	157.7	519.6	205.1
hsa_mir_3929	E2 vs Media	-0.652785	0.911505		41	50.9	77.2	102.3	25.1	50	36.2	34.5	57.4	27.8	60.2	16.9
hsa_mir_3977	E2 vs Media	-0.239915	0.911576		14	13	18.1	19.9	7.7	14.2	14.4	9.8	24.6	17.6	14.5	7
hsa_mir_744	E2 vs Media	10.225	0.911727		688.7	704.5	865	729.1	734.7	1618.7	1422.8	1307	911.8	408.5	950.3	557.3
hsa_mir_624	E2 vs Media	-0.364172	0.91184		24.4	20	28.9	30.9	15.7	37.6	32.2	26.6	24.4	13.6	20.8	9.8
hsa_mir_5002	E2 vs Media	0.198845	0.91334		8	17	13.5	15.2	6.9	6.1	4.9	5.9	23	7.8	9	7.4
hsa_mir_1291	E2 vs Media	-2.52803	0.914533		160.5	119.5	145	149.4	36.9	148.1	24.7	27.8	108.4	41.1	66.5	28.1
hsa_mir_32	E2 vs Media	-83.0749	0.914653		1900	2594.9	4029.9	5328.9	3111.3	4674.9	2338.8	2698	4831	2953.1	3793.5	717.8
hsa_mir_1273e	E2 vs Media	-0.670048	0.914743		36.7	66	79.5	96.9	33.1	62.2	44.7	36.9	104.9	50.3	67	22.6
hsa_mir_7851	E2 vs Media	-0.753043	0.91577		79.8	124.5	134.8	122.4	59.8	104.5	74.7	71.1	158.5	72.1	111.6	59.4
hsa_mir_105_1	E2 vs Media	2.66402	0.917142		228.7	374.1	175.5	258.1	196.3	284	223.1	228.8	317.6	228.7	247.4	39.9
hsa_mir_626	E2 vs Media	0.880616	0.917478		97	182.4	38.6	50.3	19.1	44.3	34.1	28.6	59	40.3	84.5	7.9
hsa_mir_200c	E2 vs Media	-6.27373	0.919169		558	678.7	1122.3	888.4	642	1025.2	755.6	836.4	1247.2	720.2	821.4	432.7
hsa_mir_6729	E2 vs Media	2.48168	0.919845		237.3	280.3	454.5	359.9	114.8	174.1	152.3	161.1	300	224.3	288.2	164.7
hsa_mir_4330	E2 vs Media	0.456291	0.92103		42.2	75.2	26.4	40.3	16.8	26.4	17.9	25.2	48	27	50.2	7.1
hsa_mir_8053	E2 vs Media	0.190088	0.921454		9.2	22.2	18.6	19.8	9.1	12.2	10.9	4.3	13.1	9.2	17.1	9
hsa_mir_155	E2 vs Media	376.807	0.921822		31289.9	37858.6	53586.7	44289.8	17041.4	27447.8	25712.5	27272.8	72155.2	45108.5	39737	21870.7
hsa_mir_7109	E2 vs Media	-0.657222	0.922484		32.8	38.5	82.6	50.9	14.9	21.2	19.3	27.6	37.1	39.1	43.8	18.6
hsa_mir_518c	E2 vs Media	-0.190177	0.922524		9	18.2	20.6	17	4.7	10	6.9	4.1	10.9	5.6	14.6	7.3
hsa_mir_3686	E2 vs Media	-0.124552	0.922899		8.4	10.4	5.4	10.8	7.2	7.3	6.5	2.6	5.8	3.2	3.1	2.8
hsa_mir_138_1	E2 vs Media	0.32648	0.922987		13.1	26.3	37	41.3	10.2	18.8	20.3	28.2	39.2	15.1	32.3	9.1
hsa_mir_4259	E2 vs Media	0.488605	0.923717		69.9	72.7	60.5	69.2	34.9	58.6	33	45.8	86.7	41.9	61.1	29.1
hsa_mir_7850	E2 vs Media	0.225035	0.925021		17.1	18.9	12.7	14.2	5.2	18.8	7.6	8.4	28.9	6.6	5.2	4.8
hsa_mir_3135a	E2 vs Media	0.297186	0.925052		15.8	22.8	33.8	38.7	14.7	18.4	20.4	11.3	23.1	14.6	21.2	16.3
hsa_mir_4755	E2 vs Media	0.396755	0.926113		43.1	65.4	49.6	63.6	25.6	45.9	25.3	23.7	57	38.1	46	9.1
hsa_mir_3661	E2 vs Media	-0.31593	0.926316		18.1	33.1	31.8	27	15.7	25.5	12.1	20.3	55.9	22.5	34	13.9
hsa_mir_548ad	E2 vs Media	0.144446	0.926518		4.2	12.7	6.7	12.9	7.8	9.4	7.1	8	11.8	2.3	4.5	0.8
hsa_mir_4739	E2 vs Media	-0.513736	0.92792		75.5	97.4	94.1	108.5	78.3	91	83.3	81.2	93.9	66.9	79.4	39.5
hsa_mir_548h_1	E2 vs Media	-0.0733018	0.927935		1.9	3.2	1.8	2.8	1.4	3.2	5.8	3.6	5	0.9	2.2	2.4
hsa_mir_6830	E2 vs Media	0.186799	0.928349		8.3	13.4	5.8	12.8	4.8	9.1	11.7	9.4	13.5	8.4	8.5	2.4
hsa_mir_1277	E2 vs Media	9.83865	0.929032		319	405.7	653	614.3	981.2	1383.1	1377.2	1781	345.8	225.2	498.2	91.7
hsa_mir_3139	E2 vs Media	0.313735	0.929471		18.9	35.1	30.8	29.2	16.9	36.1	23.4	25.9	36.2	22.6	36	7.2
hsa_mir_4682	E2 vs Media	-0.232753	0.930802		20.6	25.9	33.1	26.6	7.5	17.6	14.2	15.9	32.6	15.5	21.7	11.2
hsa_mir_34a	E2 vs Media	5.08643	0.932362		299.3	393.4	436.6	311.4	531.2	858.4	404.4	467.9	218.3	136.2	513.2	252.7
hsa_mir_1297	E2 vs Media	0.13241	0.932567		10.6	12.7	6.7	13.8	7.3	7.5	4.9	8.1	17.1	7.6	7.1	2.5
hsa_mir_4765	E2 vs Media	-0.210451	0.933298		26.3	48.6	15.8	22.7	12.3	22.8	16.2	10.1	31.4	10.8	24.4	8.1
hsa_mir_4420	E2 vs Media	-0.135721	0.93456		7.7	11.8	9.7	11.8	6	11.5	5	6.5	17	4.9	9.6	3.9
hsa_mir_4523	E2 vs Media	0.711792	0.934801		150.5	190.2	276.1	256.3	82.7	130.4	113	116.2	163.8	120.2	168.3	77.9
hsa_mir_4465	E2 vs Media	-0.354851	0.935089		12.1	17.1	40	39.4	5	15.6	12.6	10.2	21.7	12.4	26.3	10.3
hsa_mir_6512	E2 vs Media	-0.190089	0.935329		23.3	27.2	15.4	23.4	11.4	8.4	12.4	20.4	22.2	12.5	15.2	4.2
hsa_mir_548e	E2 vs Media	-0.790006	0.935538		78.4	97	139.1	131.4	102.2	144	133.7	155.4	102.7	69.5	139.8	57.2
hsa_mir_4474	E2 vs Media	-3.95661	0.936576		550.9	810.5	214.7	383.2	210.1	324.8	199.7	186.3	552.5	384.9	423.6	47.9
hsa_mir_936	E2 vs Media	0.173093	0.937067		19.1	29.9	27.4	20.5	8.8	19.4	10.1	12.7	23.2	11.4	23.8	9.8
hsa_mir_4636	E2 vs Media	0.131572	0.937385		9.3	11.2	10.1	16.2	5.8	8.2	4.5	5	12.7	7.3	6.6	2.5
hsa_mir_675	E2 vs Media	-0.250856	0.938807		28.7	53.8	25.4	26.5	14.6	23.4	26.2	12.3	43.5	24.8	36	18.6
hsa_mir_6793	E2 vs Media	0.260274	0.93911		48.6	60.2	52.8	53.1	16.3	34.6	30.7	29.8	70.6	38.5	53.8	26.5
hsa_mir_3659	E2 vs Media	-0.14742	0.939475		8.1	7.4	8.9	11.6	4.7	4.6	0.6	6.2	12.2	4.7	12.8	5.2
hsa_mir_1273h	E2 vs Media	0.40771	0.939767		49.6	67.1	93.5	93.5	51.4	84.8	80	82.5	116.7	51.4	68.8	41.1
hsa_mir_3180_1	E2 vs Media	-0.646824	0.940045		81.8	96.5	147.6	118.7	36	62	39.6	49.3	86.2	70.6	88.7	35.7
hsa_mir_3180_3	E2 vs Media	-0.646824	0.940045		81.8	96.5	147.6	118.7	36	62	39.6	49.3	86.2	70.6	88.7	35.7
hsa_mir_1273g	E2 vs Media	0.196392	0.94023		28	29.6	32.4	47.2	17.2	23.9	13.3	18.6	33.1	22.4	39.3	10.9
hsa_mir_181a_1	E2 vs Media	-57.5508	0.941545		5533.9	7128.2	14897	11735.7	5781.6	10131.1	7670	8658.9	10357.4	6610.4	14022.7	6316.4
hsa_mir_1539	E2 vs Media	0.506038	0.941566		54.8	74.5	78.5	91.1	35	51.6	35.2	47.8	79.2	55.1	65.9	14.5
hsa_mir_320c_1	E2 vs Media	-0.667073	0.941791		119.5	152.5	168.7	165.9	105.8	157.7	113.7	112.9	237.8	137.6	151.6	78.1
hsa_mir_891b	E2 vs Media	0.125658	0.943026		2.2	6.2	3.2	9.3	0.8	8.6	4.2	4.3	18.7	2.5	5	0.6
hsa_mir_152	E2 vs Media	-5.80202	0.943219		760.5	977.7	1891.6	1571.6	1545.9	2296.6	2368	2681.2	1295.2	829.1	1505.3	658.1
hsa_mir_4786	E2 vs Media	-0.421564	0.943542		68.8	92.8	69.7	105.5	47	76.9	45.7	47.6	82.6	43.9	86.2	22.7
hsa_mir_1825	E2 vs Media	-0.124164	0.944564		10.2	9.6	6.6	8.9	3.5	3.4	4	5	11.7	9	4.9	2.5
hsa_mir_1913	E2 vs Media	0.237474	0.944613		27.3	37	43.7	45.2	13.8	25.2	24.8	22.4	63	37.3	38.3	17.8
hsa_mir_6859_1	E2 vs Media	0.0937116	0.944811		5.8	5.1	8.4	5.5	3.6	4.4	4.6	5.5	8.4	4	6.2	6.2
hsa_mir_6859_2	E2 vs Media	0.0937116	0.944811		5.8	5.1	8.4	5.5	3.6	4.4	4.6	5.5	8.4	4	6.2	6.2
hsa_mir_6859_3	E2 vs Media	0.0937116	0.944811		5.8	5.1	8.4	5.5	3.6	4.4	4.6	5.5	8.4	4	6.2	6.2
hsa_mir_6859_4	E2 vs Media	0.0937116	0.944811		5.8	5.1	8.4	5.5	3.6	4.4	4.6	5.5	8.4	4	6.2	6.2
hsa_mir_485	E2 vs Media	2.03345	0.945471		196.1	191.8	135.7	149.9	188.7	287.4	627.1	699.6	190.9	86.4	46.2	25
hsa_mir_1282	E2 vs Media	0.117684	0.945972		17.8	15.3	12.2	15.3	9	11.4	3.7	7.6	18.1	8.2	15	9.5
hsa_mir_502	E2 vs Media	1.27734	0.946825		284.9	325.3	293.4	301.6	210.3	363.7	292	273.8	372.9	209.3	438.8	226.3
hsa_mir_4640	E2 vs Media	-0.152264	0.946908		8.2	16.2	22.3	10.1	9.3	12	6.1	10	14.6	10.9	22.7	9.6
hsa_mir_6849	E2 vs Media	-0.515012	0.947824		57.6	42.1	65.7	77.5	54.4	60.5	41.1	37.1	90.6	58	65.1	49.3
hsa_mir_4513	E2 vs Media	0.187002	0.94787		23.2	40.2	21.7	25.5	18.8	26.6	13.4	17.9	46	23.3	25	7.3
hsa_mir_1204	E2 vs Media	0.0939077	0.947967		8.2	15.1	10.4	5.8	4.4	7.9	3.9	3.5	14.1	5.8	6.8	4.4
hsa_mir_938	E2 vs Media	-0.0993484	0.950351		5.7	10.3	15.2	10.4	5.7	6.3	6	5.1	10.4	9.8	7.1	3.7
hsa_mir_450a_1	E2 vs Media	0.152979	0.950793		9.2	21.3	18.2	13.5	15.7	11.8	12.1	20.1	19.5	9.8	16.4	7.7
hsa_mir_3149	E2 vs Media	-0.077139	0.952389		3.2	3.7	5.5	4	0.4	2.2	3	5.8	7.2	2.8	8.2	1.8
hsa_mir_7_3	E2 vs Media	-6.03378	0.95289		547.5	719.7	1599.2	1351.1	834.1	1212.8	832.4	989.8	1090.3	657	1216.8	595.1
hsa_mir_4729	E2 vs Media	-0.104012	0.9536		12	17.8	7.5	14	13.1	17.9	10.8	11.9	16.2	10.8	18.2	3.9
hsa_mir_383	E2 vs Media	-0.089815	0.953994		6.3	15.4	10	12.7	4.4	8.2	6.3	3	16.2	4.2	6.2	2.8
hsa_mir_8083	E2 vs Media	-0.293261	0.954511		42.5	62.8	66.9	71.6	44.2	49.6	35.5	34.6	84.9	41.2	43.6	30.2
hsa_mir_6822	E2 vs Media	-3.70401	0.954966		225.6	261.4	782.1	441.7	293.3	489.3	278.1	309.4	505.7	174.2	476.5	416.3
hsa_mir_4675	E2 vs Media	0.177252	0.955512		30.9	54	47.2	47.6	21.8	36.5	23.1	18.9	59.5	34.8	42.8	16.8
hsa_mir_6756	E2 vs Media	0.139581	0.955544		21.7	30.6	34	30.1	15.1	27.9	25.1	19.6	35.5	28.9	21.6	8.5
hsa_mir_3145	E2 vs Media	-0.0906651	0.956016		2.8	12.4	3.2	7.2	2.5	3.7	3	1.5	16.6	1.4	3.2	2.3
hsa_mir_656	E2 vs Media	-0.190677	0.956092		18.6	31.6	22.3	19.1	12.8	14.2	20.6	20	14.1	17.1	18.9	5.2
hsa_mir_548f_5	E2 vs Media	-0.0495921	0.9566		3.6	4.7	7.2	4.4	2.2	8.4	2.7	1.4	7.2	4.7	4.9	1.6
hsa_mir_550a_3	E2 vs Media	0.0743041	0.957139		12.2	11.4	8.9	10	7	7.7	4	5.3	12.8	10.1	12.6	6.9
hsa_mir_7159	E2 vs Media	-0.0894135	0.95731		10.4	14.8	28.4	19.6	9.7	16.6	10	10.8	17	8.4	15.5	9.7
hsa_mir_6128	E2 vs Media	0.0977061	0.957363		9.7	11.3	10.1	11.6	4.8	15.7	8.7	3.9	10.3	8.7	11.4	2.8
hsa_mir_570	E2 vs Media	-0.17176	0.958011		12.4	16.9	48.5	36.5	23.2	36.5	30.4	30	29.7	20.1	41	22.4
hsa_mir_5585	E2 vs Media	-0.13675	0.958042		9	19.5	27.4	29.5	7.7	12.4	6.9	9.7	20.1	7.8	23.9	7.3
hsa_mir_3133	E2 vs Media	-0.137553	0.958196		11.7	20.6	15.3	15.8	8.7	12.9	8.6	8.6	19.4	7.6	26.7	12.1
hsa_mir_890	E2 vs Media	-0.111484	0.95906		16.6	10.7	14.2	19.1	6.8	18.6	8.2	6.8	16.1	15.2	13.6	1.8
hsa_mir_1287	E2 vs Media	-2.51452	0.959411		526.2	828	326.4	489.9	404.4	518	467.7	525	635.5	432.7	554.3	102.9
hsa_mir_181d	E2 vs Media	-0.850244	0.960114		210.6	263.6	293.6	222.5	156.3	270	209	238.1	226.1	159.8	184.6	73.4
hsa_mir_622	E2 vs Media	5.32914	0.960597		797.4	1177.7	955.8	1365	1044	1495.6	649.6	746.4	1218.9	870	873.1	113.3
hsa_mir_4506	E2 vs Media	-0.0746394	0.961244		32.9	40.2	15.2	16	7.4	6.8	10.7	9.4	21	19.1	18	7.5
hsa_mir_185	E2 vs Media	-16.1902	0.961688		5998.8	6895.1	6433.1	5611.7	7733.8	12506.1	11211.2	12337.9	7330.5	3941.2	5375.8	2562.4
hsa_mir_4501	E2 vs Media	0.0828571	0.962088		9.8	17	9.5	8.1	5	10.4	8.9	6.2	23.4	6.1	5.8	8.2
hsa_mir_20a	E2 vs Media	-32.9692	0.962482		3109	4105.8	8380.3	6164.3	7280.6	10521.4	7485.9	9185.3	4969.9	3111.3	5899.3	2842.1
hsa_mir_4677	E2 vs Media	-0.210994	0.962837		35.6	60.8	68.7	52.5	43.1	80.4	51.9	52	54.2	26.6	57	25.4
hsa_mir_6785	E2 vs Media	-0.179758	0.964091		52.9	59.4	50	55.2	23.8	45.7	38.8	32.9	61	32	38.5	22.2
hsa_mir_6743	E2 vs Media	-0.197199	0.96442		48.7	56.2	54.3	44.3	16.5	37.6	21.6	18.9	62.7	25.9	38.9	28.4
hsa_mir_663b	E2 vs Media	0.542766	0.964942		213.7	290.7	302.9	254.7	112.9	198.9	126.9	119.6	213.5	133.9	193.9	99.7
hsa_mir_5089	E2 vs Media	-0.286784	0.965691		64.7	110.3	38.2	38.7	27	25.7	17.9	35.5	53.7	40.5	67	9.9
hsa_mir_3177	E2 vs Media	0.206485	0.966227		54.1	86.6	33.5	43.9	15.6	37.1	33.4	26	53	29.1	60	18.5
hsa_mir_4689	E2 vs Media	0.0965442	0.967026		17	22.3	24	24.5	16.2	13.3	7.8	10.5	31.5	21.3	16.5	10.7
hsa_mir_4733	E2 vs Media	-0.120588	0.967117		10.5	15.3	22.9	17.3	14.4	18.5	15.7	13.2	25.4	19.5	14.8	9.4
hsa_mir_150	E2 vs Media	-845.319	0.967172		133110	157383	358968	295003	211724	291936	134206	137798	399207	251968	210763	136890
hsa_mir_6715a	E2 vs Media	0.121845	0.968779		17.6	28.5	43	22.9	9.5	22.9	13.9	22.3	32.5	20.4	22.5	8.4
hsa_mir_6715b	E2 vs Media	0.121845	0.968779		17.6	28.5	43	22.9	9.5	22.9	13.9	22.3	32.5	20.4	22.5	8.4
hsa_mir_5010	E2 vs Media	0.162771	0.968991		60.3	61.4	55.9	51.2	42.8	58.2	45.2	53.9	71.2	37	44	32.2
hsa_mir_1827	E2 vs Media	-0.183468	0.969246		35.5	51.1	31.7	45.8	19.4	42.2	25.2	29.1	59.3	31.7	45.3	6
hsa_mir_5682	E2 vs Media	-0.0527154	0.970398		8.5	7.8	13.8	7.9	7	9.4	3.8	5.1	16.3	8.6	10.8	8.9
hsa_mir_1275	E2 vs Media	1.50692	0.97115		480.5	513.1	741.2	698	551.3	992.4	397.1	320.4	827.9	522.5	525.6	288.2
hsa_mir_6513	E2 vs Media	-0.187038	0.971986		45.1	63.6	67.1	54.5	58.2	82.2	57.5	73.1	52.1	32	64.7	26.9
hsa_mir_22	E2 vs Media	4.12635	0.972534		2470.7	3228.2	3184.5	3057.8	3016.7	4551.7	4055.8	4442.9	2887.3	1613.7	2707.3	1248.9
hsa_mir_3934	E2 vs Media	0.153276	0.973902		39.5	55.1	65.5	72.7	30.4	50.9	34.6	39.9	71.9	47.7	60.2	15.9
hsa_mir_4477a	E2 vs Media	-0.0397921	0.974044		7	11.7	12.2	11.9	5.3	11.8	9.2	5.2	15.4	8.2	13	5.5
hsa_mir_4477b	E2 vs Media	-0.0397921	0.974044		7	11.7	12.2	11.9	5.3	11.8	9.2	5.2	15.4	8.2	13	5.5
hsa_mir_1278	E2 vs Media	-0.0750644	0.974403		15.4	25.1	10.1	9.8	5.2	12.2	14.8	16.9	24.6	9.4	9.4	2.4
hsa_mir_4510	E2 vs Media	-0.157229	0.975134		24.6	34.6	34.7	25	9.1	31.7	21.5	23.8	32.3	10.1	11.3	4.5
hsa_mir_585	E2 vs Media	0.093829	0.975668		16.3	20.1	9.9	15.3	16.4	11.4	6.9	11.7	28.9	13.2	11.9	10.4
hsa_mir_6506	E2 vs Media	-0.127265	0.976026		29.2	33.5	29.7	45.9	8.7	21.2	11.7	14.3	33.6	16.2	41.5	11.7
hsa_mir_548ao	E2 vs Media	0.0458825	0.976332		6.2	15.6	3.7	5.8	3.7	8.8	5.1	5.8	12.4	3.8	11.4	1
hsa_mir_330	E2 vs Media	-0.427851	0.976449		205	296.6	234.5	267.5	183.1	258	229.4	270.4	312.7	187.5	274.3	84.6
hsa_mir_4292	E2 vs Media	-0.154929	0.97649		40.2	64.5	42.5	52.9	16.1	32.9	23.8	22.6	41.7	35.5	123.7	37
hsa_mir_660	E2 vs Media	3.28876	0.976654		1200	1472.7	1662.1	1767.8	1322.7	2197.5	1506.5	1813.3	1779	1069.4	2670.3	971.5
hsa_mir_5008	E2 vs Media	0.141342	0.976845		52	64.4	37.9	42.7	24.8	26.9	24.7	10.8	43.8	42.6	31.1	19.4
hsa_mir_451a	E2 vs Media	-2.17465	0.977277		190.2	278.9	952.4	978.9	759.5	1122.2	368.1	475	1203.8	670	265.5	89
hsa_mir_4757	E2 vs Media	-0.0883843	0.977891		28.7	29.3	22.6	34.8	10.6	22.3	22.1	19.8	37.7	21.1	33.6	14.5
hsa_mir_186	E2 vs Media	11.3271	0.97815		3209.1	4188.1	8700.2	7545.9	5693.2	8444.6	5644.9	6963.9	5891.8	3754.8	6758.1	2936.3
hsa_mir_24_2	E2 vs Media	-9.01332	0.978223		2931.9	3755.7	6665.8	5024.4	4092	6289.4	5386.9	6228.5	4169.9	2314.2	5663.4	2986.1
hsa_mir_301a	E2 vs Media	-1.04399	0.978384		122	175.8	323.6	306.8	389.2	554	440.2	573.9	205.2	94.6	354.3	119.9
hsa_mir_4796	E2 vs Media	-0.0420434	0.978678		3	5.2	6.8	5.6	3.8	6.5	3.6	3.1	7.5	3.8	4.1	2.7
hsa_mir_581	E2 vs Media	-0.0760348	0.978779		16.4	14.1	23.2	23.8	15.8	21.1	19.4	13.4	27.5	16.9	24.1	19.3
hsa_mir_3714	E2 vs Media	-0.0596888	0.979056		20.1	29.2	25.1	30.7	19.6	29.5	20.6	24.5	28.7	10.9	24.4	10
hsa_mir_30b	E2 vs Media	5.10553	0.979514		997.8	1214.1	2143.1	1767.3	1899.3	2495.5	1728	2254.4	1783.6	1071.7	1600.2	843.6
hsa_mir_499a	E2 vs Media	0.230946	0.979524		142.3	183	162.3	175.9	84.5	125.7	100.5	88.2	171.2	115.6	124.4	56
hsa_mir_637	E2 vs Media	-0.109862	0.979655		66.9	90.7	65.7	84.6	29.9	64.6	32.9	34.4	110.3	53.6	100.5	33.7
hsa_mir_451b	E2 vs Media	-1.93323	0.979856		188	275.5	951.1	975.1	758.8	1120.5	367.1	474	1202.3	669	260.6	89
hsa_mir_645	E2 vs Media	0.0771827	0.979908		17.3	19.4	32.5	31.7	13.4	20.6	18.6	10.6	32.7	22.4	20.9	14.7
hsa_mir_6802	E2 vs Media	-0.060351	0.980424		24.1	32.6	26.2	32.5	14	18.8	13.6	23	48.3	17.9	26.6	10.8
hsa_mir_3074	E2 vs Media	-7.86453	0.980991		2972.5	3820.6	6745.9	5110.3	4135.5	6364.6	5450.4	6264.7	4234.7	2349.6	5733.2	3030.6
hsa_mir_615	E2 vs Media	-1.39403	0.98103		248.2	319	748.7	616.3	147.2	258.4	204.3	245.5	386.2	342.4	545.5	201.1
hsa_mir_193b	E2 vs Media	-0.194348	0.981125		111.2	121.8	119	139.6	70.3	103.7	60.1	86.3	133.3	86.6	115.4	33.9
hsa_mir_4271	E2 vs Media	0.0490616	0.981483		16.7	30.1	28.6	31.1	21.9	22.7	18.7	14.2	29.1	19.7	36	20.2
hsa_mir_124_2	E2 vs Media	-0.0535267	0.982228		23.5	33.5	26.7	27.8	25.3	41.1	16.9	22.5	44.1	20.8	33.6	12.6
hsa_mir_4695	E2 vs Media	-0.0638226	0.982905		15.9	21.9	26.8	19.8	11.9	16.5	8.2	13.1	42.6	28.2	15.6	5.6
hsa_mir_4723	E2 vs Media	0.0334553	0.98314		8.1	13.6	9.7	9.6	2.9	9.3	6.5	4.8	19.9	8.5	4.9	2.1
hsa_mir_24_1	E2 vs Media	-6.34519	0.984709		2929.3	3763.8	6677.3	5032.9	4105.2	6311.3	5410.2	6236.8	4170	2317	5672.2	3002.2
hsa_mir_875	E2 vs Media	0.0662768	0.984709		26.9	51.2	30.9	35.3	16.5	35.2	17.8	11.6	40.4	26.3	30.2	4.4
hsa_mir_3939	E2 vs Media	0.0344625	0.98484		12.2	17.8	15.7	12.8	8.8	17.1	8.6	8.8	21.8	8.2	7.7	5.5
hsa_mir_125b_1	E2 vs Media	0.981426	0.985981		674.6	791.4	968.7	914.9	1932.6	3003.3	800	788.1	2122.6	1264.8	600.2	354.8
hsa_mir_3126	E2 vs Media	0.0786131	0.987041		12.2	8.7	10.8	11.8	4.4	8.6	8.2	10.8	12.8	3.6	4.8	4.2
hsa_mir_1_1	E2 vs Media	-0.308831	0.988092		189.8	207.5	211	215.1	353	602.2	223.5	236.5	109.8	53.8	36	12
hsa_mir_4325	E2 vs Media	0.103851	0.988279		60.4	107.5	26.8	38.6	19.9	40.1	25.9	29.8	77.6	48.5	83.4	12.7
hsa_mir_1295a	E2 vs Media	-0.0229407	0.988509		13.2	13.5	11.4	13.1	8.3	14.7	7.3	9.9	15.3	9	15.4	4.5
hsa_mir_25	E2 vs Media	17.7676	0.988996		15230.1	17637	28286.7	22715.9	15094.9	26409.7	18766.4	20812	28557.7	16035	23662.3	12310
hsa_mir_664a	E2 vs Media	0.893586	0.989242		367.2	454	478.8	392.9	387.6	579.7	408.9	432	598.7	386.7	342.1	188.3
hsa_mir_4802	E2 vs Media	0.115938	0.989539		50	71.5	136.2	85.9	56.6	99	55.9	68.2	89.2	27	51.5	47.8
hsa_mir_125b_2	E2 vs Media	-0.738285	0.989599		634.2	738.7	945.8	858.8	1899.3	2974.6	784	762.6	2083.6	1235.8	561	342.2
hsa_mir_378f	E2 vs Media	0.0322551	0.991051		8.1	8.3	7	9.5	10.6	16.9	7.3	13.7	18.1	13.6	26.4	5
hsa_mir_940	E2 vs Media	-0.149098	0.992165		226.4	246.6	315.7	259.7	103.8	160	122.2	134.3	318.4	201.8	257.5	147.8
hsa_mir_6829	E2 vs Media	0.0325202	0.993336		29.6	31.8	28.4	30.8	19.1	29.8	22	19.7	43	27	28.3	15
hsa_mir_548ax	E2 vs Media	-0.0359327	0.994013		21.6	33.9	25.1	17.4	66.7	90.2	74.4	90.4	24.1	14.6	8.9	1.5
hsa_mir_4472_2	E2 vs Media	0.0209846	0.994295		21.6	29.2	41.5	30.3	18.7	32	14.8	22.3	40.8	23.3	23.4	10.6
hsa_mir_542	E2 vs Media	0.179286	0.994307		105.6	170.4	327.4	249.7	174.1	323.6	230.4	324.3	195.8	80.7	371.2	130.4
hsa_mir_612	E2 vs Media	-0.022892	0.994842		55	60.5	37.2	55.2	24.4	46	27	32.8	62.2	27.6	57	20.9
hsa_mir_3529	E2 vs Media	-0.66411	0.994862		514	680	1562.6	1325	804.5	1190.5	810.8	966.7	1027.6	625.5	1173	572.8
hsa_mir_4728	E2 vs Media	-0.00888439	0.996166		6.7	7.9	18.3	16.8	10.6	20	8.8	10.1	17.4	11.2	12.2	3.5
hsa_mir_483	E2 vs Media	-0.0185206	0.996716		54.5	82	47.7	64.1	26.2	44.9	24.7	24.9	71.1	34.6	55.5	16.6
hsa_mir_7_1	E2 vs Media	0.440542	0.99694		674.7	901.2	1908.1	1635.5	1074.7	1581	1002.6	1213.2	1270.5	812.6	1446.6	669.9
hsa_mir_196b	E2 vs Media	-0.0946225	0.997124		339.9	399.9	369.6	323.9	292.4	509.4	516.2	554	543.3	309.8	323.9	145.5
hsa_mir_1273f	E2 vs Media	0.0112469	0.997567		40.3	54.6	55.2	76.3	29.9	51.6	29.3	18.8	54.7	26.1	44.9	20.4
hsa_mir_7_2	E2 vs Media	-0.286136	0.997762		531.5	699.3	1577.8	1344	812.5	1199.5	818	972.3	1056.9	642.6	1185.9	583.1
hsa_mir_618	E2 vs Media	-0.00641274	0.998208		46.3	55.9	38	55.8	19.2	20.9	25.5	28.6	57	32.3	51	20.7
hsa_mir_659	E2 vs Media	0.0176907	0.998345		19.8	29.1	27.7	34.5	16.6	28.5	18.4	10.5	35.3	23.2	22.3	10.2
hsa_mir_1_2	E2 vs Media	-0.0337116	0.998736		206.3	229.8	217.6	229.7	360.6	613	230.4	239.6	126.7	62.4	47.9	17.5
hsa_mir_1290	E2 vs Media	-0.0672751	0.998779		1632.2	1902.1	405	417	254.9	402.2	416.3	396.9	951	652.5	1025.4	509.2
hsa_mir_205	E2 vs Media	-0.0305469	0.998795		63.6	102.8	65.7	71.9	27.6	66.3	112.2	113	142.6	51.2	64.1	29.2
hsa_mir_6852	E2 vs Media	-0.0870356	0.999159		780.2	1085	1057.8	1271.4	725.9	1077.4	622.6	732.2	1125.8	806.1	942.2	197.3
hsa_mir_1258	E2 vs Media	-0.00048776	0.999785		9.4	17.4	12.6	7.6	5.4	10.2	2.9	9.7	18.4	4.4	11.5	3.6
hsa_mir_4263	E2 vs Media	-0.000241495	0.999911		8.6	18	11.7	14.4	8.7	6.1	20.7	23.7	16.1	8.9	11.1	3.7
