# Supplementary material for: Inhibition of miRNA associated with a disease-specific signature and secreted via extracellular vesicles of systemic lupus erythematosus patients suppresses target organ inflammation in a humanized mouse model
Source: Front Immunol. 2024 Jun 13;14:1090177. doi: 10.3389/fimmu.2023.1090177 (PMC11208704; doi:10.3389/fimmu.2023.1090177)
Supplement: Supplementary file 8 [file Table_3.xlsx]

## Sheet: est1_final
gene	Label	Estimate	raw_p	gene		med_1	e2_1	med_2	e2_2	med_3	e2_3	med_4	e2_4	med_5	e2_5
ENSG00000213228	E2 vs Media	3.17852	8.54033e-05	RPL12P38		0	4	0	3	2	6	2	5	2	8
ENSG00000008735	E2 vs Media	-7.39309	0.000210254	MAPK8IP2		24	13	30	28	19	19	25	22	24	19
ENSG00000235301	E2 vs Media	-3.74875	0.000223466	HLA-Z		5	1	7	2	5	5	6	1	4	2
ENSG00000252456	E2 vs Media	6.8072	0.000244766	RNA5SP434		19	22	12	21	12	26	8	20	16	26
ENSG00000225573	E2 vs Media	-3.76312	0.000366031	RPL35P5		8	3	7	4	7	7	6	2	5	1
ENSG00000270474	E2 vs Media	4.00409	0.000395276	IGHV3-29		0	1	0	7	2	9	1	8	0	2
ENSG00000168939	E2 vs Media	13.3081	0.000419803	SPRY3		62	66	50	65	57	102	35	63	44	67
ENSG00000166741	E2 vs Media	-3.08348	0.000473372	NNMT		6	3	6	3	3	2	6	1	6	5
ENSG00000186676	E2 vs Media	3.98031	0.000538425	EEF1GP1		3	6	2	10	4	8	1	5	2	7
ENSG00000105877	E2 vs Media	-19.5703	0.000563702	DNAH11		58	33	61	47	94	94	63	64	37	24
ENSG00000151876	E2 vs Media	26.4946	0.000573475	FBXO4		163	154	125	149	119	212	107	190	118	178
ENSG00000198855	E2 vs Media	-48.8102	0.00064441	FICD		455	336	336	347	342	356	368	410	389	469
ENSG00000227518	E2 vs Media	8.8311	0.000762245	MIR1302-9		20	29	10	25	24	36	24	47	29	41
ENSG00000266507	E2 vs Media	-4.97914	0.000870747	MIR4479		15	3	9	5	7	3	8	9	8	5
ENSG00000272791	E2 vs Media	5.85073	0.00103848	RP11-464F9.22		11	18	3	11	1	9	8	15	4	9
ENSG00000103494	E2 vs Media	13.8553	0.00106043	RPGRIP1L		109	96	88	111	82	133	52	99	64	90
ENSG00000234177	E2 vs Media	-2.65716	0.00114291	LINC01114		3	2	7	3	1	0	3	0	5	2
ENSG00000230438	E2 vs Media	-18.9822	0.00120446	SERPINB9P1		137	96	117	101	172	208	116	131	86	98
ENSG00000231351	E2 vs Media	-4.44638	0.0012149	AC111200.7		13	5	8	4	10	7	10	8	9	9
ENSG00000229036	E2 vs Media	22.4827	0.00126209	VDAC1P8		177	171	121	150	138	202	136	208	133	216
ENSG00000203356	E2 vs Media	-4.76532	0.00129428	LINC01562		4	2	4	2	7	1	5	1	8	0
ENSG00000226989	E2 vs Media	-11.5371	0.00131101	AL049758.2		37	19	36	15	16	14	30	29	35	37
ENSG00000172243	E2 vs Media	159.038	0.00133701	CLEC7A		1434	1370	1075	1413	1336	1945	1425	2008	1299	1921
ENSG00000166986	E2 vs Media	-126.361	0.001367	MARS		2572	1960	1976	2082	1772	2122	1626	2073	1839	2270
ENSG00000255569	E2 vs Media	-8.20295	0.00136925	TRAV1-1		51	32	29	20	34	36	18	21	23	18
ENSG00000140395	E2 vs Media	50.0458	0.00139166	WDR61		497	461	351	471	443	609	403	589	412	614
ENSG00000166257	E2 vs Media	-7.3748	0.00139252	SCN3B		39	26	30	21	14	11	18	12	19	21
ENSG00000279301	E2 vs Media	2.70884	0.00139951	OR2T11		0	2	0	4	1	5	1	7	0	0
ENSG00000135127	E2 vs Media	-92.9045	0.00149946	BICDL1		1139	752	859	883	828	965	765	951	695	852
ENSG00000211575	E2 vs Media	-4.58963	0.00152343	MIR760		9	1	5	6	12	6	5	2	7	3
ENSG00000165915	E2 vs Media	-84.5362	0.00157407	SLC39A13		1043	652	685	706	675	843	657	756	664	842
ENSG00000125733	E2 vs Media	-52.0941	0.00159679	TRIP10		770	505	321	314	379	467	465	579	435	531
ENSG00000173991	E2 vs Media	-39.9529	0.00163539	TCAP		171	100	186	137	183	150	98	141	117	119
ENSG00000157150	E2 vs Media	-5.48322	0.00167282	TIMP4		19	8	11	3	8	5	12	10	19	23
ENSG00000242808	E2 vs Media	-3.32479	0.00182495	SOX2-OT		5	0	3	1	7	3	3	0	4	3
ENSG00000261889	E2 vs Media	-6.8139	0.00194553	RP11-473M20.16		18	7	19	15	14	15	16	10	14	9
ENSG00000168421	E2 vs Media	-129.013	0.00199107	RHOH		2887	2150	2149	2275	2449	3064	1495	1986	1641	1948
ENSG00000151575	E2 vs Media	12.4199	0.00205456	TEX9		43	47	32	32	21	41	42	83	47	86
ENSG00000272821	E2 vs Media	24.688	0.002188	CTA-384D8.36		96	75	65	101	62	126	127	213	37	84
ENSG00000076604	E2 vs Media	-70.6728	0.00239917	TRAF4		994	679	569	595	304	409	552	642	526	552
ENSG00000151611	E2 vs Media	34.719	0.00243022	MMAA		252	244	175	240	214	325	224	341	178	265
ENSG00000166763	E2 vs Media	-7.71699	0.00251705	STRCP1		25	10	13	9	18	17	5	4	18	5
ENSG00000100084	E2 vs Media	27.15	0.0026384	HIRA		222	203	184	257	146	258	203	265	183	264
ENSG00000168878	E2 vs Media	-11.0699	0.00266261	SFTPB		63	31	33	38	41	41	34	27	35	34
ENSG00000232237	E2 vs Media	-9.16764	0.00271606	ASCL5		33	10	17	10	28	19	17	16	14	18
ENSG00000224165	E2 vs Media	9.20584	0.00271732	DNAJC27-AS1		39	41	20	36	33	44	21	51	37	53
ENSG00000076108	E2 vs Media	-269.183	0.00277654	BAZ2A		7655	5673	6255	6734	5155	6679	4926	6417	5236	6513
ENSG00000182389	E2 vs Media	8.47332	0.00300103	CACNB4		27	33	11	20	12	29	15	29	19	32
ENSG00000143258	E2 vs Media	-76.0662	0.00308863	USP21		988	669	808	774	650	894	580	710	655	746
ENSG00000029993	E2 vs Media	-8.0011	0.00313095	HMGB3		27	16	13	5	37	30	18	19	20	20
ENSG00000237586	E2 vs Media	-11.142	0.00313483	RP11-383J24.2		50	15	28	22	31	28	26	23	16	20
ENSG00000232727	E2 vs Media	-6.69933	0.00314714	YWHAEP1		13	4	13	4	13	9	11	8	11	9
ENSG00000107957	E2 vs Media	-64.5307	0.00315606	SH3PXD2A		1317	966	1144	1213	1115	1390	840	1116	1014	1235
ENSG00000234322	E2 vs Media	-4.12477	0.00318715	ST13P18		17	6	8	10	12	11	9	8	9	4
ENSG00000139547	E2 vs Media	-7.50095	0.00329807	RDH16		37	20	50	48	33	41	29	25	29	31
ENSG00000115339	E2 vs Media	21.6409	0.00340608	GALNT3		197	203	217	263	96	135	153	233	165	233
ENSG00000214944	E2 vs Media	14.7588	0.00351679	ARHGEF28		13	14	48	75	25	58	51	94	23	41
ENSG00000264810	E2 vs Media	-5.89877	0.00353046	MIR4441		13	5	13	8	16	9	12	8	7	8
ENSG00000278540	E2 vs Media	84.3532	0.00362038	ACACA		1136	1028	688	895	700	1038	891	1206	1319	1847
ENSG00000226883	E2 vs Media	-2.08461	0.00373746	RP4-782L23.2		6	2	5	3	3	0	3	2	1	1
ENSG00000231628	E2 vs Media	14.1734	0.00379844	RP3-355L5.4		36	41	29	63	22	48	24	32	32	60
ENSG00000146555	E2 vs Media	6.78394	0.00383332	SDK1		5	16	5	15	4	15	6	9	8	16
ENSG00000184860	E2 vs Media	-41.25	0.00386605	SDR42E1		361	239	219	215	347	403	199	240	255	269
ENSG00000187720	E2 vs Media	-4.76773	0.00404298	THSD4		11	3	5	3	5	3	7	1	8	4
ENSG00000143179	E2 vs Media	25.613	0.00415758	UCK2		232	205	138	175	118	204	152	229	153	239
ENSG00000211957	E2 vs Media	1.96591	0.00422138	IGHV3-35		0	1	2	5	2	7	3	6	2	4
ENSG00000010803	E2 vs Media	-44.5583	0.0042883	SCMH1		384	259	339	292	323	339	205	276	275	338
ENSG00000279713	E2 vs Media	-2.52787	0.00448262	CTD-3035K23.3		5	3	5	2	4	2	2	0	3	0
ENSG00000257715	E2 vs Media	12.7572	0.0045031	RP11-256L6.2		81	68	38	44	61	118	81	126	73	116
ENSG00000230138	E2 vs Media	3.64638	0.00457762	RP11-117D22.2		17	13	3	7	1	11	12	20	5	12
ENSG00000196507	E2 vs Media	-12.0466	0.00462232	TCEAL3		91	53	56	47	52	57	66	68	51	70
ENSG00000283486	E2 vs Media	-2.90521	0.00462486	RP11-392E22.9		9	2	5	2	3	1	1	0	3	1
ENSG00000149256	E2 vs Media	5.59925	0.00468611	TENM4		41	38	6	11	18	38	5	7	6	17
ENSG00000151952	E2 vs Media	2.67526	0.00482739	TMEM132D		2	1	1	3	0	4	1	7	0	5
ENSG00000231508	E2 vs Media	-3.41483	0.00484857	RP11-452K12.6		5	2	8	6	4	0	5	3	6	2
ENSG00000215304	E2 vs Media	3.60344	0.0048563	RP13-395E19.3		0	6	0	5	0	2	1	6	0	2
ENSG00000255142	E2 vs Media	-15.5358	0.00487942	AP006621.6		103	63	79	59	84	92	67	95	70	70
ENSG00000082516	E2 vs Media	45.7057	0.00491446	GEMIN5		551	515	415	491	435	686	414	648	437	538
ENSG00000248367	E2 vs Media	-8.03176	0.00492061	CTB-129O4.1		35	10	20	15	29	26	7	9	12	10
ENSG00000136535	E2 vs Media	3.25772	0.00500988	TBR1		1	6	0	4	0	1	0	2	1	7
ENSG00000207808	E2 vs Media	-5.5333	0.00505067	MIR27A		20	7	10	5	4	3	11	8	10	7
ENSG00000259772	E2 vs Media	-14.4249	0.00511634	RP11-16E12.2		67	29	25	12	24	24	28	13	21	22
ENSG00000143499	E2 vs Media	-45.8842	0.00513912	SMYD2		588	440	564	555	626	714	349	462	400	498
ENSG00000169258	E2 vs Media	-16.4202	0.00517411	GPRIN1		70	44	111	89	34	46	90	92	75	84
ENSG00000165821	E2 vs Media	-37.9658	0.00524446	SALL2		212	118	177	136	146	168	131	137	100	103
ENSG00000142621	E2 vs Media	23.4404	0.00527601	FHAD1		160	149	91	96	131	224	79	153	150	225
ENSG00000226345	E2 vs Media	-5.05528	0.00529534	AC083822.2		22	9	16	8	12	14	10	8	10	12
ENSG00000231333	E2 vs Media	6.2773	0.00535344	RPL34P6		10	11	6	13	7	16	3	12	2	15
ENSG00000232325	E2 vs Media	5.03955	0.00545238	AC093627.7		0	2	2	7	0	8	1	13	4	8
ENSG00000223156	E2 vs Media	3.03933	0.00545281	RNU2-18P		3	6	5	10	4	9	5	8	6	12
ENSG00000279456	E2 vs Media	8.89851	0.00545629	RP11-87H9.5		23	32	25	29	21	36	7	20	28	54
ENSG00000229989	E2 vs Media	22.2021	0.00552911	MIR181A1HG		224	224	149	169	130	206	62	104	141	209
ENSG00000128563	E2 vs Media	-71.6831	0.00557159	PRKRIP1		705	428	488	481	447	505	441	518	442	553
ENSG00000214629	E2 vs Media	11.3008	0.00566445	RPSAP6		16	29	25	32	17	36	8	17	17	47
ENSG00000132952	E2 vs Media	78.8906	0.00570179	USPL1		911	883	834	1062	869	1208	871	1207	831	1157
ENSG00000197380	E2 vs Media	-7.27113	0.00571597	DACT3		42	28	22	16	14	9	21	14	20	23
ENSG00000197283	E2 vs Media	-118.528	0.0057733	SYNGAP1		1888	1266	1252	1334	1353	1563	827	1095	935	1134
ENSG00000099849	E2 vs Media	-61.759	0.00583821	RASSF7		505	285	333	333	306	349	277	289	277	324
ENSG00000113758	E2 vs Media	-22.105	0.00597548	DBN1		136	84	143	151	134	128	79	90	152	171
ENSG00000123096	E2 vs Media	11.4246	0.00605266	SSPN		38	41	27	37	14	47	41	62	30	54
ENSG00000259668	E2 vs Media	30.9704	0.00607342	RP11-707P17.2		212	194	110	126	164	239	106	200	164	291
ENSG00000177675	E2 vs Media	5.95478	0.00615177	CD163L1		42	37	16	19	132	198	31	45	16	30
ENSG00000229815	E2 vs Media	-5.68006	0.00617856	CCNB1IP1P1		14	6	10	5	13	6	8	1	6	8
ENSG00000110693	E2 vs Media	-17.5948	0.00619983	SOX6		98	74	69	66	81	85	76	69	79	73
ENSG00000256427	E2 vs Media	6.24204	0.00648088	RP11-118B22.4		7	7	10	26	3	8	1	10	7	15
ENSG00000272871	E2 vs Media	5.1661	0.00648151	RP11-408A13.4		14	19	15	22	14	27	14	21	17	28
ENSG00000220744	E2 vs Media	-3.63513	0.00668681	RPL5P18		8	4	7	2	3	5	7	2	8	5
ENSG00000124243	E2 vs Media	-73.692	0.00669372	BCAS4		995	724	804	780	986	1145	635	882	656	781
ENSG00000251703	E2 vs Media	6.4647	0.00671268	RNU6-998P		6	16	1	5	4	9	4	13	1	11
ENSG00000231927	E2 vs Media	2.22834	0.00671769	AC102953.6		4	2	0	4	1	5	1	5	0	3
ENSG00000213347	E2 vs Media	-25.8736	0.00676587	MXD3		323	214	236	243	186	181	151	179	181	247
ENSG00000271824	E2 vs Media	-6.20791	0.00678704	AC009014.3		13	6	19	8	8	5	12	5	6	8
ENSG00000272031	E2 vs Media	-19.5318	0.00681574	ANKRD34A		135	74	84	78	92	87	56	78	81	79
ENSG00000143851	E2 vs Media	-70.8683	0.00683079	PTPN7		1060	783	1017	996	628	813	755	938	791	956
ENSG00000183484	E2 vs Media	-101.105	0.00688298	GPR132		1617	1051	1063	1133	1163	1372	963	1266	757	950
ENSG00000252026	E2 vs Media	-12.6055	0.00691022	RNU6-1262P		51	26	39	27	51	36	25	29	21	24
ENSG00000103257	E2 vs Media	-78.9516	0.00703265	SLC7A5		882	567	471	507	312	459	503	576	616	586
ENSG00000171316	E2 vs Media	-99.2919	0.00703768	CHD7		2100	1565	1644	1696	1891	2276	1314	1760	1140	1457
ENSG00000274070	E2 vs Media	-15.291	0.00709318	GATSL2		88	62	83	88	84	84	70	71	68	64
ENSG00000265118	E2 vs Media	3.95214	0.00713123	CTD-2370N5.3		7	10	6	15	6	10	5	8	4	11
ENSG00000179111	E2 vs Media	-3.8232	0.0071513	HES7		8	3	12	6	2	3	5	2	6	2
ENSG00000253540	E2 vs Media	-18.6094	0.00716747	FAM86HP		134	72	82	83	73	81	73	64	72	86
ENSG00000089048	E2 vs Media	27.2753	0.00718663	ESF1		278	256	206	265	222	347	224	351	252	317
ENSG00000259020	E2 vs Media	8.16348	0.00729094	RP11-529H20.3		29	37	21	34	31	60	20	38	30	31
ENSG00000241468	E2 vs Media	32.2746	0.0073069	ATP5J2		299	273	233	288	242	381	205	345	244	317
ENSG00000224677	E2 vs Media	-4.86426	0.00731574	PDIA3P2		17	7	6	7	9	6	8	4	16	12
ENSG00000157379	E2 vs Media	-45.3702	0.00734801	DHRS1		731	498	435	454	461	543	384	530	450	515
ENSG00000262222	E2 vs Media	24.754	0.00737184	RP11-876N24.4		175	162	90	146	123	180	108	162	86	152
ENSG00000273174	E2 vs Media	-10.2771	0.00744856	RP11-434H6.6		51	30	45	46	42	25	28	31	31	33
ENSG00000283031	E2 vs Media	-6.31232	0.00749128	RP11-557N21.1		46	31	30	31	30	33	24	28	45	42
ENSG00000257950	E2 vs Media	-15.7004	0.00752007	P2RX5-TAX1BP3		82	54	47	31	72	63	47	73	61	46
ENSG00000188032	E2 vs Media	-11.4515	0.00752969	C19orf67		77	44	27	29	38	22	27	26	24	23
ENSG00000109323	E2 vs Media	139.352	0.00759767	MANBA		1793	1741	1026	1263	1336	2099	1591	2085	1511	2098
ENSG00000259349	E2 vs Media	4.93734	0.00770121	RP11-15E18.1		13	14	3	11	13	19	8	17	4	14
ENSG00000126216	E2 vs Media	88.6109	0.00783448	TUBGCP3		1183	1035	851	1040	957	1477	802	1171	1082	1466
ENSG00000088367	E2 vs Media	-15.0219	0.00787802	EPB41L1		73	37	71	43	27	37	82	89	55	71
ENSG00000258976	E2 vs Media	-3.30875	0.00790018	CTD-2207P18.2		6	0	4	0	1	3	5	0	5	3
ENSG00000115970	E2 vs Media	82.5648	0.00791472	THADA		1458	1285	1156	1405	1192	1647	1154	1635	1016	1430
ENSG00000185838	E2 vs Media	-36.4648	0.00793741	GNB1L		247	122	157	163	207	228	140	177	168	165
ENSG00000250506	E2 vs Media	-3.226	0.00799521	CDK3		14	7	16	11	14	16	8	9	13	15
ENSG00000279667	E2 vs Media	3.5366	0.00802574	RP11-656D10.7		5	5	2	5	2	5	1	10	1	7
ENSG00000196209	E2 vs Media	102.309	0.00813054	SIRPB2		1003	910	146	305	640	1073	478	624	543	858
ENSG00000169116	E2 vs Media	11.7313	0.00816048	PARM1		53	57	20	43	34	55	36	48	22	50
ENSG00000282977	E2 vs Media	7.96983	0.00826359	PCBP2-OT1		33	29	17	30	27	36	14	33	14	36
ENSG00000183775	E2 vs Media	-4.95162	0.00837664	KCTD16		8	1	4	3	6	3	8	5	9	1
ENSG00000112218	E2 vs Media	-8.54901	0.0083882	GPR63		37	20	11	9	16	9	18	5	14	14
ENSG00000132010	E2 vs Media	-8.94619	0.00845106	ZNF20		48	27	35	27	31	30	29	33	29	29
ENSG00000257809	E2 vs Media	4.53655	0.00847074	RP11-603J24.14		13	16	6	14	10	19	6	15	4	5
ENSG00000129245	E2 vs Media	-48.2576	0.00852516	FXR2		973	690	797	788	618	851	692	889	675	842
ENSG00000261512	E2 vs Media	-11.1634	0.00853533	RP11-46D6.1		92	64	136	143	156	201	92	103	124	147
ENSG00000163645	E2 vs Media	-3.67478	0.00858938	ERICH6		13	2	4	4	6	3	5	3	6	5
ENSG00000205559	E2 vs Media	-11.5344	0.00862428	CHKB-AS1		38	12	37	18	28	26	26	37	31	29
ENSG00000224550	E2 vs Media	-3.20004	0.00868819	RP11-270C12.3		3	1	3	0	6	2	3	2	6	2
ENSG00000105173	E2 vs Media	-14.7506	0.00871353	CCNE1		80	47	64	66	68	62	36	51	69	53
ENSG00000154370	E2 vs Media	-104.237	0.00877807	TRIM11		1519	980	912	1001	887	1166	794	986	1016	1114
ENSG00000228109	E2 vs Media	-5.74085	0.00884707	MFI2-AS1		28	9	12	11	19	19	9	9	14	12
ENSG00000006432	E2 vs Media	-46.1126	0.00889142	MAP3K9		566	389	351	332	274	277	347	417	215	288
ENSG00000254398	E2 vs Media	4.09167	0.00893823	RP11-578F21.2		8	10	2	9	6	8	4	10	4	13
ENSG00000211724	E2 vs Media	10.9876	0.00897742	TRBV6-6		63	60	28	55	54	84	30	55	21	29
ENSG00000280027	E2 vs Media	8.08285	0.0089833	RP11-44F14.10		6	17	11	27	23	36	17	33	13	19
ENSG00000266770	E2 vs Media	-4.50403	0.00902997	RN7SL619P		8	3	11	1	3	4	8	4	3	1
ENSG00000204790	E2 vs Media	2.41777	0.00904947	BX255923.2		0	1	1	5	2	7	0	3	1	3
ENSG00000273486	E2 vs Media	10.0688	0.00905993	RP11-731C17.2		72	68	67	79	46	84	56	89	51	75
ENSG00000163705	E2 vs Media	5.58487	0.00909088	FANCD2OS		6	16	3	5	6	13	3	9	5	15
ENSG00000145423	E2 vs Media	4.08254	0.00917102	SFRP2		2	1	0	5	2	7	0	12	0	3
ENSG00000263368	E2 vs Media	5.77062	0.00918221	RP11-720N19.1		3	9	7	9	5	16	3	13	2	10
ENSG00000108591	E2 vs Media	-69.237	0.00918465	DRG2		1206	813	893	940	862	984	690	945	791	1013
ENSG00000242352	E2 vs Media	-2.97416	0.00920479	FAM91A3P		12	5	7	2	2	1	4	2	2	2
ENSG00000187957	E2 vs Media	-6.20888	0.00921311	DNER		30	15	13	6	7	11	25	25	23	21
ENSG00000238186	E2 vs Media	-4.61834	0.00935749	RP11-656D10.6		20	10	7	6	9	14	13	8	14	8
ENSG00000170906	E2 vs Media	-40.7211	0.00938363	NDUFA3		316	162	206	235	256	232	186	229	177	218
ENSG00000143862	E2 vs Media	-50.3444	0.00942674	ARL8A		693	464	413	415	450	597	567	664	496	622
ENSG00000263961	E2 vs Media	-26.0624	0.00947202	C1orf186		425	322	149	122	113	118	278	355	204	236
ENSG00000146648	E2 vs Media	-15.5792	0.00953512	EGFR		26	15	23	15	15	18	34	16	43	15
ENSG00000168631	E2 vs Media	2.70859	0.00961204	DPCR1		2	7	4	3	1	5	0	6	4	7
ENSG00000226964	E2 vs Media	-14.5055	0.00974591	RHEBP2		75	56	61	47	72	92	85	97	90	83
ENSG00000184110	E2 vs Media	-45.5098	0.0097535	EIF3C		112	72	231	147	118	110	136	150	212	232
ENSG00000088899	E2 vs Media	-57.5034	0.00981753	LZTS3		512	281	298	283	501	555	290	366	204	272
ENSG00000136840	E2 vs Media	-48.5612	0.00985145	ST6GALNAC4		596	390	319	334	374	497	427	490	344	384
ENSG00000174429	E2 vs Media	-8.36489	0.00991708	ABRA		47	26	41	29	32	46	24	31	41	35
ENSG00000216895	E2 vs Media	-17.3533	0.00995223	AC009403.2		126	87	81	67	103	97	76	87	70	86
ENSG00000256448	E2 vs Media	-12.176	0.00998885	RP11-809N8.4		35	24	32	11	35	32	30	33	42	37
ENSG00000004660	E2 vs Media	-34.0816	0.0100727	CAMKK1		557	393	326	295	377	468	489	639	564	735
ENSG00000282022	E2 vs Media	-3.51778	0.0100874	RP11-259O18.5		11	5	6	5	3	2	10	10	10	4
ENSG00000162600	E2 vs Media	58.444	0.0101391	OMA1		476	474	545	680	361	627	498	680	421	566
ENSG00000267526	E2 vs Media	14.2371	0.0101846	RP11-178C3.6		40	51	23	32	35	45	24	57	23	62
ENSG00000283463	E2 vs Media	5.62191	0.0102585	XX-FW81066F1.2		8	10	7	14	3	11	4	15	4	11
ENSG00000220848	E2 vs Media	-8.80972	0.0102714	RPS18P9		54	32	37	34	62	63	40	42	40	53
ENSG00000144655	E2 vs Media	-67.9078	0.0103922	CSRNP1		772	527	608	621	365	506	686	805	648	725
ENSG00000158793	E2 vs Media	-44.9771	0.010401	NIT1		879	698	653	689	667	880	641	761	716	842
ENSG00000280351	E2 vs Media	-28.1465	0.0105036	CTD-2561B21.8		226	147	153	127	164	163	79	114	126	132
ENSG00000203685	E2 vs Media	-21.4816	0.0105075	STUM		167	107	101	78	54	48	82	97	103	114
ENSG00000270629	E2 vs Media	143.774	0.0105291	NBPF14		849	983	796	957	1113	1632	1106	1494	1413	2146
ENSG00000253497	E2 vs Media	-4.29492	0.0105315	IGKV1-13		19	7	1	0	0	0	11	2	1	0
ENSG00000174944	E2 vs Media	7.66166	0.0106411	P2RY14		28	34	39	54	19	31	25	43	19	30
ENSG00000196476	E2 vs Media	12.6276	0.0106622	C20orf96		76	77	31	42	46	85	43	74	53	79
ENSG00000067177	E2 vs Media	-3.66251	0.0107788	PHKA1		9	3	3	1	8	1	6	5	6	6
ENSG00000175344	E2 vs Media	6.08345	0.0108091	CHRNA7		5	6	7	23	9	16	2	3	21	40
ENSG00000170145	E2 vs Media	-61.5126	0.0108115	SIK2		1697	1325	1278	1355	1245	1556	1142	1497	1057	1290
ENSG00000275273	E2 vs Media	-3.44636	0.0108269	MIR6780A		9	1	5	1	7	2	4	5	2	2
ENSG00000211854	E2 vs Media	-12.4086	0.0110076	TRAJ35		67	45	63	42	59	54	29	39	39	43
ENSG00000237786	E2 vs Media	-3.78426	0.0110104	GFOD1-AS1		15	4	9	4	9	7	6	9	11	12
ENSG00000117724	E2 vs Media	-21.781	0.0110253	CENPF		153	116	230	213	151	208	138	169	101	72
ENSG00000201448	E2 vs Media	5.22943	0.0110751	SNORA63		3	8	3	6	1	11	1	13	5	7
ENSG00000196391	E2 vs Media	-5.0816	0.0111033	ZNF774		39	29	17	18	27	28	23	23	18	13
ENSG00000167536	E2 vs Media	-38.5962	0.0111089	DHRS13		289	140	137	153	174	157	109	115	126	147
ENSG00000253630	E2 vs Media	4.13611	0.0111439	CTC-370J7.1		2	2	1	9	0	11	0	4	4	6
ENSG00000134146	E2 vs Media	18.1199	0.0111925	DPH6		94	101	57	88	104	145	63	109	70	112
ENSG00000143127	E2 vs Media	-40.0688	0.0113083	ITGA10		265	140	211	210	195	176	140	164	163	194
ENSG00000226833	E2 vs Media	3.90934	0.0114535	AC097724.3		5	10	4	8	3	11	7	7	9	20
ENSG00000271278	E2 vs Media	9.30427	0.0114645	TCEB1P33		18	25	25	40	24	28	9	27	14	36
ENSG00000258449	E2 vs Media	7.04595	0.011518	RP11-713N11.4		8	23	7	18	8	12	2	8	10	17
ENSG00000104447	E2 vs Media	157.38	0.0115183	TRPS1		1936	1761	917	1175	1604	2631	1428	1933	1746	2356
ENSG00000160223	E2 vs Media	-18.444	0.0115505	ICOSLG		245	190	91	75	231	315	139	139	138	155
ENSG00000204113	E2 vs Media	-4.33925	0.0115512	BMP2KL		13	11	18	12	15	14	9	10	18	14
ENSG00000272115	E2 vs Media	3.81227	0.0115774	GS1-393G12.14		10	10	4	7	1	6	6	14	3	11
ENSG00000227536	E2 vs Media	-15.4529	0.0115853	SOCS5P4		63	47	81	64	63	53	53	44	56	73
ENSG00000146802	E2 vs Media	73.4654	0.0116125	TMEM168		1035	931	888	1095	941	1353	718	1119	926	1170
ENSG00000258017	E2 vs Media	-8.7121	0.0116782	RP11-386G11.10		32	10	19	6	18	15	10	14	20	18
ENSG00000232788	E2 vs Media	16.4927	0.0117012	AC078883.3		43	44	57	60	46	100	25	63	28	62
ENSG00000271095	E2 vs Media	4.53962	0.0118538	BNIP3P28		3	13	0	0	1	7	2	8	4	9
ENSG00000171680	E2 vs Media	-28.402	0.0118902	PLEKHG5		153	75	117	129	172	144	82	106	118	129
ENSG00000172663	E2 vs Media	-50.9526	0.0119049	TMEM134		843	568	530	603	563	698	484	627	540	596
ENSG00000230626	E2 vs Media	-4.02702	0.0119095	RP11-286H14.4		14	6	8	1	3	6	8	7	9	5
ENSG00000139970	E2 vs Media	103.884	0.0120038	RTN1		391	360	513	812	271	585	324	410	556	836
ENSG00000167699	E2 vs Media	-45.9589	0.0120782	GLOD4		980	733	648	707	747	947	683	871	797	953
ENSG00000235172	E2 vs Media	3.47433	0.0121194	LINC01366		4	10	2	4	3	6	0	9	5	6
ENSG00000178726	E2 vs Media	-8.08348	0.0121589	THBD		125	96	6	8	70	83	52	46	20	17
ENSG00000262558	E2 vs Media	-2.04198	0.0123704	RP11-1260E13.3		2	0	3	2	8	8	2	2	8	5
ENSG00000233347	E2 vs Media	-3.64207	0.0126436	ERP29P1		3	3	10	1	4	4	5	0	2	0
ENSG00000280080	E2 vs Media	-16.5091	0.0126677	U51561.1		104	78	94	69	95	102	68	72	88	108
ENSG00000214391	E2 vs Media	-5.72451	0.0126891	TUBAP2		19	10	13	4	6	10	18	10	13	14
ENSG00000188996	E2 vs Media	-9.2522	0.0127886	HUS1B		39	10	30	18	15	19	13	14	19	17
ENSG00000270031	E2 vs Media	8.76112	0.0128134	RP3-426I6.6		20	22	4	15	12	22	6	29	16	27
ENSG00000134504	E2 vs Media	-10.5177	0.0128993	KCTD1		42	33	40	23	26	34	39	28	36	36
ENSG00000260035	E2 vs Media	3.89585	0.0129265	CTD-2651B20.6		9	10	2	5	2	17	4	7	4	7
ENSG00000255182	E2 vs Media	-11.196	0.0130422	CTD-2517M22.14		82	61	69	65	53	43	45	58	55	53
ENSG00000080819	E2 vs Media	45.0045	0.013048	CPOX		651	584	497	554	425	674	399	601	535	732
ENSG00000130167	E2 vs Media	7.55001	0.0130563	TSPAN16		22	30	5	4	7	15	6	21	11	28
ENSG00000108219	E2 vs Media	-229.205	0.0130823	TSPAN14		5636	4260	4514	4647	5379	6972	4416	5723	3885	4957
ENSG00000188771	E2 vs Media	8.36332	0.0130869	PLET1		24	22	23	37	19	29	9	21	9	33
ENSG00000130699	E2 vs Media	-59.6623	0.0131137	TAF4		947	632	731	713	813	1014	592	801	655	839
ENSG00000242516	E2 vs Media	3.41857	0.0131141	LINC00960		4	6	0	3	2	15	2	6	4	4
ENSG00000233524	E2 vs Media	-6.34827	0.01315	RANP8		7	7	7	3	20	7	7	2	9	4
ENSG00000099866	E2 vs Media	-12.8536	0.0131653	MADCAM1		62	35	39	34	42	33	29	24	33	32
ENSG00000201492	E2 vs Media	6.98956	0.0132251	RNA5SP78		22	24	11	24	15	23	11	22	14	29
ENSG00000273293	E2 vs Media	-3.28717	0.0134074	RP11-445N20.3		11	3	4	4	7	4	4	1	2	0
ENSG00000132855	E2 vs Media	9.3281	0.0134289	ANGPTL3		25	34	18	23	27	50	23	31	22	52
ENSG00000229766	E2 vs Media	-6.24545	0.0134433	RP5-971N18.3		34	16	15	13	20	10	10	7	14	21
ENSG00000133678	E2 vs Media	25.4946	0.0134882	TMEM254		148	162	132	143	151	255	103	182	115	163
ENSG00000273720	E2 vs Media	1.88152	0.0135399	RP11-613E4.4		3	5	0	0	0	0	0	2	3	10
ENSG00000238444	E2 vs Media	2.50847	0.0135545	RNU6-893P		4	7	0	4	4	7	2	6	0	1
ENSG00000107242	E2 vs Media	13.3614	0.0136294	PIP5K1B		78	83	43	70	36	64	57	77	57	90
ENSG00000274967	E2 vs Media	4.4594	0.0136405	Y_RNA		10	15	8	15	8	9	3	11	4	11
ENSG00000125901	E2 vs Media	-46.1148	0.0136434	MRPS26		431	274	254	232	264	342	256	281	263	290
ENSG00000230373	E2 vs Media	2.37195	0.0136991	GOLGA6L5P		4	7	2	5	8	12	1	2	1	6
ENSG00000114268	E2 vs Media	53.5811	0.0137388	PFKFB4		533	458	297	357	375	609	532	716	470	776
ENSG00000237989	E2 vs Media	-12.7974	0.0137571	TCONS_00029157		62	36	39	17	18	28	44	40	21	14
ENSG00000202412	E2 vs Media	4.32038	0.0137679	RNY3P13		4	6	4	13	1	10	4	7	10	16
ENSG00000155754	E2 vs Media	6.60835	0.0137761	ALS2CR11		12	12	6	20	11	17	3	17	10	19
ENSG00000187037	E2 vs Media	34.3663	0.0137968	GPR141		172	175	253	350	122	226	163	205	249	365
ENSG00000277462	E2 vs Media	16.762	0.0138071	ZNF670		50	60	43	73	41	76	48	87	41	59
ENSG00000064692	E2 vs Media	3.47231	0.013816	SNCAIP		13	19	0	3	1	3	0	2	2	6
ENSG00000235052	E2 vs Media	3.28356	0.0138661	RP1-150O5.3		4	8	1	5	5	7	1	7	2	6
ENSG00000186523	E2 vs Media	-4.31468	0.0138726	FAM86B1		17	12	15	16	13	9	12	7	12	10
ENSG00000162545	E2 vs Media	-14.2608	0.0139374	CAMK2N1		79	42	82	79	72	77	53	72	88	87
ENSG00000138380	E2 vs Media	56.935	0.0139718	CARF		570	509	375	565	523	685	327	529	430	598
ENSG00000138459	E2 vs Media	73.5198	0.013973	SLC35A5		567	613	638	749	648	970	577	847	602	833
ENSG00000135823	E2 vs Media	54.5993	0.0141601	STX6		1289	1142	810	963	1135	1635	1093	1476	958	1283
ENSG00000177370	E2 vs Media	32.2536	0.0141866	TIMM22		453	382	336	412	389	562	373	529	372	552
ENSG00000229873	E2 vs Media	-13.5442	0.0142084	OGFR-AS1		80	27	35	34	38	30	36	37	44	58
ENSG00000178809	E2 vs Media	-11.6372	0.0143034	TRIM73		109	67	76	69	45	63	45	42	52	57
ENSG00000078401	E2 vs Media	7.13213	0.0143122	EDN1		15	16	18	35	8	19	12	19	16	31
ENSG00000147206	E2 vs Media	2.80981	0.0143138	NXF3		1	5	3	7	0	2	3	7	1	4
ENSG00000108384	E2 vs Media	33.3757	0.014336	RAD51C		226	251	166	221	168	221	145	273	221	288
ENSG00000160999	E2 vs Media	-36.6861	0.014472	SH2B2		222	134	194	134	108	114	199	235	156	195
ENSG00000274093	E2 vs Media	-6.58378	0.0144987	RP11-140H17.2		57	40	61	60	54	53	39	44	50	69
ENSG00000135040	E2 vs Media	26.8988	0.0145878	NAA35		457	396	390	461	374	543	299	457	402	527
ENSG00000240654	E2 vs Media	-8.24338	0.0146573	C1QTNF9		27	15	19	9	25	14	13	6	7	12
ENSG00000258727	E2 vs Media	-14.7725	0.0146594	RP11-66N24.3		81	43	54	48	53	54	52	46	33	36
ENSG00000277636	E2 vs Media	2.53752	0.0146731	MIR8061		2	1	1	3	2	8	1	6	0	4
ENSG00000187953	E2 vs Media	-23.1457	0.014796	PMS2CL		361	270	268	251	278	361	233	286	246	302
ENSG00000184863	E2 vs Media	-211.428	0.014832	RBM33		5037	3760	3972	4099	3904	4608	2778	3906	3268	4138
ENSG00000250282	E2 vs Media	-4.34943	0.014842	RP5-875H18.4		19	17	15	11	17	14	14	12	7	3
ENSG00000281468	E2 vs Media	-7.25822	0.0148496	CTC-459F4.9		24	20	21	17	44	47	16	17	32	21
ENSG00000254923	E2 vs Media	5.12452	0.0148719	RP11-1236K1.8		5	11	2	5	6	11	3	8	2	15
ENSG00000246363	E2 vs Media	-3.71903	0.0149655	RP11-13A1.1		11	3	7	1	7	4	5	4	2	3
ENSG00000255741	E2 vs Media	5.40664	0.0150095	RP11-757G1.5		29	22	22	31	17	27	10	19	14	35
ENSG00000008300	E2 vs Media	-43.7278	0.0150137	CELSR3		356	202	304	345	377	417	247	329	388	426
ENSG00000230629	E2 vs Media	-5.62219	0.0150159	RPS23P8		28	11	13	7	25	33	12	16	15	9
ENSG00000200688	E2 vs Media	4.27709	0.0150287	Y_RNA		6	7	4	9	8	7	3	13	3	16
ENSG00000189420	E2 vs Media	-29.8742	0.0151578	ZFP92		125	79	163	112	137	174	165	185	118	130
ENSG00000256436	E2 vs Media	10.4643	0.0151654	TAS2R31		80	77	52	74	77	108	56	95	56	78
ENSG00000252206	E2 vs Media	7.21167	0.015181	RNU7-40P		15	15	15	29	11	17	9	24	6	19
ENSG00000241933	E2 vs Media	2.35417	0.0152839	RP11-755B10.3		3	5	0	4	1	6	0	1	0	1
ENSG00000279386	E2 vs Media	7.1002	0.015328	AC021106.1		26	34	19	20	16	33	17	33	13	24
ENSG00000281227	E2 vs Media	2.88529	0.0153779	AC011380.1		10	12	4	10	4	6	4	10	4	6
ENSG00000223653	E2 vs Media	4.96173	0.0154187	RP11-131L23.1		2	13	3	11	3	4	5	8	3	10
ENSG00000106404	E2 vs Media	-66.6654	0.0154345	CLDN15		928	619	574	601	535	590	380	531	583	654
ENSG00000125386	E2 vs Media	-92.6078	0.0154888	FAM193A		1718	1249	1272	1312	1232	1637	1110	1408	1199	1396
ENSG00000260671	E2 vs Media	-9.57484	0.0155131	RP11-278A23.2		114	72	29	30	31	30	54	75	82	84
ENSG00000196796	E2 vs Media	3.10436	0.0155427	CTB-134H23.2		8	7	4	7	0	4	3	11	0	4
ENSG00000201725	E2 vs Media	-1.93333	0.0155938	RNU6-304P		3	1	2	1	6	2	3	1	2	3
ENSG00000042980	E2 vs Media	116.052	0.0156559	ADAM28		1520	1455	921	1157	959	1377	1084	1485	839	1256
ENSG00000124343	E2 vs Media	-4.26354	0.0156941	XG		15	1	5	1	3	3	5	6	8	5
ENSG00000267169	E2 vs Media	-24.0839	0.0157549	CTB-55O6.12		290	189	187	198	222	259	182	222	179	215
ENSG00000270424	E2 vs Media	-2.2125	0.0157623	RP11-1348G14.6		1	0	7	1	0	0	3	3	8	7
ENSG00000120899	E2 vs Media	-98.0795	0.0158214	PTK2B		4611	3546	3708	3909	3377	4353	3581	4881	3118	4052
ENSG00000261346	E2 vs Media	13.0366	0.0158885	RP11-297C4.2		39	58	50	59	41	47	24	53	21	56
ENSG00000212457	E2 vs Media	-2.11851	0.016008	RNU6-644P		5	2	6	1	3	3	1	2	5	3
ENSG00000166927	E2 vs Media	571.303	0.0160273	MS4A7		6187	6402	1949	2802	3158	5041	3442	4545	2992	4250
ENSG00000274100	E2 vs Media	2.97552	0.0160488	RP11-12A20.13		4	7	1	4	1	5	2	5	6	12
ENSG00000260645	E2 vs Media	4.95357	0.0161447	RP11-250B2.5		9	15	10	8	8	15	7	13	2	19
ENSG00000114115	E2 vs Media	-4.962	0.0162537	RBP1		12	7	8	6	22	15	8	7	15	14
ENSG00000134014	E2 vs Media	41.1459	0.0163141	ELP3		630	549	512	650	471	687	471	656	452	622
ENSG00000226609	E2 vs Media	4.60709	0.0163285	RP11-276E15.4		6	11	4	4	2	10	2	8	2	11
ENSG00000259883	E2 vs Media	15.1956	0.0163821	EHD4-AS1		52	59	28	61	32	47	37	65	43	73
ENSG00000225411	E2 vs Media	4.35362	0.0164395	RP11-764K9.1		13	18	5	8	8	14	4	12	12	20
ENSG00000260339	E2 vs Media	5.20821	0.0164635	HEXA-AS1		23	22	11	14	15	37	12	19	12	22
ENSG00000280216	E2 vs Media	-4.74303	0.0165606	RP3-333H23.9		22	7	17	11	13	10	8	13	13	15
ENSG00000168556	E2 vs Media	-20.0264	0.0166811	ING2		108	53	76	52	68	107	85	80	71	72
ENSG00000169955	E2 vs Media	-24.3013	0.0166926	ZNF747		310	212	224	237	236	283	193	254	225	245
ENSG00000278873	E2 vs Media	6.44895	0.0166962	PRO1804		25	29	7	12	18	18	12	32	11	27
ENSG00000279347	E2 vs Media	4.27737	0.0167072	RP11-85I17.2		5	10	4	10	2	10	6	8	2	8
ENSG00000206028	E2 vs Media	-3.42895	0.0167186	CTA-373H7.7		13	11	20	17	9	6	6	6	8	3
ENSG00000227045	E2 vs Media	-2.88693	0.0168317	RP11-98D18.1		9	4	5	4	11	5	6	5	4	6
ENSG00000164087	E2 vs Media	-11.5787	0.0168406	POC1A		73	45	63	70	56	62	70	69	72	80
ENSG00000170689	E2 vs Media	3.82213	0.0168489	HOXB9		1	3	1	7	0	1	2	11	0	4
ENSG00000278099	E2 vs Media	5.32541	0.016877	U1		8	11	2	7	5	14	3	16	4	7
ENSG00000261342	E2 vs Media	5.38502	0.0168927	AC006538.1		22	19	10	19	6	21	13	20	10	20
ENSG00000243303	E2 vs Media	-3.55806	0.0169109	RP11-268I9.1		8	2	8	1	2	5	6	2	6	5
ENSG00000224007	E2 vs Media	4.11598	0.0169232	AC019070.1		6	7	13	13	5	14	4	9	6	21
ENSG00000198515	E2 vs Media	-6.27482	0.0170077	CNGA1		7	6	12	5	14	9	15	6	11	10
ENSG00000138162	E2 vs Media	5.41573	0.0170198	TACC2		2	12	1	5	5	9	3	6	5	18
ENSG00000196498	E2 vs Media	-192.218	0.0171168	NCOR2		3907	2631	1836	1814	2349	3094	2232	2826	2102	2715
ENSG00000275936	E2 vs Media	-7.35529	0.0171409	RP1-278C19.8		35	13	21	17	24	27	18	22	31	29
ENSG00000226987	E2 vs Media	5.2776	0.0174211	RP11-544A12.5		19	24	17	23	16	24	7	18	19	30
ENSG00000232934	E2 vs Media	23.4851	0.0174373	RP11-324O2.3		154	143	148	194	99	144	79	139	123	200
ENSG00000132773	E2 vs Media	-28.4817	0.0174936	TOE1		382	273	285	297	253	337	267	316	293	324
ENSG00000228380	E2 vs Media	-5.82416	0.0175048	MYL6BP1		24	17	20	13	30	24	16	16	11	14
ENSG00000245317	E2 vs Media	5.69312	0.0175097	CTC-241N9.1		30	30	16	30	27	43	26	42	17	22
ENSG00000271615	E2 vs Media	-1.51118	0.0175623	ACTG1P22		4	2	7	6	7	5	4	3	3	5
ENSG00000229915	E2 vs Media	-9.1302	0.0176351	AC016999.2		55	25	28	25	42	50	32	42	67	70
ENSG00000202297	E2 vs Media	-5.11636	0.0176725	RNY3P12		7	4	5	1	10	2	3	2	12	5
ENSG00000124191	E2 vs Media	6.10213	0.0176781	TOX2		22	25	16	16	9	16	8	21	8	26
ENSG00000239900	E2 vs Media	-51.6034	0.0178485	ADSL		961	688	641	681	658	853	554	695	645	753
ENSG00000258980	E2 vs Media	-4.5921	0.0178492	EIF1AXP2		10	6	14	4	10	11	7	3	6	5
ENSG00000141376	E2 vs Media	51.2716	0.0178762	BCAS3		494	485	387	440	386	546	311	531	382	549
ENSG00000175164	E2 vs Media	-7.22928	0.0178773	ABO		36	21	7	4	31	36	1	0	145	166
ENSG00000271401	E2 vs Media	2.36356	0.0179166	RP11-171I2.3		2	7	2	5	2	4	2	3	0	3
ENSG00000156787	E2 vs Media	38.8764	0.0179273	TBC1D31		350	375	477	551	446	639	302	477	362	462
ENSG00000172058	E2 vs Media	5.54438	0.0179634	SERF1A		8	9	5	8	7	19	13	24	7	21
ENSG00000254500	E2 vs Media	3.33007	0.0181335	RANP3		7	7	3	7	7	9	3	9	2	12
ENSG00000124193	E2 vs Media	-142.622	0.0182933	SRSF6		5750	4506	4060	4351	4157	5596	3494	4573	4062	4910
ENSG00000144837	E2 vs Media	2.60105	0.0183055	PLA1A		1	5	1	3	1	5	2	3	1	6
ENSG00000266370	E2 vs Media	4.81455	0.018339	MIR3657		7	11	7	9	6	19	6	10	7	18
ENSG00000235299	E2 vs Media	-13.4108	0.0183641	MRPL53P1		49	43	49	36	50	52	52	45	52	45
ENSG00000171840	E2 vs Media	-13.9437	0.0183642	NINJ2		125	72	57	70	92	105	70	85	78	72
ENSG00000213885	E2 vs Media	-3.82387	0.018372	RPL13AP7		20	6	7	8	8	9	9	5	7	7
ENSG00000225580	E2 vs Media	-2.47452	0.0183955	RP1-159M24.1		6	4	4	0	5	4	7	5	5	5
ENSG00000207457	E2 vs Media	4.13243	0.0184233	RNU6-476P		16	15	10	13	6	16	7	16	4	11
ENSG00000271146	E2 vs Media	-6.3541	0.0185099	RP11-479F13.1		32	20	29	21	26	20	13	12	22	30
ENSG00000221968	E2 vs Media	-40.8789	0.0185907	FADS3		666	434	244	266	258	350	381	425	325	395
ENSG00000240751	E2 vs Media	-5.73051	0.0185973	RP11-553D4.2		31	21	25	23	23	25	18	14	23	22
ENSG00000214114	E2 vs Media	38.1355	0.0186336	MYCBP		280	289	236	308	267	404	268	377	258	380
ENSG00000110777	E2 vs Media	-31.8988	0.0186622	POU2AF1		1046	763	343	396	329	390	594	773	317	376
ENSG00000155330	E2 vs Media	25.5451	0.018664	C16orf87		273	261	187	245	198	318	225	311	228	303
ENSG00000183960	E2 vs Media	8.62726	0.0186795	KCNH8		18	34	9	27	12	20	31	45	19	27
ENSG00000091137	E2 vs Media	-2.62029	0.0187399	SLC26A4		6	4	7	6	8	5	7	8	9	6
ENSG00000213250	E2 vs Media	6.21253	0.018772	RBMS2P1		13	17	10	12	14	24	6	25	3	10
ENSG00000253320	E2 vs Media	10.5093	0.0189329	AZIN1-AS1		46	46	39	53	40	53	25	48	26	61
ENSG00000183784	E2 vs Media	8.47583	0.0190354	C9orf66		46	36	26	37	20	45	37	64	32	53
ENSG00000157014	E2 vs Media	-80.9084	0.019141	TATDN2		1217	900	870	828	909	1099	772	1003	808	979
ENSG00000124171	E2 vs Media	14.5414	0.0191921	PARD6B		212	193	157	200	148	231	126	168	112	149
ENSG00000258082	E2 vs Media	7.72615	0.0193802	RP11-443B7.3		35	22	6	17	11	36	16	40	17	25
ENSG00000250722	E2 vs Media	19.2953	0.0194211	SEPP1		152	160	55	83	153	229	48	74	39	65
ENSG00000233293	E2 vs Media	-13.3504	0.0194766	RP11-410N8.3		65	39	65	52	69	62	36	40	40	49
ENSG00000179899	E2 vs Media	-17.7591	0.0195675	PHC1P1		157	131	163	153	178	192	181	211	100	131
ENSG00000147257	E2 vs Media	2.96228	0.0196202	GPC3		0	1	0	2	2	9	2	6	0	5
ENSG00000135249	E2 vs Media	30.7597	0.0196735	RINT1		432	413	404	447	331	482	311	455	367	516
ENSG00000211768	E2 vs Media	-12.4554	0.0196988	TRBJ2-4		52	12	22	9	21	24	14	17	25	17
ENSG00000171999	E2 vs Media	4.01106	0.0197442	OR52P2P		7	9	4	4	3	13	3	15	4	6
ENSG00000166780	E2 vs Media	11.6349	0.0197568	C16orf45		74	86	70	97	47	57	46	66	41	71
ENSG00000140443	E2 vs Media	-129.615	0.0197667	IGF1R		3979	3008	2285	2396	3897	4941	2148	2944	2576	3219
ENSG00000276032	E2 vs Media	-3.14196	0.0197678	RP11-12A20.6		7	1	5	2	4	2	0	0	7	3
ENSG00000254048	E2 vs Media	-5.13115	0.0197882	RP11-328K2.1		8	1	20	6	2	4	4	2	8	7
ENSG00000266835	E2 vs Media	3.66354	0.0198802	GAPLINC		11	12	3	7	9	17	7	16	11	17
ENSG00000200351	E2 vs Media	-7.64295	0.0198814	Y_RNA		31	20	36	26	36	21	13	23	16	17
ENSG00000253829	E2 vs Media	10.3512	0.019947	RP11-723D22.3		19	22	26	35	17	21	11	41	21	49
ENSG00000279314	E2 vs Media	7.59388	0.019971	RP1-257C22.2		12	15	17	24	8	26	8	16	8	24
ENSG00000078900	E2 vs Media	-17.6867	0.0199917	TP73		139	69	68	57	72	62	40	64	36	35
ENSG00000166348	E2 vs Media	-26.1966	0.0200156	USP54		374	260	271	271	233	310	246	270	228	291
ENSG00000171813	E2 vs Media	-43.0293	0.0200162	PWWP2B		593	389	338	354	357	483	445	501	376	464
ENSG00000151148	E2 vs Media	-41.9034	0.0200259	UBE3B		1704	1322	1298	1433	1340	1750	1242	1621	1406	1760
ENSG00000170681	E2 vs Media	3.59496	0.0200385	MURC		7	7	8	15	5	14	5	11	11	16
ENSG00000139722	E2 vs Media	-58.4802	0.0200587	VPS37B		901	556	603	660	555	767	549	682	616	707
ENSG00000263535	E2 vs Media	6.48254	0.0200658	AK4P1		24	24	30	34	16	26	21	38	22	47
ENSG00000227962	E2 vs Media	-7.69796	0.0200716	RP11-382D8.3		38	24	34	22	35	34	21	23	21	25
ENSG00000178951	E2 vs Media	-269.35	0.0201407	ZBTB7A		3423	2079	2256	2314	2084	2858	2243	2608	2267	2752
ENSG00000201176	E2 vs Media	2.42944	0.0201929	RNU6-853P		3	4	2	4	3	4	0	7	2	6
ENSG00000089234	E2 vs Media	30.3444	0.0202375	BRAP		723	631	582	674	587	850	581	830	591	760
ENSG00000152475	E2 vs Media	-18.0383	0.0202626	ZNF837		91	47	40	43	55	61	94	89	73	72
ENSG00000265656	E2 vs Media	10.8019	0.0202834	RP11-13N13.6		39	49	27	44	33	43	18	33	27	55
ENSG00000165617	E2 vs Media	-14.1816	0.0203305	DACT1		210	153	81	76	137	167	56	74	72	61
ENSG00000232117	E2 vs Media	2.62149	0.0203902	LINC00384		2	3	4	7	2	0	0	6	2	10
ENSG00000116729	E2 vs Media	17.4711	0.0203967	WLS		101	100	48	71	99	186	108	176	134	157
ENSG00000160813	E2 vs Media	-47.0452	0.0204195	PPP1R35		369	150	170	217	170	195	160	170	201	201
ENSG00000229931	E2 vs Media	-9.18694	0.0204591	RP1-151F17.1		78	49	41	37	25	19	37	48	41	40
ENSG00000026559	E2 vs Media	8.54542	0.0204834	KCNG1		63	74	35	41	20	35	31	49	11	20
ENSG00000206190	E2 vs Media	-65.0573	0.0205167	ATP10A		1049	706	820	845	990	1261	679	878	583	719
ENSG00000223490	E2 vs Media	-2.17766	0.020533	CHCHD2P5		3	2	6	2	7	3	2	4	5	4
ENSG00000173145	E2 vs Media	48.8823	0.0206048	NOC3L		472	447	343	506	388	618	400	517	397	522
ENSG00000273870	E2 vs Media	2.22239	0.0206172	RP11-174N3.4		3	7	5	8	3	8	5	7	3	5
ENSG00000023892	E2 vs Media	-195.781	0.020632	DEF6		3014	2064	2082	2250	2492	3027	1699	2187	1690	1948
ENSG00000258837	E2 vs Media	6.1619	0.0206458	CTD-2566J3.1		5	11	5	18	7	12	7	10	12	27
ENSG00000199895	E2 vs Media	2.3559	0.0207205	Y_RNA		4	4	1	4	2	7	0	3	1	4
ENSG00000114805	E2 vs Media	3.2755	0.0207276	PLCH1		0	1	2	7	1	4	1	5	1	8
ENSG00000261840	E2 vs Media	-17.0842	0.0207618	RP11-146F11.1		134	64	68	69	48	68	61	53	59	61
ENSG00000231760	E2 vs Media	-7.35901	0.0207889	RP11-350J20.5		71	39	46	49	49	56	33	39	50	60
ENSG00000196313	E2 vs Media	-72.7958	0.020796	POM121		1623	1106	1140	1226	1349	1689	1153	1556	1282	1642
ENSG00000152818	E2 vs Media	236.934	0.0209367	UTRN		5559	4901	6162	7370	4300	5909	4487	6065	5151	6896
ENSG00000089486	E2 vs Media	-60.0148	0.0209641	CDIP1		990	716	649	724	785	967	621	799	673	735
ENSG00000253383	E2 vs Media	-2.42085	0.0209644	RP11-116B19.2		8	2	4	2	1	1	2	2	8	5
ENSG00000111676	E2 vs Media	-107.072	0.0210648	ATN1		1531	1029	1300	1322	957	1121	1072	1387	1083	1370
ENSG00000160075	E2 vs Media	-129.092	0.0210902	SSU72		2602	1798	1701	1775	1733	2129	1503	1980	1739	2216
ENSG00000171044	E2 vs Media	-42.6735	0.0211002	XKR6		457	269	335	309	265	282	222	298	251	332
ENSG00000200693	E2 vs Media	-3.97212	0.0211942	U3		14	3	5	4	15	15	8	8	11	10
ENSG00000278775	E2 vs Media	-3.3017	0.0212194	pRNA		6	6	4	2	9	6	9	4	7	5
ENSG00000118849	E2 vs Media	29.1682	0.0212669	RARRES1		294	321	119	124	215	312	83	136	154	237
ENSG00000235049	E2 vs Media	-5.527	0.0212815	LINC00940		29	20	21	12	15	7	12	8	8	15
ENSG00000119048	E2 vs Media	111.404	0.021282	UBE2B		1005	1150	1016	1146	1005	1435	806	1198	972	1318
ENSG00000119431	E2 vs Media	-38.4886	0.0213707	HDHD3		463	293	319	367	324	407	289	300	313	378
ENSG00000165182	E2 vs Media	3.15365	0.0213837	CXorf58		5	6	1	3	1	9	0	2	3	9
ENSG00000187950	E2 vs Media	9.68278	0.021433	OVCH1		47	67	0	1	33	47	7	24	12	20
ENSG00000225610	E2 vs Media	5.27277	0.0215159	AC007679.3		9	9	12	19	6	16	4	9	4	17
ENSG00000186047	E2 vs Media	16.6091	0.0215383	DLEU7		70	74	62	82	89	132	78	111	37	95
ENSG00000276178	E2 vs Media	-2.50487	0.0216033	Y_RNA		12	7	12	8	6	10	10	8	6	6
ENSG00000260135	E2 vs Media	7.25679	0.0217058	RP11-212I21.2		17	17	31	35	11	31	20	47	13	20
ENSG00000137393	E2 vs Media	104.961	0.0217603	RNF144B		1016	929	642	1029	551	838	657	882	818	1112
ENSG00000129654	E2 vs Media	-6.95739	0.0218027	FOXJ1		42	23	17	21	37	41	14	10	26	20
ENSG00000211665	E2 vs Media	2.2676	0.0218269	IGLV3-16		8	11	2	2	1	6	5	9	1	3
ENSG00000161958	E2 vs Media	7.81918	0.0218465	FGF11		14	18	15	22	6	30	10	21	12	20
ENSG00000104341	E2 vs Media	-20.1945	0.0218798	LAPTM4B		145	87	48	39	62	97	100	100	84	64
ENSG00000112062	E2 vs Media	96.2522	0.0219069	MAPK14		2450	2061	1626	1992	1952	2751	1759	2421	1880	2547
ENSG00000140945	E2 vs Media	-5.53343	0.0219157	CDH13		14	9	29	22	15	18	21	18	16	15
ENSG00000263667	E2 vs Media	3.39534	0.0219861	RP3-416J7.4		7	7	2	10	8	8	2	13	1	3
ENSG00000199733	E2 vs Media	7.44806	0.0219932	RNA5SP307		21	29	19	28	13	24	8	24	12	18
ENSG00000188282	E2 vs Media	-5.10397	0.0220173	RUFY4		11	7	16	13	10	4	26	19	7	12
ENSG00000260114	E2 vs Media	28.8411	0.0220442	CTD-2574D22.4		284	283	231	279	226	304	204	334	235	328
ENSG00000231494	E2 vs Media	-3.17577	0.0220759	AC104634.3		7	5	13	13	3	2	8	2	12	10
ENSG00000211786	E2 vs Media	9.7154	0.0221962	TRAV8-2		100	82	99	110	61	98	36	68	47	82
ENSG00000229994	E2 vs Media	-5.75422	0.022362	RPL5P4		34	17	28	24	23	25	27	25	18	27
ENSG00000175063	E2 vs Media	-2.91814	0.0224705	UBE2C		14	9	8	6	11	8	9	9	6	6
ENSG00000280333	E2 vs Media	-3.9227	0.0225561	RP11-667K14.14		11	7	15	9	11	2	4	4	7	10
ENSG00000132000	E2 vs Media	-14.1832	0.0226004	PODNL1		76	28	33	35	37	34	37	32	34	34
ENSG00000166035	E2 vs Media	7.03055	0.0226307	LIPC		31	40	14	22	29	41	30	50	32	47
ENSG00000283667	E2 vs Media	-2.93142	0.0226496	RP11-793J2.1		6	1	3	2	4	1	0	0	8	3
ENSG00000232838	E2 vs Media	4.8697	0.0226898	PET117		15	13	12	16	13	21	5	20	10	21
ENSG00000196873	E2 vs Media	13.3369	0.0227179	CBWD3		105	92	100	127	106	145	102	149	91	158
ENSG00000139266	E2 vs Media	-78.9991	0.0228402	2019-03-09		1214	790	935	917	856	1162	608	825	640	707
ENSG00000219902	E2 vs Media	-6.71624	0.0229218	RPL35P3		14	6	27	9	14	17	9	8	16	17
ENSG00000174775	E2 vs Media	-33.1795	0.0229253	HRAS		401	238	209	214	214	271	225	256	221	276
ENSG00000254865	E2 vs Media	8.23939	0.0229891	RP11-748C4.1		7	21	20	21	13	30	11	18	18	41
ENSG00000259899	E2 vs Media	11.6711	0.0230716	CTD-3037G24.3		21	20	11	25	24	53	10	39	17	28
ENSG00000226952	E2 vs Media	-3.12548	0.0230725	RP4-714D9.4		11	8	16	13	11	7	6	4	9	11
ENSG00000127511	E2 vs Media	-111.541	0.0230864	SIN3B		2283	1614	1548	1599	1616	1949	1252	1599	1410	1877
ENSG00000101542	E2 vs Media	-2.8119	0.0231152	CDH20		5	0	1	3	12	12	7	6	12	9
ENSG00000031823	E2 vs Media	-90.894	0.0231242	RANBP3		1603	1110	1037	1128	1297	1574	923	1222	1075	1284
ENSG00000267522	E2 vs Media	2.6019	0.0231495	CTD-2621I17.6		4	3	3	6	1	4	2	11	1	3
ENSG00000102572	E2 vs Media	-66.528	0.0231519	STK24		1593	1112	948	1026	1069	1318	947	1308	986	1202
ENSG00000273032	E2 vs Media	-8.51731	0.023179	DGCR9		29	16	29	15	18	10	15	13	29	36
ENSG00000230939	E2 vs Media	2.38321	0.0231823	RP11-314C16.1		0	0	0	1	2	6	0	2	0	8
ENSG00000163481	E2 vs Media	-22.236	0.0232483	RNF25		314	186	181	203	193	249	184	230	188	218
ENSG00000213846	E2 vs Media	-6.45345	0.0232792	AC098614.2		42	17	32	30	26	33	24	27	16	16
ENSG00000260317	E2 vs Media	-8.45315	0.0232923	RP11-48B3.4		18	15	21	18	26	15	17	8	26	23
ENSG00000248785	E2 vs Media	-11.8734	0.023345	HIGD1AP14		44	38	52	31	46	42	32	23	36	43
ENSG00000131398	E2 vs Media	-41.3243	0.0234637	KCNC3		501	297	238	195	201	275	356	427	325	434
ENSG00000235304	E2 vs Media	-8.87241	0.0234668	LINC01281		46	36	34	25	48	51	40	37	32	35
ENSG00000237298	E2 vs Media	-19.8894	0.0235482	TTN-AS1		317	224	199	185	214	258	150	215	192	224
ENSG00000149269	E2 vs Media	69.1566	0.0236167	PAK1		678	679	632	786	688	1067	623	810	650	909
ENSG00000251287	E2 vs Media	8.63507	0.0236184	ALG1L2		28	23	19	31	14	27	16	29	5	31
ENSG00000264934	E2 vs Media	3.86326	0.0236237	MIR4265		5	7	4	14	8	16	6	8	7	13
ENSG00000223956	E2 vs Media	9.49776	0.0237025	RP4-710M16.2		21	17	3	10	13	42	12	19	35	69
ENSG00000279114	E2 vs Media	-8.05838	0.0237403	RP3-425C14.5		30	16	29	15	31	28	16	13	10	16
ENSG00000254205	E2 vs Media	2.93604	0.0237518	RP11-92K15.1		8	11	11	14	3	9	7	12	4	8
ENSG00000230155	E2 vs Media	-11.6906	0.0239214	RP3-477O4.14		80	57	54	62	76	71	37	44	57	46
ENSG00000068912	E2 vs Media	51.0051	0.0240523	ERLEC1		584	602	489	577	453	727	502	694	482	612
ENSG00000175115	E2 vs Media	-133.898	0.0240617	PACS1		4112	3105	2888	3007	3480	4413	2509	3413	2421	3056
ENSG00000261124	E2 vs Media	-5.07322	0.0240771	AC135050.5		18	8	12	10	8	7	18	13	15	16
ENSG00000034533	E2 vs Media	35.7907	0.0241265	ASTE1		454	382	352	406	371	545	283	454	296	446
ENSG00000245598	E2 vs Media	4.82768	0.0241871	DACT3-AS1		23	23	14	22	14	19	16	23	8	25
ENSG00000143353	E2 vs Media	33.7768	0.0241995	LYPLAL1		303	286	261	297	303	457	278	426	247	369
ENSG00000165113	E2 vs Media	-16.215	0.0242109	GKAP1		169	126	149	132	157	171	96	129	117	144
ENSG00000147873	E2 vs Media	-3.14016	0.0242778	IFNA5		10	0	6	4	1	1	3	3	6	3
ENSG00000089685	E2 vs Media	-4.22764	0.0243193	BIRC5		16	4	6	0	6	8	9	5	2	3
ENSG00000181215	E2 vs Media	-5.6592	0.0243847	C4orf50		38	19	51	47	8	9	25	35	36	38
ENSG00000179528	E2 vs Media	-18.2177	0.024454	LBX2		117	63	89	83	92	114	54	70	82	65
ENSG00000176915	E2 vs Media	-112.739	0.024482	ANKLE2		3550	2660	2398	2535	2411	2931	2034	2877	2537	3167
ENSG00000230831	E2 vs Media	-4.89751	0.0245568	AC007349.7		8	9	11	5	12	10	9	6	13	5
ENSG00000201346	E2 vs Media	3.13395	0.0245667	U3		2	6	8	9	1	7	4	9	2	7
ENSG00000250130	E2 vs Media	-10.4715	0.0246017	RP11-616K22.1		67	36	46	32	46	54	34	41	43	49
ENSG00000168273	E2 vs Media	23.1404	0.0246068	SMIM4		240	210	117	139	162	233	117	203	141	231
ENSG00000279700	E2 vs Media	-24.6216	0.0246794	RP13-554M15.2		192	124	138	112	153	149	99	135	132	160
ENSG00000067704	E2 vs Media	120.278	0.0246833	IARS2		1053	1115	805	1017	939	1504	959	1389	1015	1265
ENSG00000145491	E2 vs Media	-3.07676	0.0247359	ROPN1L		12	2	5	6	4	5	5	0	5	4
ENSG00000260276	E2 vs Media	-18.1006	0.0247857	RP11-77H9.2		201	159	139	142	157	183	117	143	149	145
ENSG00000266618	E2 vs Media	4.93188	0.0249095	MIR4742		2	14	5	6	8	6	0	9	2	12
ENSG00000230074	E2 vs Media	-6.03155	0.024914	RP11-195F19.9		24	11	20	14	6	14	21	16	15	10
ENSG00000263407	E2 vs Media	1.94014	0.0249606	MIR4660		1	2	5	6	1	4	0	5	0	2
ENSG00000137869	E2 vs Media	2.95119	0.0249967	CYP19A1		5	7	0	5	4	5	0	9	2	2
ENSG00000204520	E2 vs Media	-33.7124	0.0250791	MICA		313	245	430	460	344	433	259	314	473	508
ENSG00000087095	E2 vs Media	50.9979	0.0251206	NLK		607	599	506	581	512	778	563	784	503	702
ENSG00000204894	E2 vs Media	4.04096	0.025198	RP11-208G20.2		5	8	5	2	1	10	1	12	2	7
ENSG00000175471	E2 vs Media	69.9198	0.0252086	MCTP1		608	671	547	665	531	772	398	505	635	943
ENSG00000139645	E2 vs Media	-126.338	0.0252115	ANKRD52		3033	2095	2084	2293	2074	2619	1850	2401	2015	2566
ENSG00000274466	E2 vs Media	-6.33871	0.0253405	MIR1273H		17	11	15	12	16	11	17	12	17	14
ENSG00000272892	E2 vs Media	6.02779	0.0253906	RP11-57G10.8		21	16	13	15	11	20	6	23	6	24
ENSG00000108176	E2 vs Media	2.30883	0.0254798	DNAJC12		5	4	1	4	4	6	0	7	1	4
ENSG00000105723	E2 vs Media	-46.8302	0.0255459	GSK3A		926	698	657	675	636	818	661	812	709	882
ENSG00000123689	E2 vs Media	-9.00772	0.0256783	G0S2		41	13	20	5	16	20	10	8	8	7
ENSG00000145868	E2 vs Media	88.8129	0.0257008	FBXO38		1446	1362	1289	1446	1188	1709	1133	1620	1195	1642
ENSG00000152229	E2 vs Media	82.5637	0.02571	PSTPIP2		474	424	458	748	452	754	387	547	445	588
ENSG00000237130	E2 vs Media	-6.23252	0.0257542	MRPS6P2		15	10	19	14	23	19	6	8	18	8
ENSG00000249171	E2 vs Media	3.68432	0.0257913	RP11-767N15.1		2	2	0	6	0	10	1	5	8	12
ENSG00000163166	E2 vs Media	-42.6322	0.0258326	IWS1		804	559	618	687	618	760	524	699	634	751
ENSG00000161643	E2 vs Media	-9.78252	0.0258439	SIGLEC16		98	67	84	84	79	96	79	95	72	82
ENSG00000186136	E2 vs Media	-2.8359	0.0258777	TAS2R42		9	8	10	8	7	5	11	10	7	4
ENSG00000200815	E2 vs Media	-1.44054	0.0259491	RNU6-1091P		5	1	4	3	3	4	3	2	4	4
ENSG00000167779	E2 vs Media	-3.51976	0.0259608	IGFBP6		8	6	7	6	10	13	9	5	12	5
ENSG00000179954	E2 vs Media	-8.02068	0.0259629	SSC5D		40	13	22	21	24	19	24	30	24	25
ENSG00000201076	E2 vs Media	10.4073	0.0260391	RNU4-51P		20	37	24	34	9	11	11	22	15	42
ENSG00000255236	E2 vs Media	-3.18565	0.0260645	CTD-2655K5.1		7	1	1	0	7	3	2	1	5	2
ENSG00000205871	E2 vs Media	-7.75769	0.0261108	RPS3AP47		27	9	21	19	26	32	18	16	26	19
ENSG00000217527	E2 vs Media	-11.242	0.0261207	RPS16P5		66	43	75	56	58	56	34	35	50	73
ENSG00000137166	E2 vs Media	-29.8869	0.0261455	FOXP4		414	255	246	233	206	282	329	392	192	261
ENSG00000218305	E2 vs Media	2.8581	0.0261514	CDC14C		4	6	1	4	2	7	2	7	0	2
ENSG00000172062	E2 vs Media	-35.6418	0.0261725	SMN1		97	101	94	80	129	128	172	130	131	108
ENSG00000239763	E2 vs Media	12.2792	0.0261732	AC009120.3		81	59	50	73	56	80	32	74	48	87
ENSG00000125772	E2 vs Media	271.59	0.0261983	GPCPD1		3344	3209	2270	2844	2977	4117	2716	3748	2726	4016
ENSG00000268034	E2 vs Media	-4.27911	0.0262783	AC005795.1		11	3	3	2	3	2	10	6	8	3
ENSG00000179151	E2 vs Media	-56.5321	0.0263635	EDC3		882	686	724	753	702	858	677	856	630	712
ENSG00000102103	E2 vs Media	-55.1196	0.0263823	PQBP1		614	388	342	383	400	461	396	479	373	409
ENSG00000271931	E2 vs Media	-2.9459	0.0264189	RP11-63L7.5		8	2	5	1	4	4	5	2	3	3
ENSG00000077463	E2 vs Media	-35.0737	0.0264502	SIRT6		387	239	223	257	246	289	275	337	271	294
ENSG00000178623	E2 vs Media	-50.4603	0.0264598	GPR35		562	412	385	321	339	411	257	288	255	302
ENSG00000197779	E2 vs Media	46.3989	0.0265178	ZNF81		689	630	560	651	558	779	479	722	525	735
ENSG00000230489	E2 vs Media	4.1475	0.0265528	VAV3-AS1		9	8	6	11	4	13	7	13	6	16
ENSG00000267114	E2 vs Media	-8.59292	0.0265592	CTB-129P6.11		25	13	22	10	22	32	14	11	28	16
ENSG00000257596	E2 vs Media	12.212	0.0266403	RP11-968A15.2		69	76	74	84	66	99	50	92	50	77
ENSG00000258466	E2 vs Media	4.04079	0.0266521	RP11-1012A1.4		6	7	5	13	3	8	2	3	0	9
ENSG00000101400	E2 vs Media	-19.8101	0.026668	SNTA1		172	105	123	124	115	129	131	149	96	114
ENSG00000126583	E2 vs Media	1.97982	0.0266753	PRKCG		3	3	1	2	2	6	0	1	0	6
ENSG00000168038	E2 vs Media	28.287	0.0268731	ULK4		304	305	222	220	182	281	195	309	176	276
ENSG00000132964	E2 vs Media	-27.6507	0.026919	CDK8		373	260	308	272	297	408	273	331	285	366
ENSG00000267681	E2 vs Media	-3.39293	0.0269445	CTD-3199J23.6		17	10	9	5	7	6	8	7	7	6
ENSG00000224312	E2 vs Media	-3.53616	0.0269634	MCCD1P2		11	4	9	6	11	14	7	5	8	5
ENSG00000120800	E2 vs Media	54.1956	0.0270603	UTP20		813	804	730	848	732	1044	658	959	726	923
ENSG00000142453	E2 vs Media	-40.296	0.0270873	CARM1		620	419	433	469	420	584	442	526	469	535
ENSG00000123178	E2 vs Media	18.3795	0.0271157	SPRYD7		112	113	70	101	70	161	96	129	84	104
ENSG00000275377	E2 vs Media	4.26919	0.0271382	MIR1299		3	6	4	7	1	14	1	3	4	10
ENSG00000164692	E2 vs Media	3.74833	0.0271443	COL1A2		2	5	12	20	1	6	10	18	4	7
ENSG00000199691	E2 vs Media	7.38214	0.0271486	RN7SKP173		20	19	10	28	15	23	6	16	15	30
ENSG00000100422	E2 vs Media	-156.543	0.0272218	CERK		3464	2572	2874	2878	2670	3564	2070	2807	2445	2878
ENSG00000110492	E2 vs Media	-6.46532	0.0272426	MDK		54	31	38	37	30	34	24	26	38	44
ENSG00000171962	E2 vs Media	24.623	0.0272468	DRC3		203	214	163	219	176	226	171	243	166	258
ENSG00000250471	E2 vs Media	3.24109	0.027311	GMPSP1		6	9	1	4	5	11	6	11	6	12
ENSG00000106346	E2 vs Media	-32.6188	0.0274149	USP42		747	576	664	732	598	734	577	723	597	744
ENSG00000248858	E2 vs Media	6.58843	0.027451	FLJ46284		9	22	10	20	8	29	7	5	16	20
ENSG00000168778	E2 vs Media	-18.4359	0.0274669	TCTN2		195	151	95	88	120	157	106	118	143	133
ENSG00000135469	E2 vs Media	-20.1002	0.0275463	COQ10A		307	220	239	253	200	231	176	213	189	233
ENSG00000169891	E2 vs Media	20.3582	0.0276314	REPS2		208	214	45	61	194	284	153	207	112	179
ENSG00000182057	E2 vs Media	-10.6508	0.0276773	OGFRP1		87	40	57	43	50	64	33	42	47	62
ENSG00000264743	E2 vs Media	-9.77107	0.0277155	DPRXP4		81	55	51	30	62	81	67	93	52	52
ENSG00000164970	E2 vs Media	-36.1515	0.0278521	FAM219A		500	362	310	319	324	400	350	381	305	387
ENSG00000269040	E2 vs Media	5.02053	0.0278671	BNIP3P24		19	19	12	16	15	19	7	16	7	26
ENSG00000099251	E2 vs Media	19.4841	0.0278704	HSD17B7P2		232	210	137	152	104	146	113	220	291	392
ENSG00000081181	E2 vs Media	13.13	0.0279392	ARG2		144	133	83	89	84	139	71	116	81	122
ENSG00000260400	E2 vs Media	9.72505	0.0280161	RP11-119F7.5		34	30	21	44	22	40	14	33	30	46
ENSG00000247095	E2 vs Media	-11.0829	0.0280237	MIR210HG		75	35	33	20	29	31	25	21	12	19
ENSG00000100426	E2 vs Media	-88.1859	0.028156	ZBED4		1749	1271	1259	1231	1314	1762	1211	1510	1157	1472
ENSG00000199603	E2 vs Media	3.36441	0.0281811	RNU6-951P		0	3	3	2	1	10	4	8	2	10
ENSG00000222726	E2 vs Media	2.35709	0.02823	RNU2-7P		4	4	0	5	1	1	0	1	1	8
ENSG00000145725	E2 vs Media	137.495	0.0282561	PPIP5K2		1682	1680	1691	2039	1772	2525	1859	2526	1937	2638
ENSG00000212181	E2 vs Media	-2.917	0.0282652	SNORA48		5	5	7	2	7	2	3	1	3	2
ENSG00000237373	E2 vs Media	-8.96069	0.0283127	BRWD1-IT1		34	21	36	37	31	23	24	24	28	20
ENSG00000268734	E2 vs Media	16.5171	0.0283621	CTB-61M7.2		105	125	25	53	31	47	29	33	32	64
ENSG00000104879	E2 vs Media	-4.50008	0.0283932	CKM		19	14	17	15	15	5	9	5	8	11
ENSG00000189295	E2 vs Media	3.35379	0.0284633	ANKRD62P1-PARP4P3		5	13	1	0	2	10	0	2	1	3
ENSG00000233762	E2 vs Media	-37.3451	0.0285239	AC007969.5		324	178	174	159	184	278	201	192	158	174
ENSG00000122735	E2 vs Media	-3.44325	0.028599	DNAI1		9	4	4	7	7	1	5	5	10	3
ENSG00000276839	E2 vs Media	-3.04526	0.0286574	Metazoa_SRP		9	5	6	0	2	2	8	4	4	5
ENSG00000127663	E2 vs Media	-133.199	0.028676	KDM4B		2635	1806	1662	1673	1519	1935	1554	2052	1650	2073
ENSG00000201884	E2 vs Media	-2.17286	0.0286813	Y_RNA		7	0	5	2	1	2	0	0	3	1
ENSG00000154678	E2 vs Media	2.05351	0.0287699	PDE1C		4	6	0	4	0	3	3	2	1	5
ENSG00000183914	E2 vs Media	-4.37289	0.0287833	DNAH2		33	20	9	11	7	9	12	8	16	10
ENSG00000116198	E2 vs Media	-56.4053	0.0288304	CEP104		1365	1037	939	1075	950	1211	971	1152	913	1117
ENSG00000103429	E2 vs Media	47.4671	0.0288633	BFAR		888	824	724	857	761	1039	749	1057	717	969
ENSG00000218891	E2 vs Media	-21.7831	0.0288637	ZNF579		230	133	136	152	175	205	158	191	143	169
ENSG00000236045	E2 vs Media	3.9697	0.0289421	RP3-467K16.7		4	6	6	4	2	13	2	8	2	11
ENSG00000277103	E2 vs Media	-3.87694	0.0289498	RP11-520B13.8		7	3	14	11	9	7	7	4	8	6
ENSG00000274677	E2 vs Media	10.7259	0.0289795	RP11-505K9.5		48	50	45	58	48	65	28	63	23	45
ENSG00000102038	E2 vs Media	-9.75263	0.0290106	SMARCA1		19	17	30	28	38	35	29	30	38	20
ENSG00000233902	E2 vs Media	-2.71115	0.0291345	XXbac-BPG181B23.6		1	1	4	2	3	2	5	0	9	7
ENSG00000080618	E2 vs Media	-5.25357	0.0292352	CPB2		17	4	4	11	22	18	11	6	11	7
ENSG00000255329	E2 vs Media	9.5246	0.0292663	H2AFZP4		33	29	27	40	38	59	24	51	29	54
ENSG00000204323	E2 vs Media	-14.5949	0.0293157	SMIM5		153	110	81	87	138	142	111	127	80	101
ENSG00000177576	E2 vs Media	-26.1327	0.0294276	C18orf32		332	269	301	275	268	332	231	257	214	272
ENSG00000177106	E2 vs Media	-15.6468	0.0295181	EPS8L2		139	81	49	55	64	56	68	93	79	72
ENSG00000202517	E2 vs Media	-2.66637	0.02953	SNORA64		9	2	1	0	3	3	2	0	9	7
ENSG00000225489	E2 vs Media	-6.49186	0.0295482	RP11-390F4.3		37	25	12	7	30	26	23	32	21	14
ENSG00000107968	E2 vs Media	46.5496	0.0295891	MAP3K8		943	843	541	684	489	713	584	806	653	863
ENSG00000280604	E2 vs Media	-3.73746	0.0296168	PCBP3-OT1		9	4	10	10	14	8	5	3	4	2
ENSG00000269321	E2 vs Media	-5.27703	0.0296321	CTC-453G23.4		27	14	25	17	17	11	9	13	13	17
ENSG00000228917	E2 vs Media	2.49111	0.029665	RP11-544M22.8		3	5	0	1	4	8	0	7	0	1
ENSG00000185345	E2 vs Media	5.83537	0.0296759	PARK2		35	32	25	30	28	57	16	29	23	32
ENSG00000157450	E2 vs Media	106.966	0.0297012	RNF111		1704	1639	1442	1528	1354	2051	1314	2012	1500	1903
ENSG00000157881	E2 vs Media	-96.4031	0.0298282	PANK4		1438	927	992	1147	1136	1313	820	1078	912	1065
ENSG00000107816	E2 vs Media	-74.928	0.0298622	LZTS2		1075	683	707	696	717	896	652	824	612	791
ENSG00000146955	E2 vs Media	-9.97693	0.0298902	RAB19		61	23	27	23	22	25	21	23	20	15
ENSG00000235837	E2 vs Media	5.04723	0.0299905	AC073333.8		12	15	13	18	14	24	9	17	10	23
ENSG00000177738	E2 vs Media	-34.0648	0.0299959	CTD-2201E18.3		447	304	261	300	324	388	296	378	325	342
ENSG00000264801	E2 vs Media	-3.83251	0.0300052	ERVFRD-3		1	1	6	2	9	1	7	2	2	3
ENSG00000276846	E2 vs Media	-2.68812	0.0301719	CTD-3220F14.3		4	0	4	3	8	2	6	2	0	4
ENSG00000139428	E2 vs Media	-24.4893	0.0301854	MMAB		591	406	392	430	353	437	307	406	566	723
ENSG00000168004	E2 vs Media	-4.88712	0.0302266	HRASLS5		16	13	16	7	7	7	9	7	15	10
ENSG00000179240	E2 vs Media	-24.9986	0.0303017	RP11-111M22.2		195	98	131	146	154	150	85	117	103	105
ENSG00000105352	E2 vs Media	-8.73916	0.0303132	CEACAM4		48	14	17	13	21	25	28	39	31	26
ENSG00000224855	E2 vs Media	10.9298	0.0303275	OPA1-AS1		37	43	32	61	34	57	29	46	40	55
ENSG00000166313	E2 vs Media	-105.686	0.030391	APBB1		1539	955	984	1113	1304	1623	684	938	907	970
ENSG00000270294	E2 vs Media	-2.24795	0.0304307	RP11-566F5.1		6	2	6	5	4	1	4	3	2	1
ENSG00000164142	E2 vs Media	-8.56677	0.0305448	FAM160A1		55	43	39	44	41	36	33	19	34	38
ENSG00000132832	E2 vs Media	2.60872	0.0306595	LINC01260		0	4	2	5	4	10	1	8	5	3
ENSG00000062370	E2 vs Media	11.0381	0.0306633	ZNF112		31	46	13	23	23	56	31	53	35	42
ENSG00000237934	E2 vs Media	-7.57986	0.0307987	RP11-467D18.2		33	12	24	9	26	31	14	19	17	18
ENSG00000125351	E2 vs Media	27.791	0.0308437	UPF3B		236	245	232	250	191	257	145	276	207	296
ENSG00000206562	E2 vs Media	24.5563	0.0308464	METTL6		295	241	232	309	231	367	219	316	212	287
ENSG00000105705	E2 vs Media	-47.3183	0.0308977	SUGP1		778	552	477	540	510	572	444	559	478	564
ENSG00000225402	E2 vs Media	-2.47544	0.0309595	AC010878.3		0	2	7	3	4	0	3	1	5	3
ENSG00000136448	E2 vs Media	-97.1347	0.0310208	NMT1		2313	1646	1648	1876	1717	2306	1786	2305	1726	1991
ENSG00000101440	E2 vs Media	4.46271	0.0310348	ASIP		13	11	5	12	8	17	9	11	3	18
ENSG00000024422	E2 vs Media	-6.08239	0.031086	EHD2		19	6	9	2	17	11	10	17	12	7
ENSG00000120437	E2 vs Media	30.0319	0.0310923	ACAT2		408	374	326	431	210	347	310	417	643	825
ENSG00000274529	E2 vs Media	4.7314	0.0311754	SEBOX		9	8	6	13	5	13	6	17	3	9
ENSG00000100425	E2 vs Media	-103.093	0.0311906	BRD1		2739	1974	1855	2069	1829	2340	1570	2022	1761	2153
ENSG00000185013	E2 vs Media	6.64643	0.0313174	NT5C1B		13	9	17	24	17	39	8	16	9	27
ENSG00000267309	E2 vs Media	-9.5195	0.0313246	CTD-2630F21.1		40	18	33	22	23	23	37	37	24	29
ENSG00000181873	E2 vs Media	-46.0909	0.0313262	IBA57		686	472	415	489	541	640	399	491	416	461
ENSG00000250067	E2 vs Media	-19.4833	0.031365	YJEFN3		156	84	91	90	107	80	66	106	74	84
ENSG00000268289	E2 vs Media	-2.52878	0.0314957	CTD-2528A14.3		1	0	8	0	1	3	5	3	2	1
ENSG00000092931	E2 vs Media	-37.1138	0.0314963	MFSD11		886	617	669	678	596	812	596	762	683	892
ENSG00000231461	E2 vs Media	3.17038	0.0315202	HLA-DPA2		1	6	4	6	0	1	6	12	3	10
ENSG00000197106	E2 vs Media	-3.97305	0.0315534	SLC6A17		11	1	5	4	10	5	7	6	7	8
ENSG00000139998	E2 vs Media	-24.3224	0.0316175	RAB15		676	505	416	399	435	554	297	395	274	364
ENSG00000181143	E2 vs Media	5.22927	0.031623	MUC16		5	12	3	4	9	18	17	29	18	33
ENSG00000196267	E2 vs Media	35.3775	0.0317623	ZNF836		462	438	366	416	400	564	283	487	312	396
ENSG00000272236	E2 vs Media	-2.24978	0.0317762	XXbac-BPG170G13.32		5	1	3	1	4	2	5	6	4	2
ENSG00000101945	E2 vs Media	-17.5579	0.0319037	SUV39H1		210	138	140	152	149	189	133	159	139	149
ENSG00000136378	E2 vs Media	-13.5596	0.0319381	ADAMTS7		197	125	32	28	33	40	110	146	37	22
ENSG00000072071	E2 vs Media	-131.871	0.0319408	ADGRL1		2148	1346	1223	1226	1393	1675	1006	1389	1097	1399
ENSG00000198046	E2 vs Media	-10.231	0.0319558	ZNF667		121	91	68	58	80	77	71	95	33	39
ENSG00000238482	E2 vs Media	2.59326	0.0319708	RNU6-1208P		4	5	4	6	3	7	2	7	2	7
ENSG00000132437	E2 vs Media	-1.90783	0.0319892	DDC		3	3	2	1	6	4	1	0	5	1
ENSG00000086288	E2 vs Media	13.1749	0.0320109	NME8		48	43	96	126	44	74	30	55	65	107
ENSG00000162148	E2 vs Media	-7.94736	0.032066	PPP1R32		85	54	76	73	56	70	43	61	78	86
ENSG00000170345	E2 vs Media	-364.042	0.0320729	FOS		1631	1205	1383	1300	1676	1943	1894	2403	2958	2538
ENSG00000102760	E2 vs Media	-157.695	0.0321729	RGCC		1317	917	1198	1014	808	1267	1452	1568	1252	1466
ENSG00000138316	E2 vs Media	3.69842	0.0323584	ADAMTS14		13	12	15	19	7	15	1	5	5	15
ENSG00000271215	E2 vs Media	8.9757	0.0325289	RPL21P136		52	45	42	58	48	65	27	46	34	71
ENSG00000262700	E2 vs Media	-8.92755	0.0325332	RP11-266L9.3		38	18	38	26	37	46	27	37	29	21
ENSG00000269895	E2 vs Media	2.72823	0.0325394	AP000654.4		0	1	5	10	2	3	2	5	2	10
ENSG00000254867	E2 vs Media	3.49744	0.0325714	RP11-1167A19.6		8	10	5	13	2	4	5	5	1	10
ENSG00000144827	E2 vs Media	42.6396	0.0326994	ABHD10		488	437	416	530	399	649	469	620	450	622
ENSG00000244124	E2 vs Media	-6.28957	0.0327689	ATP1B3-AS1		39	29	35	23	27	33	33	38	35	39
ENSG00000128789	E2 vs Media	37.8731	0.0327743	PSMG2		375	414	318	416	360	529	360	480	349	442
ENSG00000278175	E2 vs Media	7.7035	0.0328083	GLIDR		24	24	13	24	10	24	21	22	12	42
ENSG00000111275	E2 vs Media	93.9437	0.0328089	ALDH2		1052	870	233	420	860	1487	779	1115	622	792
ENSG00000237886	E2 vs Media	-4.53479	0.032818	NALT1		34	23	23	21	23	23	15	14	13	14
ENSG00000267551	E2 vs Media	9.25364	0.0328301	AC005264.2		58	56	24	23	44	59	33	73	35	65
ENSG00000226212	E2 vs Media	8.25155	0.0328815	TRGV6		23	19	25	31	17	29	8	33	22	45
ENSG00000256176	E2 vs Media	-10.7768	0.0329146	RP11-627K11.3		43	23	33	32	52	37	30	33	25	26
ENSG00000165655	E2 vs Media	-9.83104	0.0329184	ZNF503		61	37	9	7	41	60	54	43	27	21
ENSG00000223553	E2 vs Media	-1.81287	0.0329342	SMPD4P1		3	1	6	1	1	0	4	3	3	5
ENSG00000184481	E2 vs Media	-63.6631	0.0330108	FOXO4		1095	752	655	687	572	736	648	734	653	846
ENSG00000266226	E2 vs Media	-5.72361	0.0330141	MIR4323		27	25	15	9	15	9	13	8	17	13
ENSG00000198373	E2 vs Media	-100.499	0.0330332	WWP2		2242	1686	1413	1577	1536	1914	1799	2252	1758	2153
ENSG00000065615	E2 vs Media	111.527	0.0330756	CYB5R4		1141	1262	1028	1240	1030	1516	1218	1681	1229	1594
ENSG00000246560	E2 vs Media	-8.08444	0.0331227	RP11-10L12.4		38	21	32	17	29	31	23	35	24	19
ENSG00000089723	E2 vs Media	-21.5249	0.0331483	OTUB2		277	194	226	243	204	234	179	233	203	226
ENSG00000007341	E2 vs Media	28.641	0.0331621	ST7L		348	316	268	321	320	431	270	414	292	432
ENSG00000177732	E2 vs Media	-66.2778	0.033192	SOX12		714	398	478	407	484	701	359	463	366	408
ENSG00000272078	E2 vs Media	-9.80024	0.0332264	RP4-734G22.3		66	50	69	55	47	38	34	42	42	52
ENSG00000278766	E2 vs Media	2.73094	0.0332613	AC159540.2		3	6	4	8	2	10	1	1	5	8
ENSG00000201457	E2 vs Media	7.79939	0.0334058	SNORA55		42	39	31	47	32	45	18	46	44	59
ENSG00000282917	E2 vs Media	-5.74334	0.033472	RP11-121C2.3		27	14	22	13	17	15	9	13	32	36
ENSG00000263331	E2 vs Media	2.23118	0.0334839	CTC-508F8.1		4	8	2	5	4	6	1	5	3	4
ENSG00000260495	E2 vs Media	-10.7812	0.0335005	RP11-55K13.1		79	44	38	41	69	63	30	43	35	31
ENSG00000211891	E2 vs Media	-6.23435	0.0335363	IGHE		28	12	11	6	17	9	33	37	15	23
ENSG00000111666	E2 vs Media	41.6408	0.0336057	CHPT1		563	512	279	327	637	929	563	846	580	765
ENSG00000184277	E2 vs Media	53.2423	0.033649	TM2D3		1064	956	1027	1154	848	1161	829	1161	917	1319
ENSG00000187049	E2 vs Media	13.8818	0.0337041	TMEM216		211	183	127	168	142	205	121	175	128	178
ENSG00000104983	E2 vs Media	-43.4615	0.0337689	CCDC61		423	214	252	281	259	298	228	265	207	250
ENSG00000273474	E2 vs Media	3.35696	0.0337805	RP11-295P9.12		1	3	2	8	2	5	4	7	3	11
ENSG00000222009	E2 vs Media	-53.2806	0.0337878	BTBD19		580	326	277	237	372	404	342	477	211	280
ENSG00000161664	E2 vs Media	-21.677	0.0339331	ASB16		250	143	152	168	157	173	128	165	142	169
ENSG00000261221	E2 vs Media	-89.0941	0.0339686	ZNF865		1207	690	667	751	696	894	710	853	661	800
ENSG00000253683	E2 vs Media	-7.42014	0.034058	CTB-79E8.3		32	15	11	10	21	31	25	22	21	8
ENSG00000120329	E2 vs Media	-6.5483	0.0340683	SLC25A2		29	22	33	20	19	25	16	12	17	14
ENSG00000100139	E2 vs Media	-84.5957	0.0340836	MICALL1		1161	776	906	874	818	1148	938	1107	796	995
ENSG00000175544	E2 vs Media	-14.4647	0.034128	CABP4		82	66	111	80	53	52	48	61	77	85
ENSG00000223756	E2 vs Media	-1.56193	0.034197	TSSC2		12	5	1	0	5	4	2	2	1	2
ENSG00000227705	E2 vs Media	5.7305	0.034228	RP11-15M15.2		12	16	3	11	8	13	4	1	2	23
ENSG00000107185	E2 vs Media	-56.1183	0.0342411	RGP1		1396	1131	1030	1157	1036	1281	961	1180	905	1047
ENSG00000137692	E2 vs Media	21.6074	0.0342565	DCUN1D5		210	190	141	160	150	241	151	208	165	275
ENSG00000178078	E2 vs Media	-8.75407	0.0343009	STAP2		53	21	19	21	42	49	12	21	35	21
ENSG00000188158	E2 vs Media	17.4046	0.0344112	NHS		115	112	27	59	129	197	102	131	96	159
ENSG00000165828	E2 vs Media	-7.86972	0.0344844	PRAP1		40	22	26	23	39	31	25	34	34	36
ENSG00000167874	E2 vs Media	-14.233	0.0345072	TMEM88		95	32	46	56	48	42	28	44	45	35
ENSG00000228477	E2 vs Media	9.46056	0.0345867	RP3-342P20.2		36	30	10	14	14	24	12	39	31	64
ENSG00000159692	E2 vs Media	-145.623	0.0346258	CTBP1		2981	2037	1743	1868	2015	2551	1559	2081	1726	2058
ENSG00000083750	E2 vs Media	12.1653	0.0346394	RRAGB		311	251	225	257	225	326	213	316	231	314
ENSG00000010810	E2 vs Media	-147.326	0.0347315	FYN		5590	4292	5665	6058	3566	4514	3037	4232	4203	5217
ENSG00000225099	E2 vs Media	5.78309	0.034738	ATP6V1E1P1		17	19	5	12	6	26	18	23	8	16
ENSG00000248429	E2 vs Media	16.4284	0.03486	RP11-597D13.9		113	117	88	97	172	263	170	236	95	158
ENSG00000256742	E2 vs Media	-7.82752	0.0348711	RP13-941N14.1		75	53	59	55	55	55	37	48	31	34
ENSG00000259205	E2 vs Media	-22.5711	0.0349192	PRKXP1		144	102	149	131	192	211	43	59	109	106
ENSG00000231534	E2 vs Media	1.58178	0.0349225	FBXO36-IT1		3	2	2	3	1	5	3	5	1	6
ENSG00000232756	E2 vs Media	2.18764	0.0349505	RP5-1185I7.1		2	4	2	3	0	4	1	6	4	6
ENSG00000246982	E2 vs Media	-11.4574	0.0349691	RP1-179N16.6		72	54	42	39	63	46	30	32	37	38
ENSG00000224117	E2 vs Media	2.98769	0.0349712	PTPN2P2		3	6	4	9	1	3	2	6	2	6
ENSG00000248124	E2 vs Media	110.188	0.0350066	RRN3P1		1641	1386	865	1030	1449	1960	1004	1617	1593	2302
ENSG00000100557	E2 vs Media	5.92657	0.0350076	C14orf105		4	11	7	9	4	17	7	3	1	22
ENSG00000253276	E2 vs Media	-62.7025	0.0350139	CCDC71L		714	538	518	493	391	575	685	740	549	626
ENSG00000228451	E2 vs Media	12.2761	0.0350327	SDAD1P1		86	93	30	47	43	93	57	65	43	65
ENSG00000147894	E2 vs Media	99.8113	0.0350526	C9orf72		1457	1356	900	1230	1344	1866	1207	1703	1045	1353
ENSG00000248115	E2 vs Media	-5.86101	0.0351354	RP11-752D24.2		12	7	25	20	18	19	12	6	15	12
ENSG00000006016	E2 vs Media	-6.77542	0.0351441	CRLF1		44	29	44	36	50	49	26	29	22	34
ENSG00000185668	E2 vs Media	-4.08756	0.0351528	POU3F1		29	19	4	5	14	9	15	15	11	9
ENSG00000204188	E2 vs Media	6.56699	0.0352064	GGNBP1		38	31	17	36	19	36	13	24	18	26
ENSG00000166452	E2 vs Media	-15.9843	0.0353382	AKIP1		243	199	148	140	152	199	157	172	153	174
ENSG00000129493	E2 vs Media	39.9872	0.0353523	HEATR5A		650	643	358	422	512	742	534	733	528	697
ENSG00000105370	E2 vs Media	8.18118	0.0353658	LIM2		24	16	29	61	14	18	17	31	19	37
ENSG00000256591	E2 vs Media	-25.8888	0.0355077	RP11-286N22.8		320	205	253	232	273	321	183	238	222	306
ENSG00000241525	E2 vs Media	-9.10977	0.0355315	AC108004.3		78	36	23	16	38	39	14	23	23	25
ENSG00000145414	E2 vs Media	-29.3087	0.0356075	NAF1		382	272	324	358	327	366	308	388	337	407
ENSG00000165689	E2 vs Media	-74.6513	0.0356847	SDCCAG3		1098	668	701	713	797	1006	596	827	660	784
ENSG00000053900	E2 vs Media	58.642	0.0357146	ANAPC4		1077	923	708	777	773	1043	583	995	732	1030
ENSG00000259195	E2 vs Media	3.41317	0.0357196	RP11-158M2.6		5	3	4	12	7	9	3	6	2	14
ENSG00000177432	E2 vs Media	-11.3765	0.035734	NAP1L5		114	65	95	100	110	128	93	106	107	149
ENSG00000266049	E2 vs Media	6.50022	0.035758	RP11-703M24.5		58	52	58	76	49	66	32	55	40	59
ENSG00000255222	E2 vs Media	-4.47729	0.0358538	SETP17		21	7	21	17	8	11	12	16	16	13
ENSG00000130717	E2 vs Media	-44.8139	0.0358768	UCK1		621	377	403	433	398	497	423	504	390	509
ENSG00000087884	E2 vs Media	13.3166	0.0358772	AAMDC		84	98	82	80	74	104	51	100	60	98
ENSG00000261442	E2 vs Media	-15.0701	0.035884	RP11-709D24.6		138	71	83	71	75	101	61	76	76	87
ENSG00000205611	E2 vs Media	-3.79555	0.0359028	LINC01597		24	17	8	9	4	4	19	11	22	25
ENSG00000224464	E2 vs Media	-6.25733	0.0359203	PGAM1P6		53	38	40	32	42	40	29	40	40	49
ENSG00000204618	E2 vs Media	-12.2553	0.0360129	RNF39		67	37	51	61	55	49	39	56	64	45
ENSG00000172340	E2 vs Media	68.7182	0.0360478	SUCLG2		487	564	445	572	605	982	482	638	410	511
ENSG00000139734	E2 vs Media	-3.51018	0.0360586	DIAPH3		9	9	8	3	13	8	10	9	9	9
ENSG00000249863	E2 vs Media	-8.13694	0.0360732	RP11-177C12.1		80	60	55	50	65	93	57	52	56	63
ENSG00000166523	E2 vs Media	39.0786	0.0361063	CLEC4E		200	233	508	653	145	279	213	264	506	650
ENSG00000164366	E2 vs Media	-41.4639	0.0361369	CCDC127		851	629	508	547	531	701	381	470	495	539
ENSG00000201183	E2 vs Media	-5.1422	0.0361765	RNVU1-3		28	15	24	26	17	11	16	16	14	14
ENSG00000273327	E2 vs Media	-4.72118	0.0362142	OR6L2P		15	5	13	3	6	6	9	12	12	11
ENSG00000125551	E2 vs Media	8.90281	0.0362221	PLGLB2		15	28	16	28	6	7	14	41	11	15
ENSG00000196449	E2 vs Media	26.1377	0.0362558	YRDC		243	205	198	272	160	260	207	312	203	275
ENSG00000007129	E2 vs Media	-13.8545	0.0363039	CEACAM21		311	215	291	321	205	266	185	244	178	208
ENSG00000166135	E2 vs Media	-78.2648	0.0363225	HIF1AN		3660	2833	2837	3095	2727	3543	2477	3420	2630	3198
ENSG00000243414	E2 vs Media	3.99007	0.0363502	TICAM2		6	10	6	11	5	7	5	9	6	18
ENSG00000226360	E2 vs Media	-13.4748	0.0364614	RPL10AP6		104	57	50	45	59	72	50	59	47	40
ENSG00000182326	E2 vs Media	-5.68966	0.0364868	C1S		30	19	41	30	13	16	22	23	26	32
ENSG00000143774	E2 vs Media	-140.353	0.0365532	GUK1		1780	1144	1268	1477	1141	1441	1231	1365	1197	1380
ENSG00000140403	E2 vs Media	-28.7505	0.0365538	DNAJA4		557	431	450	471	535	675	522	703	447	511
ENSG00000131471	E2 vs Media	-7.35855	0.0366353	AOC3		46	24	32	29	16	20	18	21	28	20
ENSG00000011243	E2 vs Media	-55.4766	0.0366488	AKAP8L		1459	1023	1008	1107	1015	1231	822	1110	974	1256
ENSG00000259621	E2 vs Media	4.15914	0.0367344	RP11-654A16.1		1	9	3	6	8	15	2	5	4	11
ENSG00000212643	E2 vs Media	3.72429	0.0367626	ZRSR1		3	10	5	9	8	11	2	9	8	13
ENSG00000108602	E2 vs Media	-4.53507	0.0367758	ALDH3A1		12	9	7	3	8	10	11	8	20	13
ENSG00000240731	E2 vs Media	-19.4537	0.0368113	RP5-890O3.9		169	86	96	119	79	87	83	79	97	107
ENSG00000278013	E2 vs Media	2.33946	0.0368529	RP11-379H8.1		5	7	1	4	5	9	3	10	7	8
ENSG00000199466	E2 vs Media	2.6324	0.0368877	Y_RNA		1	3	1	2	3	6	2	4	0	9
ENSG00000220785	E2 vs Media	-21.145	0.0369735	MTMR9LP		230	129	52	60	62	58	72	72	55	58
ENSG00000136802	E2 vs Media	-60.7417	0.0369885	LRRC8A		1036	756	972	1038	781	1094	778	976	885	967
ENSG00000184634	E2 vs Media	-144.659	0.0370407	MED12		3804	2656	2829	2989	2442	3262	2503	3184	2360	3092
ENSG00000272842	E2 vs Media	9.35006	0.037052	RP11-513M16.7		28	46	45	43	44	67	24	50	44	68
ENSG00000225720	E2 vs Media	3.66095	0.0371141	RP4-742C19.12		15	18	30	42	9	16	17	22	6	10
ENSG00000142207	E2 vs Media	-41.1883	0.0371299	URB1		1007	835	901	943	935	1179	768	982	814	984
ENSG00000167395	E2 vs Media	-128.474	0.037185	ZNF646		2631	1789	1599	1738	1753	2395	1777	2149	1678	2080
ENSG00000259921	E2 vs Media	-3.6452	0.037208	AC022819.3		7	1	7	0	5	3	3	3	6	5
ENSG00000077380	E2 vs Media	76.4952	0.0372173	DYNC1I2		837	865	608	724	754	1213	838	1161	861	1085
ENSG00000135253	E2 vs Media	-50.1155	0.0372481	KCP		694	420	158	91	423	592	298	369	234	280
ENSG00000126457	E2 vs Media	-77.1856	0.0372782	PRMT1		1035	665	667	796	574	773	699	803	663	683
ENSG00000141098	E2 vs Media	29.7946	0.0373144	GFOD2		576	435	385	448	346	580	352	503	386	556
ENSG00000260895	E2 vs Media	-5.19873	0.0373597	RP11-554A11.7		19	11	20	20	25	19	23	23	14	17
ENSG00000251957	E2 vs Media	4.4313	0.0373851	RNU6-1095P		12	13	6	8	3	16	5	14	9	14
ENSG00000075945	E2 vs Media	32.6034	0.0374958	KIFAP3		288	283	259	343	291	456	207	329	272	314
ENSG00000061938	E2 vs Media	-260.183	0.0375747	TNK2		3997	2602	2505	2496	2538	3017	2603	3366	2367	3116
ENSG00000231978	E2 vs Media	8.27771	0.0376131	RP11-132G19.3		18	23	3	27	22	25	11	29	10	15
ENSG00000196459	E2 vs Media	52.064	0.037646	TRAPPC2		671	657	687	780	520	849	524	759	607	751
ENSG00000173531	E2 vs Media	-27.3253	0.037684	MST1		416	276	317	332	342	368	207	273	218	306
ENSG00000147465	E2 vs Media	-12.6768	0.0377432	STAR		87	51	66	54	63	58	35	65	65	60
ENSG00000155545	E2 vs Media	37.1151	0.0377744	MIER3		647	622	591	653	523	793	495	659	517	706
ENSG00000146197	E2 vs Media	40.8921	0.0377992	SCUBE3		403	329	293	373	298	407	214	386	270	430
ENSG00000272248	E2 vs Media	-3.4773	0.0379159	RP3-406P24.4		10	2	0	1	11	2	4	4	1	0
ENSG00000225857	E2 vs Media	-2.86177	0.0379261	RP11-46A10.2		4	5	9	4	5	5	7	5	7	3
ENSG00000091651	E2 vs Media	7.23769	0.0379369	ORC6		49	35	26	47	23	47	17	28	22	36
ENSG00000062282	E2 vs Media	-6.58643	0.0380241	DGAT2		74	40	43	45	41	56	44	47	46	59
ENSG00000104886	E2 vs Media	-67.107	0.0380296	PLEKHJ1		846	490	491	494	528	712	555	630	513	676
ENSG00000215835	E2 vs Media	-6.40781	0.0380502	RP11-9L18.2		37	11	22	24	23	20	23	28	20	24
ENSG00000222506	E2 vs Media	6.40925	0.0381331	Y_RNA		7	13	12	23	8	18	7	7	9	26
ENSG00000224072	E2 vs Media	-13.4039	0.0381349	RP11-75A9.3		87	76	69	68	82	77	52	37	66	74
ENSG00000274584	E2 vs Media	-1.872	0.038143	RP11-819M15.2		7	3	5	1	0	2	3	1	2	1
ENSG00000272916	E2 vs Media	3.59394	0.0381451	RP11-574K11.31		4	7	2	9	5	7	4	6	2	11
ENSG00000214867	E2 vs Media	6.39459	0.0381564	SRSF9P1		24	19	2	12	12	31	19	25	12	30
ENSG00000204301	E2 vs Media	-10.7095	0.0381905	NOTCH4		97	49	33	34	57	78	64	79	62	61
ENSG00000283652	E2 vs Media	69.7525	0.0382002	WDFY4		1291	1097	649	863	734	1090	1362	1821	1243	1736
ENSG00000267496	E2 vs Media	-2.48222	0.0382316	FAM215A		7	2	2	0	3	2	2	3	8	4
ENSG00000184515	E2 vs Media	5.29001	0.0382417	BEX5		15	18	10	23	10	20	9	14	7	12
ENSG00000174842	E2 vs Media	28.067	0.0382524	GLMN		187	209	217	233	194	252	140	232	182	309
ENSG00000245479	E2 vs Media	4.63024	0.0382763	LINC01585		16	15	3	4	4	9	1	7	3	19
ENSG00000259092	E2 vs Media	5.9002	0.0382957	TRAV30		14	30	25	26	25	37	9	26	18	21
ENSG00000274514	E2 vs Media	5.66342	0.0383616	Metazoa_SRP		22	18	10	19	10	18	7	19	9	22
ENSG00000247473	E2 vs Media	7.6745	0.0384241	CARS-AS1		56	52	36	53	35	53	22	49	33	40
ENSG00000157856	E2 vs Media	-2.46201	0.0384769	DRC1		6	0	6	2	1	2	1	0	3	1
ENSG00000202008	E2 vs Media	-3.42713	0.0385027	Y_RNA		4	2	6	0	6	2	7	1	3	7
ENSG00000279145	E2 vs Media	25.9382	0.0386315	RP11-547D13.1		190	190	164	225	159	184	94	197	149	211
ENSG00000204852	E2 vs Media	28.0452	0.0387351	TCTN1		350	310	242	245	194	277	168	315	131	225
ENSG00000254481	E2 vs Media	-2.29523	0.0387964	PTP4A2P2		4	3	5	1	5	2	5	3	3	4
ENSG00000165912	E2 vs Media	4.67061	0.0388154	PACSIN3		17	18	8	13	5	10	5	13	15	28
ENSG00000160219	E2 vs Media	40.0535	0.0388525	GAB3		970	833	1064	1261	661	938	867	1210	993	1295
ENSG00000116147	E2 vs Media	4.63562	0.0389102	TNR		6	14	0	13	1	7	6	11	8	4
ENSG00000130783	E2 vs Media	-7.49199	0.0389155	CCDC62		76	54	58	55	67	73	51	62	47	59
ENSG00000176054	E2 vs Media	-4.75271	0.0389561	RPL23P2		16	7	15	13	9	11	13	8	11	8
ENSG00000173918	E2 vs Media	-3.16297	0.0389904	C1QTNF1		6	0	1	1	5	3	8	0	1	3
ENSG00000253730	E2 vs Media	2.70569	0.0389943	RP11-893F2.13		6	5	4	7	2	5	3	11	1	5
ENSG00000165115	E2 vs Media	-18.4492	0.0389992	KIF27		160	134	139	104	142	173	91	125	341	400
ENSG00000272949	E2 vs Media	3.60028	0.0390688	RP11-514P8.8		6	9	3	11	0	1	2	5	2	7
ENSG00000231362	E2 vs Media	-4.00955	0.0390709	RP11-715I4.1		4	3	9	4	3	3	2	2	14	3
ENSG00000131773	E2 vs Media	-5.16388	0.0390713	KHDRBS3		25	7	13	9	5	9	10	9	12	9
ENSG00000204560	E2 vs Media	-81.3622	0.0390733	DHX16		1311	901	876	1013	907	1200	969	1071	937	1138
ENSG00000229692	E2 vs Media	15.398	0.0391027	SOS1-IT1		216	169	191	236	143	206	109	187	119	171
ENSG00000173085	E2 vs Media	-28.9873	0.0391041	COQ2		180	133	174	155	214	236	191	239	158	160
ENSG00000260978	E2 vs Media	2.9095	0.0391268	MKRN3-AS1		5	4	4	10	12	17	1	9	2	5
ENSG00000116871	E2 vs Media	-329.117	0.039182	MAP7D1		5113	3383	3517	3647	3750	5122	3722	4452	3612	4438
ENSG00000204464	E2 vs Media	11.6982	0.0392503	C1orf195		58	62	31	34	49	82	51	74	55	104
ENSG00000224647	E2 vs Media	2.67344	0.0392937	AC026954.6		6	8	1	4	6	10	1	3	2	8
ENSG00000130816	E2 vs Media	-148.289	0.0393142	DNMT1		4341	3064	3515	3893	3417	4566	3082	3923	3355	4290
ENSG00000196860	E2 vs Media	-5.15362	0.0393574	TOMM20L		26	8	8	11	18	12	9	15	18	14
ENSG00000207943	E2 vs Media	-2.33025	0.03937	MIR634		9	3	3	0	8	10	2	1	2	0
ENSG00000173404	E2 vs Media	-6.87811	0.0393903	INSM1		24	13	3	1	8	18	28	14	13	4
ENSG00000160753	E2 vs Media	-39.5478	0.0393918	RUSC1		648	383	362	366	332	480	341	437	374	449
ENSG00000160957	E2 vs Media	-31.2048	0.03949	RECQL4		348	199	205	259	233	224	137	174	166	184
ENSG00000177669	E2 vs Media	-13.3412	0.0395211	MBOAT4		77	66	98	74	56	67	36	33	70	70
ENSG00000207590	E2 vs Media	4.84208	0.039554	MIR215		7	19	9	8	7	19	7	9	7	16
ENSG00000264559	E2 vs Media	3.42852	0.0396693	MIR3162		2	9	6	11	3	8	2	3	1	4
ENSG00000215493	E2 vs Media	-21.2532	0.0396781	XXbac-B562F10.11		157	104	140	132	153	162	79	81	103	128
ENSG00000140961	E2 vs Media	-34.6573	0.0396796	OSGIN1		204	127	142	79	117	171	162	139	147	189
ENSG00000260145	E2 vs Media	-17.2309	0.0396939	RP11-322D14.2		102	53	113	97	100	112	51	73	73	76
ENSG00000280287	E2 vs Media	-68.0992	0.0397821	RP13-554M15.7		899	586	549	467	590	647	368	550	498	649
ENSG00000228113	E2 vs Media	5.73972	0.0399886	AC003991.3		3	14	14	31	11	15	4	6	10	15
ENSG00000082068	E2 vs Media	33.2031	0.0399913	WDR70		363	333	379	437	359	481	299	456	308	482
ENSG00000269420	E2 vs Media	4.68406	0.0399942	PLA2G4C-AS1		6	9	7	9	3	9	4	15	3	11
ENSG00000255062	E2 vs Media	-5.88358	0.0400412	RP11-712L6.5		11	7	22	15	17	12	18	15	14	16
ENSG00000138386	E2 vs Media	53.6854	0.0400575	NAB1		878	749	576	786	655	979	616	838	676	887
ENSG00000212432	E2 vs Media	-1.88139	0.0401027	SNORA75		3	1	4	6	12	11	7	5	6	6
ENSG00000135925	E2 vs Media	-27.8867	0.0401445	WNT10A		289	171	90	115	74	81	149	131	95	102
ENSG00000253593	E2 vs Media	-5.63045	0.0401501	RP11-157E21.1		19	13	16	0	4	7	8	9	21	17
ENSG00000010322	E2 vs Media	-237.199	0.0402159	NISCH		5959	3904	4093	4342	3651	4806	3012	4009	3973	5200
ENSG00000234292	E2 vs Media	-3.68648	0.0402635	RP11-213H15.1		14	7	5	4	8	10	10	4	12	11
ENSG00000261052	E2 vs Media	5.09873	0.0402741	SULT1A3		22	29	28	38	25	30	16	30	17	26
ENSG00000254685	E2 vs Media	49.0353	0.0403082	FPGT		343	371	222	303	395	627	436	553	354	529
ENSG00000062716	E2 vs Media	438.432	0.0403168	VMP1		7522	6815	4348	4946	4770	6894	6713	9266	6255	9111
ENSG00000174327	E2 vs Media	-31.2021	0.0403585	SLC16A13		325	191	146	186	186	188	151	162	199	230
ENSG00000280057	E2 vs Media	-6.12843	0.0404096	RP1-168L15.6		19	11	22	15	33	23	12	8	7	17
ENSG00000279663	E2 vs Media	-3.58827	0.0404709	RP11-542H15.1		12	6	16	17	7	8	7	9	15	5
ENSG00000167676	E2 vs Media	-22.5278	0.0406204	PLIN4		220	136	171	172	160	142	123	164	145	194
ENSG00000133119	E2 vs Media	16.3328	0.0406484	RFC3		115	101	76	120	92	156	91	104	87	150
ENSG00000279799	E2 vs Media	-8.1059	0.040707	AC006077.3		54	18	23	24	29	23	23	28	21	29
ENSG00000256581	E2 vs Media	-2.21419	0.0407435	NLRP9P1		6	3	1	0	4	1	3	0	5	5
ENSG00000227436	E2 vs Media	5.94946	0.0407727	FCF1P1		26	29	23	29	26	40	18	29	18	36
ENSG00000207119	E2 vs Media	3.05189	0.0408453	U3		6	9	4	8	5	7	0	6	1	4
ENSG00000275681	E2 vs Media	-2.53735	0.0408469	LL0XNC01-138C3.2		6	2	1	1	4	0	6	2	1	1
ENSG00000186891	E2 vs Media	-23.3149	0.0408921	TNFRSF18		169	100	163	146	50	109	107	100	123	110
ENSG00000100532	E2 vs Media	21.4117	0.0409082	CGRRF1		246	260	189	228	235	307	201	280	191	283
ENSG00000200120	E2 vs Media	6.00537	0.0409594	Y_RNA		12	21	14	18	10	18	7	13	11	26
ENSG00000211651	E2 vs Media	7.34261	0.0411183	IGLV1-44		75	61	10	18	19	39	22	47	15	24
ENSG00000277759	E2 vs Media	4.22827	0.0411656	MIR6719		8	7	10	12	4	9	3	9	3	19
ENSG00000185955	E2 vs Media	-8.67606	0.0412736	C7orf61		38	13	34	25	33	28	14	18	17	22
ENSG00000221760	E2 vs Media	-3.91681	0.0412806	MIR548J		16	6	15	10	11	9	8	11	8	8
ENSG00000250027	E2 vs Media	-7.8663	0.0413441	RP11-563E2.2		35	26	48	31	27	30	19	23	31	30
ENSG00000250507	E2 vs Media	2.66034	0.041405	AC008984.6		4	4	2	7	2	3	2	9	1	4
ENSG00000229677	E2 vs Media	-19.3015	0.0414912	RP11-383F6.1		149	100	125	130	160	137	83	94	88	125
ENSG00000204305	E2 vs Media	-48.4047	0.041511	AGER		822	512	658	660	483	566	345	490	430	580
ENSG00000273487	E2 vs Media	-4.51401	0.0415362	RP4-621B10.8		17	7	8	4	14	7	6	3	7	12
ENSG00000183010	E2 vs Media	7.59066	0.041583	PYCR1		62	52	24	46	12	23	9	19	31	47
ENSG00000223496	E2 vs Media	-92.8131	0.0415987	EXOSC6		1707	1135	1146	1271	1300	1713	1133	1494	1037	1155
ENSG00000275927	E2 vs Media	-7.93075	0.0416011	RP11-567P19.1		47	31	40	33	51	47	19	25	31	35
ENSG00000171345	E2 vs Media	-24.9339	0.041753	KRT19		99	40	41	39	25	46	34	38	111	46
ENSG00000078246	E2 vs Media	-24.106	0.041768	TULP3		219	134	125	131	136	176	108	150	166	133
ENSG00000106588	E2 vs Media	-20.2929	0.0418166	PSMA2		226	188	185	195	195	217	158	191	172	173
ENSG00000256350	E2 vs Media	2.33406	0.0420206	AE000658.30		1	1	2	5	2	9	1	2	0	4
ENSG00000205572	E2 vs Media	-17.9488	0.0420707	SERF1B		12	15	26	25	45	24	50	8	23	17
ENSG00000164066	E2 vs Media	8.87481	0.0420792	INTU		43	45	3	12	38	53	13	37	20	35
ENSG00000184574	E2 vs Media	-45.3498	0.0420985	LPAR5		615	343	320	311	277	328	333	456	225	288
ENSG00000222020	E2 vs Media	8.49652	0.0420992	AC062017.1		31	16	10	21	11	26	5	17	10	42
ENSG00000161647	E2 vs Media	4.90118	0.0421339	MPP3		28	26	10	10	9	30	10	21	7	11
ENSG00000114686	E2 vs Media	38.8358	0.0421372	MRPL3		389	399	364	428	368	569	320	458	376	498
ENSG00000234771	E2 vs Media	-83.5274	0.042179	SLC25A25-AS1		797	533	665	541	743	808	309	478	420	518
ENSG00000129636	E2 vs Media	44.0131	0.0421806	ITFG1		383	415	368	388	352	550	371	539	359	519
ENSG00000169981	E2 vs Media	20.5009	0.0422347	ZNF35		157	147	88	133	151	217	110	188	157	209
ENSG00000076662	E2 vs Media	15.9026	0.0422834	ICAM3		181	154	106	145	115	207	111	144	92	131
ENSG00000217716	E2 vs Media	-11.6552	0.0422877	RPS10P3		71	41	37	37	50	67	40	37	43	28
ENSG00000103202	E2 vs Media	-42.769	0.042323	NME4		472	285	225	256	318	423	375	449	292	296
ENSG00000263050	E2 vs Media	8.94867	0.0423733	RP11-667K14.3		51	46	20	42	27	46	35	50	26	47
ENSG00000014824	E2 vs Media	58.9868	0.0423742	SLC30A9		768	757	590	702	642	1021	633	845	669	871
ENSG00000238198	E2 vs Media	10.3697	0.0424768	RP11-31F15.2		59	45	42	57	29	72	27	51	46	67
ENSG00000144136	E2 vs Media	170.73	0.042646	SLC20A1		2859	2375	2046	2814	1941	2694	1900	2679	2813	3782
ENSG00000214076	E2 vs Media	-5.01643	0.042699	CPSF1P1		16	7	5	2	27	27	17	21	13	9
ENSG00000188681	E2 vs Media	5.21805	0.0427936	TEKT4P2		84	68	19	22	23	49	6	12	3	12
ENSG00000205060	E2 vs Media	39.2758	0.0428621	SLC35B4		670	553	451	586	585	855	568	795	582	790
ENSG00000161544	E2 vs Media	-7.05036	0.0429349	CYGB		35	33	22	8	36	28	30	41	34	34
ENSG00000257524	E2 vs Media	10.7197	0.042943	RP11-203J24.9		42	46	37	55	41	56	20	55	50	69
ENSG00000095539	E2 vs Media	-20.1588	0.04295	SEMA4G		248	151	132	143	159	180	129	160	94	110
ENSG00000237017	E2 vs Media	-18.6264	0.0429667	AC012314.8		153	77	89	86	88	85	51	88	76	68
ENSG00000228016	E2 vs Media	3.88023	0.0430824	RAPGEF4-AS1		2	6	2	11	7	15	5	8	5	8
ENSG00000262304	E2 vs Media	3.9903	0.0431543	RP11-235E17.2		4	9	6	6	3	9	2	12	5	10
ENSG00000214787	E2 vs Media	2.84274	0.0432027	MS4A4E		8	9	3	4	7	18	2	5	4	8
ENSG00000270137	E2 vs Media	6.57232	0.043281	CTC-137K3.1		16	25	15	26	22	34	12	27	20	25
ENSG00000235560	E2 vs Media	-8.56209	0.0432926	AC002310.12		60	36	42	40	51	59	34	41	36	32
ENSG00000167775	E2 vs Media	-23.0458	0.0433035	CD320		298	176	209	232	204	240	166	205	142	175
ENSG00000184402	E2 vs Media	-31.9912	0.0433183	SS18L1		751	571	542	569	542	650	515	654	559	732
ENSG00000151725	E2 vs Media	9.38902	0.0433511	CENPU		36	48	35	42	38	75	45	57	40	64
ENSG00000261439	E2 vs Media	-4.47889	0.0434219	DKFZP434H168		14	3	20	19	6	11	14	11	16	13
ENSG00000238109	E2 vs Media	-9.50943	0.043488	AC004893.10		69	51	58	43	48	60	37	39	61	68
ENSG00000036530	E2 vs Media	2.60412	0.0434896	CYP46A1		6	9	3	8	7	5	1	8	5	9
ENSG00000251870	E2 vs Media	2.16279	0.0435656	RNU2-69P		3	2	0	4	2	8	5	7	1	5
ENSG00000187753	E2 vs Media	-2.37192	0.0435948	C9orf153		8	2	10	7	9	8	8	9	8	12
ENSG00000172426	E2 vs Media	-9.19938	0.0435978	RSPH9		110	63	83	78	78	90	61	85	60	81
ENSG00000215131	E2 vs Media	3.71705	0.0436658	C16orf90		12	9	12	22	7	20	7	10	8	13
ENSG00000086289	E2 vs Media	5.72944	0.0436735	EPDR1		13	16	3	13	13	20	7	23	9	12
ENSG00000254420	E2 vs Media	4.02336	0.0437393	RP11-452H21.1		3	7	4	8	1	17	6	10	10	11
ENSG00000269970	E2 vs Media	5.49341	0.0438226	RP11-498E2.9		21	18	9	16	17	36	14	21	22	39
ENSG00000137185	E2 vs Media	15.3482	0.0439254	ZSCAN9		208	198	118	156	142	209	145	215	164	204
ENSG00000072958	E2 vs Media	-77.2868	0.0439737	AP1M1		1856	1383	1477	1719	1983	2352	1329	1748	1271	1585
ENSG00000270549	E2 vs Media	1.50007	0.0440536	RP11-293K19.1		2	5	2	5	3	5	0	1	4	5
ENSG00000214354	E2 vs Media	-2.92458	0.0441206	AC133644.3		9	2	5	5	6	5	2	3	7	1
ENSG00000201512	E2 vs Media	10.2152	0.0442177	SNORA71C		39	48	39	63	31	50	18	48	52	54
ENSG00000170175	E2 vs Media	-24.0514	0.0442587	CHRNB1		328	186	201	242	240	280	193	238	198	249
ENSG00000234996	E2 vs Media	-6.4252	0.0442878	RP11-480I12.9		41	33	54	41	30	41	26	31	27	22
ENSG00000248487	E2 vs Media	-10.6409	0.044296	ABHD14A		95	49	58	61	65	80	50	59	54	59
ENSG00000274172	E2 vs Media	-6.57907	0.0442987	MIR8071-1		27	18	11	14	3	8	54	49	48	47
ENSG00000167065	E2 vs Media	25.2766	0.0443807	DUSP18		254	246	184	211	154	272	190	264	188	271
ENSG00000227836	E2 vs Media	-4.53676	0.0444143	AC008850.3		40	30	40	38	44	47	33	40	26	33
ENSG00000125149	E2 vs Media	42.5861	0.0445105	C16orf70		1017	811	612	745	707	1026	855	1162	864	1241
ENSG00000158887	E2 vs Media	-10.7265	0.0445428	MPZ		136	75	61	69	70	81	68	89	58	66
ENSG00000232217	E2 vs Media	2.3529	0.0445565	FTLP8		6	10	5	6	2	7	3	4	2	6
ENSG00000102302	E2 vs Media	-20.6327	0.0445941	FGD1		206	104	154	148	145	178	109	135	109	147
ENSG00000111537	E2 vs Media	6.1599	0.0445944	IFNG		8	16	35	59	4	9	6	10	14	15
ENSG00000271370	E2 vs Media	5.38353	0.044627	RP11-253I19.4		15	16	18	20	5	18	7	12	9	26
ENSG00000159079	E2 vs Media	-14.4011	0.0446376	C21orf59		228	156	146	140	137	172	111	151	136	159
ENSG00000145850	E2 vs Media	-19.6838	0.0446446	TIMD4		80	54	57	67	151	108	43	47	52	59
ENSG00000234699	E2 vs Media	-2.42203	0.0446766	RP11-225H22.4		6	2	5	4	6	2	3	1	5	6
ENSG00000152556	E2 vs Media	-29.4915	0.044734	PFKM		629	453	375	412	350	463	400	506	415	475
ENSG00000139890	E2 vs Media	-10.083	0.0447669	REM2		96	63	69	63	51	63	45	54	49	48
ENSG00000263893	E2 vs Media	5.12417	0.0448342	CTD-3010D24.3		4	13	5	9	2	14	6	9	8	14
ENSG00000137216	E2 vs Media	-40.1658	0.0448848	TMEM63B		730	498	551	555	518	624	531	727	513	659
ENSG00000108010	E2 vs Media	40.7332	0.0448936	GLRX3		676	605	623	657	546	778	524	777	547	813
ENSG00000197136	E2 vs Media	-208.225	0.0449349	PCNX3		4210	2675	2802	3126	2472	3192	2548	3241	2831	3604
ENSG00000257703	E2 vs Media	2.18563	0.0449559	RP11-328J6.1		1	1	0	3	0	5	0	1	1	5
ENSG00000274021	E2 vs Media	-10.8997	0.0450445	RP11-823E8.3		27	7	54	26	14	18	18	16	18	24
ENSG00000181031	E2 vs Media	-22.9508	0.0450997	RPH3AL		138	83	61	58	374	410	47	64	57	70
ENSG00000196411	E2 vs Media	-28.1568	0.0451225	EPHB4		278	148	115	129	118	129	51	60	95	79
ENSG00000214700	E2 vs Media	3.82278	0.0451398	C12orf71		10	13	5	4	6	10	2	7	5	19
ENSG00000241399	E2 vs Media	37.4336	0.0451521	CD302		273	337	204	270	292	445	283	393	332	409
ENSG00000256673	E2 vs Media	-3.10811	0.0451601	RP11-599J14.2		28	21	23	17	11	10	7	11	11	10
ENSG00000227535	E2 vs Media	-4.70821	0.0452273	RP11-809N15.2		13	5	14	6	6	10	11	8	8	5
ENSG00000216937	E2 vs Media	21.8396	0.0452291	CCDC7		288	291	240	267	219	338	208	259	185	283
ENSG00000111203	E2 vs Media	-55.2925	0.0452484	ITFG2		1188	817	789	916	910	1056	666	908	792	969
ENSG00000268615	E2 vs Media	-1.91268	0.0453259	RP11-65J3.15		9	6	1	2	7	4	10	10	4	3
ENSG00000279461	E2 vs Media	3.83829	0.0453422	AC005480.1		5	7	3	12	6	14	5	11	8	10
ENSG00000199053	E2 vs Media	-3.34386	0.0453926	MIR324		11	6	14	4	6	8	6	5	7	9
ENSG00000225419	E2 vs Media	4.85934	0.0453984	RPL21P3		8	15	4	7	6	9	4	14	6	14
ENSG00000170037	E2 vs Media	-51.1409	0.0454318	CNTROB		995	635	616	628	557	714	562	732	569	757
ENSG00000148824	E2 vs Media	-38.2641	0.0454379	MTG1		462	297	402	356	298	359	215	283	260	348
ENSG00000139182	E2 vs Media	-66.0515	0.0454801	CLSTN3		1345	977	1170	1218	665	794	759	926	808	1068
ENSG00000204444	E2 vs Media	-17.9257	0.0455102	APOM		193	153	152	122	136	184	146	172	127	140
ENSG00000235001	E2 vs Media	2.23827	0.0455147	EIF4A1P2		4	7	1	2	1	7	4	3	3	9
ENSG00000260448	E2 vs Media	-4.57142	0.0455664	LCMT1-AS1		35	20	33	24	33	34	18	30	24	32
ENSG00000264745	E2 vs Media	-13.5463	0.045587	TTC39C-AS1		88	51	102	80	52	42	32	33	40	69
ENSG00000231357	E2 vs Media	7.12184	0.0456217	AC006028.11		27	24	15	17	18	24	8	38	18	35
ENSG00000267476	E2 vs Media	-11.3106	0.0456778	RP11-126O1.4		58	63	69	57	64	70	49	39	64	62
ENSG00000145901	E2 vs Media	-77.9279	0.0457263	TNIP1		2479	1852	2055	2144	1374	1868	1550	1947	1681	2181
ENSG00000133835	E2 vs Media	188.398	0.0457532	HSD17B4		2280	2270	1026	1262	2047	3174	2113	2810	2184	2983
ENSG00000235768	E2 vs Media	-1.99982	0.0458845	BRD7P5		6	1	1	3	2	3	5	1	3	0
ENSG00000223947	E2 vs Media	-3.416	0.0459545	AC016738.4		5	6	4	3	8	1	5	3	7	1
ENSG00000201376	E2 vs Media	5.40494	0.0459755	SNORA70		13	13	14	18	8	20	10	26	10	18
ENSG00000250948	E2 vs Media	3.24498	0.0459903	RP11-1079K10.2		7	8	8	9	4	7	4	13	3	11
ENSG00000273038	E2 vs Media	-13.6781	0.0460026	RP11-479G22.8		59	55	107	77	53	43	48	63	78	87
ENSG00000099783	E2 vs Media	-180.798	0.0460029	HNRNPM		3257	2072	2019	2142	2098	2835	2315	2807	2201	2879
ENSG00000164761	E2 vs Media	-2.94917	0.0460036	TNFRSF11B		5	0	0	0	2	2	4	3	9	2
ENSG00000231942	E2 vs Media	8.05803	0.0460078	HNRNPA1P36		14	22	17	21	16	12	8	25	9	39
ENSG00000137809	E2 vs Media	28.1251	0.0460471	ITGA11		210	177	237	323	177	270	157	193	247	402
ENSG00000258962	E2 vs Media	1.81108	0.0460518	RP11-747H7.1		1	3	6	7	0	2	0	4	4	7
ENSG00000278937	E2 vs Media	-5.35734	0.0461746	RP11-139H14.5		11	11	32	22	9	16	15	14	34	28
ENSG00000196159	E2 vs Media	24.5679	0.0461959	FAT4		125	132	119	200	93	149	188	236	85	140
ENSG00000167088	E2 vs Media	30.9528	0.0462031	SNRPD1		328	322	250	331	296	409	286	439	282	359
ENSG00000166166	E2 vs Media	-27.2826	0.0464282	TRMT61A		390	262	267	288	285	369	258	310	311	367
ENSG00000212497	E2 vs Media	-3.77124	0.0464871	RNA5SP465		14	5	11	10	16	18	10	9	15	15
ENSG00000124074	E2 vs Media	-9.05369	0.0464963	ENKD1		123	83	74	80	82	92	60	63	63	85
ENSG00000272645	E2 vs Media	-18.4113	0.0465259	GTF2IP20		238	157	115	130	141	139	93	130	121	128
ENSG00000280594	E2 vs Media	-8.63949	0.046566	AP000432.1		56	33	41	23	22	27	18	36	38	28
ENSG00000279109	E2 vs Media	3.9855	0.046586	AC008641.1		3	5	8	15	1	6	2	8	7	13
ENSG00000157470	E2 vs Media	6.58247	0.0466638	FAM81A		35	45	12	16	11	29	21	29	19	27
ENSG00000170004	E2 vs Media	-403.866	0.0467772	CHD3		8637	6010	6339	6747	6763	8127	4519	6359	4900	6059
ENSG00000236709	E2 vs Media	7.33693	0.046806	DAPK1-IT1		11	14	16	14	18	33	15	25	19	54
ENSG00000099364	E2 vs Media	-60.4129	0.0468177	FBXL19		961	604	659	675	490	647	559	710	503	617
ENSG00000224791	E2 vs Media	-8.71254	0.0468508	KRT18P39		71	56	60	50	41	34	22	24	38	43
ENSG00000213533	E2 vs Media	-10.0117	0.0469476	TMEM110		79	69	71	50	47	53	50	54	69	80
ENSG00000250251	E2 vs Media	-74.4175	0.0469589	PKD1P6		901	487	466	466	467	552	325	406	441	574
ENSG00000232709	E2 vs Media	-1.79375	0.0470283	MARK2P9		3	3	4	2	6	3	6	5	2	2
ENSG00000207973	E2 vs Media	-5.35933	0.0470422	MIR589		9	2	14	10	13	8	13	6	5	8
ENSG00000218357	E2 vs Media	-2.88383	0.047052	LL22NC03-75H12.2		1	0	16	10	8	3	1	2	6	7
ENSG00000177479	E2 vs Media	59.5857	0.0471108	ARIH2		1817	1537	1493	1665	1326	1826	1139	1743	1319	1726
ENSG00000259086	E2 vs Media	-4.33759	0.0472762	RP11-134E15.2		19	3	10	2	9	8	5	6	1	5
ENSG00000271022	E2 vs Media	-8.08013	0.0473312	RP11-142I2.1		42	17	41	25	28	41	19	21	27	32
ENSG00000205078	E2 vs Media	-9.08731	0.0473335	SYCE1L		79	48	49	53	36	55	56	52	56	57
ENSG00000135736	E2 vs Media	-20.8525	0.0473432	CCDC102A		145	43	88	97	71	68	72	109	79	80
ENSG00000234203	E2 vs Media	-3.63905	0.0473445	RP5-1050D4.2		20	14	15	5	14	12	10	11	13	20
ENSG00000166262	E2 vs Media	15.6685	0.0473518	FAM227B		113	123	122	135	112	160	78	156	102	128
ENSG00000119778	E2 vs Media	91.8361	0.0473531	ATAD2B		1506	1327	1312	1424	1240	1765	1132	1636	1190	1803
ENSG00000206596	E2 vs Media	-13.231	0.0475145	RNU1-27P		58	14	12	13	10	6	12	14	30	8
ENSG00000254126	E2 vs Media	-2.05353	0.0475377	CD8BP		7	0	3	1	3	2	1	5	6	3
ENSG00000101189	E2 vs Media	-39.0825	0.0475547	MRGBP		504	351	373	347	317	438	365	449	362	415
ENSG00000130208	E2 vs Media	32.7861	0.0476406	APOC1		14	23	7	6	116	205	145	327	3	10
ENSG00000185000	E2 vs Media	-97.0814	0.047734	DGAT1		1572	982	909	998	905	1186	918	1093	972	1216
ENSG00000185049	E2 vs Media	-41.7643	0.0477482	NELFA		828	582	545	664	582	733	527	619	592	697
ENSG00000100604	E2 vs Media	-12.9945	0.047763	CHGA		86	56	55	47	35	39	59	69	74	69
ENSG00000179428	E2 vs Media	-2.84164	0.0478598	AC073072.5		3	4	7	3	1	2	9	3	5	2
ENSG00000003249	E2 vs Media	-9.70252	0.0478625	DBNDD1		64	38	24	22	35	36	34	24	22	25
ENSG00000273989	E2 vs Media	3.80685	0.047873	RP11-425D17.2		14	11	14	19	7	19	9	11	12	27
ENSG00000269646	E2 vs Media	4.19034	0.0478937	CTD-2331H12.7		10	12	11	9	10	13	3	17	3	15
ENSG00000213513	E2 vs Media	-4.13193	0.0480184	RP13-39P12.2		16	6	19	20	10	9	8	6	14	12
ENSG00000207612	E2 vs Media	-3.88932	0.0480237	MIR604		5	1	7	6	9	5	10	6	7	6
ENSG00000222011	E2 vs Media	19.7212	0.0481067	FAM185A		98	126	107	118	91	177	84	109	87	130
ENSG00000174885	E2 vs Media	-29.4492	0.0481476	NLRP6		440	260	159	180	306	375	215	262	110	139
ENSG00000089094	E2 vs Media	-135.267	0.0481691	KDM2B		3835	2595	2756	2892	2306	3020	2632	3474	2634	3563
ENSG00000268496	E2 vs Media	-6.07213	0.0481959	CTD-2587H19.2		43	18	30	22	20	22	23	27	16	26
ENSG00000033100	E2 vs Media	-105.461	0.0482169	CHPF2		2160	1485	1455	1640	1386	1831	1284	1596	1469	1729
ENSG00000270806	E2 vs Media	-5.65789	0.0482617	C17orf50		28	12	22	16	35	33	5	12	13	13
ENSG00000174485	E2 vs Media	149.239	0.0483235	DENND4A		2325	2348	2484	2809	2217	3106	2033	2926	2189	2824
ENSG00000279652	E2 vs Media	3.86466	0.0484271	RP1-78B3.1		1	12	5	12	9	16	1	5	10	8
ENSG00000206604	E2 vs Media	2.06236	0.0485908	RNU6-425P		0	2	4	9	1	4	3	2	2	7
ENSG00000028116	E2 vs Media	33.5569	0.0485993	VRK2		307	348	281	353	245	377	296	394	303	391
ENSG00000226277	E2 vs Media	-2.31612	0.0486056	AC105393.2		10	5	3	1	6	1	1	0	2	3
ENSG00000276188	E2 vs Media	2.93349	0.0486285	RP11-173P15.10		6	6	7	8	3	13	6	13	5	9
ENSG00000070047	E2 vs Media	-140.633	0.0486519	PHRF1		2955	1883	1846	2013	1949	2385	1698	2260	1714	2279
ENSG00000264271	E2 vs Media	-3.36755	0.048737	RN7SL488P		8	4	4	0	11	4	3	2	3	4
ENSG00000203697	E2 vs Media	3.28299	0.0487651	CAPN8		2	6	4	8	3	8	1	4	7	13
ENSG00000260052	E2 vs Media	1.89025	0.0488314	CTC-527H23.3		4	3	2	4	2	10	2	3	2	5
ENSG00000198546	E2 vs Media	-15.692	0.0489411	ZNF511		196	107	107	113	120	145	111	142	123	157
ENSG00000237387	E2 vs Media	16.6529	0.0490045	CTA-407F11.7		43	46	31	51	53	70	43	80	59	123
ENSG00000228679	E2 vs Media	2.57256	0.0490679	RP4-676J13.2		3	8	5	7	1	5	2	1	2	8
ENSG00000211643	E2 vs Media	-3.85997	0.0491853	IGLV5-52		19	11	12	5	8	12	13	17	10	4
ENSG00000228599	E2 vs Media	10.3663	0.0491881	RPL7P52		18	31	44	57	33	50	20	35	21	47
ENSG00000111596	E2 vs Media	120.507	0.0492716	CNOT2		1798	1729	1739	1877	1733	2334	1319	2011	1451	2102
ENSG00000236044	E2 vs Media	1.87815	0.0492958	FABP5P2		0	2	0	0	2	5	0	1	1	7
ENSG00000103671	E2 vs Media	35.8494	0.0493852	TRIP4		369	390	313	375	311	455	360	480	326	471
ENSG00000175893	E2 vs Media	51.1307	0.0494053	ZDHHC21		552	577	570	633	534	741	550	766	486	739
ENSG00000196876	E2 vs Media	-8.21068	0.0494071	SCN8A		50	27	74	68	43	46	28	42	48	52
ENSG00000068394	E2 vs Media	-17.4094	0.0494218	GPKOW		329	260	233	237	218	275	236	297	237	275
ENSG00000221838	E2 vs Media	-24.066	0.0494548	AP4M1		315	189	207	205	193	246	173	222	169	206
ENSG00000260576	E2 vs Media	-4.05064	0.0494759	EIF5A2P1		11	8	16	5	14	16	12	8	11	17
ENSG00000236472	E2 vs Media	-7.06542	0.0494789	AC002401.1		59	37	32	22	35	32	26	38	24	28
ENSG00000147874	E2 vs Media	51.6815	0.0494851	HAUS6		752	714	675	835	809	1009	608	960	666	883
ENSG00000065361	E2 vs Media	-14.5569	0.049497	ERBB3		273	193	115	115	192	232	90	118	103	121
ENSG00000103326	E2 vs Media	-165.929	0.049498	CAPN15		2589	1599	1679	1814	1566	1971	1527	1907	1529	1920
ENSG00000280394	E2 vs Media	-4.26528	0.0495368	CTC-503J8.8		14	6	13	12	4	3	11	12	11	3
ENSG00000112167	E2 vs Media	20.7828	0.0495378	SAYSD1		323	282	248	315	274	388	282	387	249	354
ENSG00000182566	E2 vs Media	-3.08686	0.0495687	CLEC4G		2	1	11	5	8	7	5	6	7	4
ENSG00000153823	E2 vs Media	66.7814	0.0495826	PID1		552	490	182	266	326	666	255	304	358	567
ENSG00000237669	E2 vs Media	-4.05646	0.0495983	HCG4P3		27	13	17	14	12	9	11	12	19	26
ENSG00000125834	E2 vs Media	-47.3825	0.0496054	STK35		1213	841	837	871	804	1141	738	949	759	927
ENSG00000099956	E2 vs Media	-42.0987	0.0496449	SMARCB1		698	559	528	481	468	638	545	676	566	665
ENSG00000237021	E2 vs Media	-4.74304	0.0498058	RP3-486I3.7		14	9	15	7	21	16	8	12	11	10
ENSG00000226789	E2 vs Media	2.46512	0.049899	AC110926.4		10	6	5	11	4	9	5	10	6	12
ENSG00000076826	E2 vs Media	-6.15706	0.0499998	CAMSAP3		41	20	14	14	28	27	18	19	17	18
ENSG00000237039	E2 vs Media	-3.14877	0.0501424	AC018738.2		7	1	4	2	1	3	12	6	8	9
ENSG00000226851	E2 vs Media	4.08287	0.0501458	AC004112.4		10	18	8	11	10	18	7	18	13	14
ENSG00000241680	E2 vs Media	3.44788	0.0501545	RPL31P49		13	7	4	12	6	13	1	9	5	10
ENSG00000164338	E2 vs Media	28.8622	0.0501561	UTP15		382	353	258	375	353	467	318	463	323	412
ENSG00000100206	E2 vs Media	2.18144	0.0501821	DMC1		6	8	0	3	2	7	1	2	3	5
ENSG00000090470	E2 vs Media	-51.5768	0.0501822	PDCD7		876	574	607	615	524	729	512	635	551	668
ENSG00000013503	E2 vs Media	22.1358	0.0502485	POLR3B		163	173	105	152	134	220	142	185	150	208
ENSG00000132005	E2 vs Media	-56.237	0.0502832	RFX1		837	525	539	548	507	703	500	590	483	596
ENSG00000272866	E2 vs Media	-3.29559	0.0502967	RP11-12D24.10		5	5	7	2	5	1	3	2	6	1
ENSG00000130997	E2 vs Media	-13.9473	0.0503203	POLN		90	73	95	79	67	85	68	76	78	69
ENSG00000249790	E2 vs Media	7.48357	0.050381	RP11-20D14.6		24	19	21	42	9	11	33	56	26	47
ENSG00000160703	E2 vs Media	-24.095	0.0503811	NLRX1		438	292	264	298	294	379	310	350	302	403
ENSG00000096088	E2 vs Media	3.64334	0.0505257	PGC		7	8	7	16	3	7	3	12	5	5
ENSG00000279233	E2 vs Media	-15.7457	0.0505566	RP11-158L12.4		127	60	65	66	81	69	57	94	100	113
ENSG00000211679	E2 vs Media	-37.1766	0.050573	IGLC3		651	418	90	111	146	192	217	259	145	116
ENSG00000258260	E2 vs Media	-2.59757	0.0506521	RP11-977G19.14		3	1	7	1	5	5	2	4	6	2
ENSG00000122644	E2 vs Media	15.8252	0.0506817	ARL4A		206	173	145	184	130	213	178	276	215	268
ENSG00000132434	E2 vs Media	16.7157	0.0507856	LANCL2		212	199	166	216	151	224	149	226	222	274
ENSG00000136250	E2 vs Media	119.183	0.0507947	AOAH		1565	1426	2307	2832	1227	1671	885	1251	1870	2556
ENSG00000241360	E2 vs Media	-17.8551	0.0509029	PDXP		130	58	47	49	74	57	49	78	74	76
ENSG00000107954	E2 vs Media	-10.6057	0.0509107	NEURL1		61	33	45	46	51	53	52	43	42	58
ENSG00000265867	E2 vs Media	-2.79795	0.0509284	MIR4516		6	2	3	6	5	4	6	4	12	6
ENSG00000008710	E2 vs Media	-339.359	0.0509362	PKD1		5208	3084	3084	3341	3111	3783	2542	3123	2903	3854
ENSG00000237338	E2 vs Media	-2.22883	0.0509365	FTCD-AS1		1	1	3	1	6	4	6	0	2	4
ENSG00000167106	E2 vs Media	-368.088	0.050997	FAM102A		8065	5511	5212	5666	7364	8976	4631	6328	3898	4989
ENSG00000225579	E2 vs Media	2.82481	0.0510145	EDNRB-AS1		11	11	5	10	1	7	4	8	6	9
ENSG00000180279	E2 vs Media	-5.01529	0.0510391	MGC45922		20	11	6	7	10	6	14	10	17	14
ENSG00000167900	E2 vs Media	-21.2208	0.0510521	TK1		249	181	72	91	80	77	128	120	96	91
ENSG00000188895	E2 vs Media	-146.569	0.0511002	MSL1		3968	3099	3273	3269	2956	3978	2617	3441	2715	3288
ENSG00000119682	E2 vs Media	89.065	0.051128	AREL1		1826	1518	1507	1905	1496	2252	1535	2081	1610	2081
ENSG00000244677	E2 vs Media	2.74417	0.0511788	RN7SL706P		1	4	3	9	4	10	1	3	3	4
ENSG00000020129	E2 vs Media	-77.0225	0.051241	NCDN		946	534	737	755	592	659	508	705	499	640
ENSG00000241860	E2 vs Media	4.40127	0.0513087	RP11-34P13.13		5	12	7	12	4	11	1	8	4	5
ENSG00000232613	E2 vs Media	13.4003	0.0513887	AC007386.4		82	88	57	50	60	105	44	78	55	99
ENSG00000265429	E2 vs Media	2.95773	0.0513929	MIR4782		2	2	5	8	3	5	1	7	1	9
ENSG00000267607	E2 vs Media	3.4931	0.0514016	CTD-2369P2.8		3	3	2	8	6	8	3	12	5	12
ENSG00000206865	E2 vs Media	1.76243	0.0514829	Y_RNA		1	3	3	5	1	4	1	4	4	6
ENSG00000023572	E2 vs Media	18.8986	0.0514836	GLRX2		71	102	66	97	82	140	85	112	95	132
ENSG00000198925	E2 vs Media	-81.2559	0.0514915	ATG9A		1724	1233	1333	1392	1143	1523	1038	1312	1123	1367
ENSG00000213262	E2 vs Media	-2.53356	0.0515116	VDAC2P3		8	3	8	4	4	1	4	3	3	5
ENSG00000233695	E2 vs Media	-25.4403	0.0516011	GAS6-AS1		421	292	192	193	305	329	123	173	151	191
ENSG00000125848	E2 vs Media	-8.52926	0.0517525	FLRT3		31	0	0	1	1	1	2	3	19	2
ENSG00000165959	E2 vs Media	125.861	0.0517583	CLMN		1172	956	457	680	1492	2492	1047	1354	1294	1848
ENSG00000198836	E2 vs Media	106.688	0.0517997	OPA1		1367	1465	1261	1441	1285	1917	1407	1950	1289	1617
ENSG00000185615	E2 vs Media	7.46694	0.0518114	PDIA2		24	30	21	36	12	12	22	26	16	46
ENSG00000241350	E2 vs Media	2.12023	0.0518736	PMS2P11		0	7	1	1	1	2	1	5	3	4
ENSG00000121933	E2 vs Media	7.70454	0.0519411	TMIGD3		20	28	2	2	37	76	7	16	3	5
ENSG00000228366	E2 vs Media	-5.72321	0.0519604	RP11-18B3.3		24	18	26	17	30	28	26	30	33	41
ENSG00000229330	E2 vs Media	-7.35149	0.0521495	AC006947.1		29	16	24	8	30	24	9	12	8	12
ENSG00000262920	E2 vs Media	-5.05577	0.0521923	RP11-1260E13.1		11	4	2	0	29	20	7	4	1	3
ENSG00000163888	E2 vs Media	-2.19911	0.0522365	CAMK2N2		3	2	4	2	0	3	8	2	5	3
ENSG00000170873	E2 vs Media	68.7845	0.05231	MTSS1		1609	1359	1127	1435	696	995	841	1151	999	1349
ENSG00000224776	E2 vs Media	3.95355	0.0523151	RPSAP50		19	12	3	6	8	19	11	17	11	29
ENSG00000232792	E2 vs Media	5.78755	0.0523507	FTH1P25		17	16	20	18	17	34	9	25	13	30
ENSG00000254842	E2 vs Media	-6.40616	0.052363	RP11-890B15.2		41	19	27	28	29	32	22	36	31	21
ENSG00000104756	E2 vs Media	39.879	0.0523741	KCTD9		559	533	497	551	454	591	401	611	439	660
ENSG00000185507	E2 vs Media	-150.942	0.0524303	IRF7		2444	1474	1033	1108	890	1257	2393	2971	1281	1623
ENSG00000234473	E2 vs Media	-15.8628	0.0524434	ZNF101P2		42	35	85	38	57	59	32	41	62	68
ENSG00000170677	E2 vs Media	41.4194	0.0524578	SOCS6		402	370	161	216	393	669	476	615	391	562
ENSG00000268154	E2 vs Media	-8.18498	0.0524951	Metazoa_SRP		67	40	40	41	39	32	16	28	31	24
ENSG00000167522	E2 vs Media	-319.713	0.0525291	ANKRD11		6941	4565	4201	4536	4661	5800	3462	4651	4059	5196
ENSG00000207582	E2 vs Media	2.11138	0.0525545	MIR30B		1	6	4	5	3	3	1	5	0	3
ENSG00000171503	E2 vs Media	28.6096	0.0525952	ETFDH		287	249	290	350	272	428	304	412	280	425
ENSG00000128683	E2 vs Media	4.39779	0.0526132	GAD1		14	19	4	2	1	9	5	8	2	14
ENSG00000236266	E2 vs Media	4.86899	0.052701	RP3-467L1.4		15	19	7	13	12	27	18	24	29	43
ENSG00000279730	E2 vs Media	-4.06309	0.0527488	SETD8P1		18	12	13	11	9	9	12	13	14	7
ENSG00000196189	E2 vs Media	77.8008	0.0527851	SEMA4A		1181	992	624	913	686	1115	485	607	788	1056
ENSG00000142235	E2 vs Media	-43.2167	0.0528653	LMTK3		553	340	350	361	336	362	195	261	259	320
ENSG00000270885	E2 vs Media	-6.42994	0.0529583	RASL10B		19	14	26	6	14	19	11	15	20	15
ENSG00000278987	E2 vs Media	-10.5125	0.0529708	LA16c-431H6.7		86	62	46	59	82	74	58	68	58	57
ENSG00000214941	E2 vs Media	20.7815	0.0530298	ZSWIM7		340	283	208	287	312	399	270	378	267	404
ENSG00000240787	E2 vs Media	-8.06098	0.0530519	RP11-615J4.4		66	41	54	41	49	62	29	43	38	37
ENSG00000267552	E2 vs Media	-2.85556	0.0530829	CTD-2528L19.4		8	5	8	3	8	4	5	6	5	5
ENSG00000257956	E2 vs Media	2.54694	0.0531596	NOP56P3		2	4	1	4	1	2	2	8	0	3
ENSG00000120709	E2 vs Media	-65.2439	0.0531865	FAM53C		1072	810	891	882	756	1096	872	1008	824	973
ENSG00000131069	E2 vs Media	61.0103	0.0531936	ACSS2		1228	975	758	952	741	1008	634	904	1507	2156
ENSG00000237489	E2 vs Media	18.1035	0.0532137	LINC00959		165	159	63	124	90	124	76	92	73	118
ENSG00000250040	E2 vs Media	2.5879	0.0532226	RAF1P1		6	9	4	4	1	1	0	8	0	3
ENSG00000105409	E2 vs Media	-9.24525	0.0532712	ATP1A3		144	92	102	110	57	72	46	57	94	108
ENSG00000258057	E2 vs Media	9.54666	0.0532942	BCDIN3D-AS1		88	67	35	59	59	87	37	74	38	56
ENSG00000270016	E2 vs Media	3.05122	0.0534086	RP11-932O9.8		6	6	3	14	5	7	1	4	8	12
ENSG00000221063	E2 vs Media	4.17517	0.0534533	MIR1296		10	16	9	14	5	17	10	12	7	12
ENSG00000225133	E2 vs Media	3.08334	0.0534963	MORF4L1P4		2	9	5	4	3	9	0	2	1	6
ENSG00000183579	E2 vs Media	-5.72345	0.0535945	ZNRF3		41	28	40	32	50	53	36	43	35	51
ENSG00000238366	E2 vs Media	4.18917	0.0536401	Y_RNA		15	13	3	10	14	16	6	9	3	22
ENSG00000264056	E2 vs Media	-6.02103	0.0536501	MIR5685		16	8	15	3	12	9	10	4	10	15
ENSG00000235445	E2 vs Media	-3.23359	0.0536641	XXbac-B476C20.14		15	4	7	10	5	4	6	8	9	2
ENSG00000235989	E2 vs Media	-9.60852	0.0536849	MORC2-AS1		74	61	51	54	67	57	34	43	64	61
ENSG00000100564	E2 vs Media	-29.6468	0.053687	PIGH		297	240	233	269	256	276	251	280	286	308
ENSG00000153132	E2 vs Media	2.08075	0.0537229	CLGN		6	8	2	4	3	6	2	5	2	5
ENSG00000187862	E2 vs Media	-28.4223	0.0537493	TTC24		487	311	189	179	175	174	68	130	116	127
ENSG00000122543	E2 vs Media	-11.6734	0.0538322	OCM		92	81	34	27	104	95	32	32	37	36
ENSG00000201555	E2 vs Media	1.68336	0.0538419	Y_RNA		2	3	0	4	2	2	0	2	2	5
ENSG00000283421	E2 vs Media	4.10043	0.0539097	AF001550.9		7	8	2	6	5	17	1	8	7	10
ENSG00000197226	E2 vs Media	-182.485	0.0539284	TBC1D9B		5250	3817	2746	3003	3518	4946	4183	5107	3537	4435
ENSG00000279304	E2 vs Media	1.59169	0.053949	RP11-573M3.6		5	9	4	6	7	11	5	5	6	10
ENSG00000160336	E2 vs Media	40.8322	0.054014	ZNF761		602	554	445	565	525	785	493	688	466	593
ENSG00000256280	E2 vs Media	-5.12369	0.0540197	RP11-466C23.5		23	16	4	1	10	7	10	4	13	9
ENSG00000104964	E2 vs Media	-227.95	0.0540235	AES		3032	1819	1809	2127	2017	2586	1631	1945	1510	1590
ENSG00000179361	E2 vs Media	-39.5903	0.0540311	ARID3B		893	583	616	639	608	763	529	737	537	704
ENSG00000226864	E2 vs Media	-3.96538	0.0540493	ATE1-AS1		9	10	10	5	15	6	8	6	9	10
ENSG00000239868	E2 vs Media	7.04045	0.0541829	RN7SL34P		29	29	10	22	19	29	9	29	16	23
ENSG00000166816	E2 vs Media	9.05705	0.0541982	LDHD		107	84	35	45	66	99	29	59	32	61
ENSG00000213014	E2 vs Media	-3.43529	0.0542685	VN2R17P		6	1	6	0	2	3	5	2	9	8
ENSG00000246263	E2 vs Media	21.9906	0.0543081	UBR5-AS1		265	274	159	203	237	294	155	243	160	226
ENSG00000252244	E2 vs Media	7.89916	0.0543316	RNU7-3P		12	27	14	14	10	34	5	10	14	24
ENSG00000137106	E2 vs Media	-44.9149	0.0543357	GRHPR		813	549	541	616	580	622	485	666	546	687
ENSG00000100344	E2 vs Media	4.40448	0.0543706	PNPLA3		7	8	3	11	10	12	3	19	11	15
ENSG00000184903	E2 vs Media	17.3718	0.0543782	IMMP2L		147	122	111	144	117	164	65	118	102	171
ENSG00000255843	E2 vs Media	5.44082	0.054395	AP000593.7		15	17	10	16	15	19	8	27	15	25
ENSG00000105576	E2 vs Media	-68.7393	0.0544052	TNPO2		1732	1180	1230	1397	1138	1503	1108	1423	1164	1426
ENSG00000227788	E2 vs Media	-3.5231	0.0544453	MTCO3P43		15	4	9	11	8	5	9	10	10	8
ENSG00000100982	E2 vs Media	-72.6373	0.0545199	PCIF1		1746	1205	1141	1357	1184	1530	1162	1458	1191	1427
ENSG00000235613	E2 vs Media	7.09216	0.0545801	NSRP1P1		51	45	40	68	48	63	25	46	35	45
ENSG00000204380	E2 vs Media	7.80298	0.0546016	AC005042.4		21	33	18	23	27	49	13	25	8	15
ENSG00000186645	E2 vs Media	3.10677	0.0546182	SPDYE17		3	7	10	9	2	2	3	11	0	9
ENSG00000127415	E2 vs Media	-65.2941	0.0546604	IDUA		869	493	586	636	483	544	422	523	475	636
ENSG00000197721	E2 vs Media	2.99134	0.0546865	CR1L		7	7	8	13	3	6	6	15	8	13
ENSG00000134285	E2 vs Media	-42.5452	0.0547858	FKBP11		777	471	700	709	410	583	358	480	507	639
ENSG00000200403	E2 vs Media	3.61932	0.0549184	RNU6-1099P		10	9	3	8	6	11	5	10	3	13
ENSG00000102837	E2 vs Media	-2.39954	0.0550019	OLFM4		8	2	0	1	9	10	15	15	2	0
ENSG00000107147	E2 vs Media	-11.7804	0.0550155	KCNT1		93	62	63	70	49	53	56	46	52	55
ENSG00000229324	E2 vs Media	2.33885	0.0550683	NUTF2P7		1	4	3	6	1	3	3	3	1	8
ENSG00000187479	E2 vs Media	-3.9836	0.0551681	C11orf96		22	15	13	16	13	8	10	5	16	16
ENSG00000175741	E2 vs Media	5.95522	0.055237	RWDD4P2		29	25	11	19	17	37	25	41	22	34
ENSG00000232628	E2 vs Media	-2.70368	0.0552484	RP11-365O16.3		12	6	11	5	5	5	5	6	4	4
ENSG00000160190	E2 vs Media	29.7574	0.0552498	SLC37A1		597	487	336	443	318	421	317	472	400	571
ENSG00000162817	E2 vs Media	-33.9708	0.0552722	C1orf115		200	156	24	28	51	66	306	304	156	122
ENSG00000141519	E2 vs Media	-7.64946	0.055358	CCDC40		27	19	14	14	52	39	17	16	21	23
ENSG00000271580	E2 vs Media	14.7188	0.0553704	RP11-536L3.4		69	72	49	71	63	60	21	71	42	83
ENSG00000234540	E2 vs Media	2.89739	0.0554096	RP3-448I9.1		3	7	7	4	1	7	2	9	2	7
ENSG00000197548	E2 vs Media	140.465	0.0554104	ATG7		1801	1687	1228	1377	1537	2329	1447	1943	1940	2845
ENSG00000161914	E2 vs Media	-21.6856	0.0554161	ZNF653		180	121	128	109	128	129	113	126	120	161
ENSG00000248318	E2 vs Media	20.932	0.0554286	RP11-713M15.1		93	71	63	80	98	163	58	100	88	182
ENSG00000092108	E2 vs Media	79.0195	0.0554317	SCFD1		582	655	568	649	533	762	456	683	639	952
ENSG00000227765	E2 vs Media	3.16422	0.0554547	MYL12BP2		16	14	2	9	2	4	7	15	4	8
ENSG00000232406	E2 vs Media	3.55691	0.0555232	RP11-234K24.3		3	3	3	5	0	5	4	13	6	14
ENSG00000197885	E2 vs Media	16.6149	0.0555622	NKIRAS1		204	178	165	172	141	206	137	237	142	212
ENSG00000143952	E2 vs Media	57.7122	0.0555902	VPS54		656	655	513	615	591	864	614	862	610	842
ENSG00000279361	E2 vs Media	-16.4454	0.0556411	RP11-360N9.3		81	56	119	94	111	101	55	73	66	89
ENSG00000161281	E2 vs Media	-8.93391	0.055664	COX7A1		84	54	78	82	67	62	59	77	49	61
ENSG00000171045	E2 vs Media	-45.0681	0.0557945	TSNARE1		845	520	456	504	479	686	400	487	449	523
ENSG00000278685	E2 vs Media	-2.93245	0.0558217	IQCA1L		10	7	14	7	8	7	4	8	9	6
ENSG00000084444	E2 vs Media	28.3003	0.0558576	FAM234B		338	327	207	242	255	425	300	398	296	408
ENSG00000139197	E2 vs Media	-45.7302	0.0558898	PEX5		742	499	516	528	540	751	432	576	560	609
ENSG00000276256	E2 vs Media	4.3788	0.0559629	AC011043.1		6	12	11	17	6	17	1	4	0	1
ENSG00000113272	E2 vs Media	18.3743	0.0559851	THG1L		202	189	105	149	116	225	106	149	131	141
ENSG00000226649	E2 vs Media	-4.61516	0.0560483	AC019118.4		22	10	12	4	9	7	6	12	7	2
ENSG00000092020	E2 vs Media	40.0687	0.0561087	PPP2R3C		382	402	352	412	371	488	336	473	366	572
ENSG00000173818	E2 vs Media	-26.3207	0.0561237	ENDOV		517	326	273	293	308	373	199	286	252	309
ENSG00000179097	E2 vs Media	-1.37457	0.0561324	HTR1F		3	2	2	2	4	2	3	3	4	2
ENSG00000239642	E2 vs Media	-2.62537	0.0561329	MEIKIN		5	1	1	2	9	5	4	2	3	1
ENSG00000137198	E2 vs Media	8.52926	0.0561545	GMPR		62	57	16	37	21	33	111	154	40	65
ENSG00000184451	E2 vs Media	-5.47055	0.0562451	CCR10		27	5	16	14	8	10	12	15	12	9
ENSG00000126249	E2 vs Media	-7.38124	0.0562639	PDCD2L		40	26	38	34	24	36	22	20	33	22
ENSG00000211905	E2 vs Media	-1.6609	0.0563196	IGHJ1		6	2	5	1	1	1	2	1	1	2
ENSG00000240452	E2 vs Media	2.66011	0.0563798	MTCO1P29		8	8	3	4	4	5	0	6	2	10
ENSG00000168040	E2 vs Media	-20.9148	0.0564099	FADD		211	98	122	99	109	161	101	136	106	127
ENSG00000265092	E2 vs Media	-3.1048	0.0564726	MIR4484		10	3	7	6	8	7	2	4	8	2
ENSG00000178966	E2 vs Media	-38.2368	0.0565041	RMI1		300	266	253	262	298	347	346	337	290	329
ENSG00000279583	E2 vs Media	-9.10482	0.0565119	RP11-368N21.5		87	39	48	38	40	46	32	45	39	56
ENSG00000187735	E2 vs Media	106.373	0.0565729	TCEA1		1039	1129	924	1140	962	1538	924	1281	936	1118
ENSG00000198840	E2 vs Media	33.2197	0.056647	MT-ND3		266	216	186	233	294	360	216	381	165	324
ENSG00000207789	E2 vs Media	5.84184	0.056698	MIR26A2		24	18	11	28	16	14	9	23	6	22
ENSG00000232970	E2 vs Media	9.2651	0.0567177	POLHP1		34	35	36	57	26	50	26	37	27	46
ENSG00000177917	E2 vs Media	-22.5407	0.0568036	ARL6IP6		456	382	340	332	403	524	358	438	373	451
ENSG00000231544	E2 vs Media	1.84915	0.0568217	RSL24D1P11		1	3	3	5	2	2	0	5	0	2
ENSG00000146872	E2 vs Media	-59.8252	0.0568351	TLK2		1006	808	929	944	942	1152	767	1056	863	958
ENSG00000227108	E2 vs Media	-2.11505	0.0569435	IGHD1-14		3	3	5	1	1	0	5	1	3	3
ENSG00000066735	E2 vs Media	-1.46694	0.0569969	KIF26A		5	5	5	4	1	0	2	1	4	0
ENSG00000166073	E2 vs Media	3.81379	0.0570251	GPR176		12	18	3	3	2	12	9	11	14	24
ENSG00000229806	E2 vs Media	-1.96114	0.0570294	RPS15P5		5	3	3	2	2	3	6	1	3	2
ENSG00000259347	E2 vs Media	-2.94046	0.0570485	RP11-798K3.2		14	3	7	2	3	5	7	7	5	7
ENSG00000129521	E2 vs Media	-7.49846	0.0570761	EGLN3		146	90	33	39	25	35	38	40	64	78
ENSG00000125869	E2 vs Media	2.8776	0.0570869	LAMP5		11	9	1	11	3	5	5	10	2	4
ENSG00000146205	E2 vs Media	-4.54227	0.0571526	ANO7		50	37	34	41	30	33	29	29	29	28
ENSG00000130119	E2 vs Media	-43.8574	0.0571848	GNL3L		801	651	613	652	626	828	622	766	706	774
ENSG00000198729	E2 vs Media	-5.21994	0.057238	PPP1R14C		6	5	7	3	18	25	18	16	16	3
ENSG00000133275	E2 vs Media	-193.503	0.0572789	CSNK1G2		3795	2427	2488	2577	2266	3098	2168	2793	2278	2860
ENSG00000188906	E2 vs Media	150.603	0.0573214	LRRK2		1045	1084	1586	2190	792	1234	882	1178	1424	1828
ENSG00000254984	E2 vs Media	-2.59889	0.0573223	FTLP6		10	5	10	4	6	9	5	4	6	6
ENSG00000178193	E2 vs Media	3.70511	0.057366	RP4-682C21.5		7	3	0	9	3	10	0	8	3	5
ENSG00000232629	E2 vs Media	-4.98925	0.0573774	HLA-DQB2		77	48	0	1	1	0	0	0	56	59
ENSG00000109911	E2 vs Media	15.3336	0.0573905	ELP4		121	134	115	127	113	186	130	174	120	176
ENSG00000196747	E2 vs Media	-15.7585	0.0575065	HIST1H2AI		147	105	49	61	50	66	108	91	83	80
ENSG00000277406	E2 vs Media	-14.4175	0.057527	CH17-385C13.2		74	58	96	86	100	95	50	78	91	84
ENSG00000142089	E2 vs Media	-83.3968	0.0575423	IFITM3		642	375	147	194	126	188	1122	1194	211	234
ENSG00000170448	E2 vs Media	57.4302	0.0575442	NFXL1		768	706	592	769	610	901	486	635	717	992
ENSG00000264063	E2 vs Media	-137.945	0.05758	MIR3687-2		120	70	376	119	33	33	222	71	202	59
ENSG00000018408	E2 vs Media	-5.16037	0.0576111	WWTR1		21	13	27	24	18	15	17	19	22	22
ENSG00000226478	E2 vs Media	3.04087	0.0576367	UPF3AP1		4	8	1	5	1	2	4	7	4	11
ENSG00000182541	E2 vs Media	-125.444	0.057661	LIMK2		2224	1676	1539	1506	2173	2541	1270	1848	1369	1625
ENSG00000165695	E2 vs Media	-4.75229	0.0577363	AK8		11	3	9	11	12	15	19	6	10	12
ENSG00000211835	E2 vs Media	4.51504	0.0577821	TRAJ56		5	14	15	17	8	14	7	10	6	19
ENSG00000234134	E2 vs Media	4.81372	0.0577859	RP11-383C5.5		13	7	10	11	4	14	3	19	5	16
ENSG00000266758	E2 vs Media	-3.10836	0.0577867	MIR3680-2		11	3	12	10	11	10	9	6	3	7
ENSG00000178537	E2 vs Media	22.8114	0.0578005	SLC25A20		312	238	271	356	283	419	279	384	250	373
ENSG00000143921	E2 vs Media	-2.04288	0.0578529	ABCG8		2	1	3	2	3	4	5	0	3	1
ENSG00000213280	E2 vs Media	-6.27566	0.0578582	RP11-212P7.1		26	15	25	11	20	26	16	20	19	16
ENSG00000229454	E2 vs Media	2.28433	0.0579404	RP11-202I11.2		7	7	0	1	1	3	1	9	2	4
ENSG00000155959	E2 vs Media	30.599	0.0579631	VBP1		311	344	288	332	315	463	314	450	304	392
ENSG00000224565	E2 vs Media	2.66451	0.0580807	RP1-148H17.1		14	19	10	9	1	4	13	21	3	7
ENSG00000267610	E2 vs Media	-2.12065	0.058085	AC007787.2		5	4	5	1	6	3	2	0	3	4
ENSG00000253203	E2 vs Media	6.25985	0.0581032	GUSBP3		1	15	9	7	7	9	3	13	6	23
ENSG00000272841	E2 vs Media	5.01116	0.0581292	RP3-428L16.2		20	19	13	22	10	22	11	21	15	23
ENSG00000133641	E2 vs Media	35.2356	0.0582081	C12orf29		275	295	264	350	268	415	212	305	244	306
ENSG00000229497	E2 vs Media	2.98346	0.0582342	AC005189.6		4	9	3	10	4	6	1	6	7	7
ENSG00000240230	E2 vs Media	-47.2694	0.0582378	COX19		1013	686	715	776	794	957	552	804	648	779
ENSG00000100714	E2 vs Media	32.772	0.0582943	MTHFD1		655	505	604	733	610	876	512	726	483	695
ENSG00000272382	E2 vs Media	-12.861	0.0583345	CTD-2035E11.4		89	53	52	43	63	51	30	44	37	38
ENSG00000166592	E2 vs Media	2.64988	0.0584187	RRAD		10	15	3	5	5	9	5	9	6	9
ENSG00000226970	E2 vs Media	-3.98984	0.0584313	RP11-82H13.2		13	12	10	11	12	12	10	5	13	4
ENSG00000148200	E2 vs Media	3.40397	0.058531	NR6A1		124	99	50	61	57	84	77	109	76	102
ENSG00000271555	E2 vs Media	-2.36717	0.0585599	CTD-3214K23.1		7	6	4	1	8	2	3	1	1	2
ENSG00000221909	E2 vs Media	18.2172	0.0585911	FAM200A		182	190	152	188	190	252	134	226	157	197
ENSG00000257924	E2 vs Media	3.53074	0.0587872	RP11-493L12.5		15	15	16	25	8	7	11	18	8	20
ENSG00000197272	E2 vs Media	6.78246	0.0587967	IL27		31	28	26	34	13	31	23	35	12	30
ENSG00000164904	E2 vs Media	-6.58961	0.0588246	ALDH7A1		62	44	30	35	56	76	25	23	46	36
ENSG00000147488	E2 vs Media	34.0377	0.0588533	ST18		355	367	16	6	154	298	284	404	37	64
ENSG00000187325	E2 vs Media	61.8132	0.058855	TAF9B		551	607	514	627	491	727	306	474	467	593
ENSG00000188451	E2 vs Media	16.2782	0.0588856	SRP72P2		107	103	64	66	95	140	71	126	99	170
ENSG00000198010	E2 vs Media	4.043	0.0589291	DLGAP2		20	15	3	4	13	28	13	29	6	11
ENSG00000248791	E2 vs Media	11.6148	0.0589434	CTD-2165H16.3		51	77	60	58	55	87	35	55	48	79
ENSG00000225513	E2 vs Media	3.48751	0.0589607	RP11-165N19.2		3	7	4	4	8	14	6	9	3	16
ENSG00000264421	E2 vs Media	5.59505	0.0590405	RP11-401F2.4		25	21	15	30	20	25	12	26	14	27
ENSG00000199567	E2 vs Media	-2.91333	0.0590437	Y_RNA		9	4	7	5	12	10	6	6	8	8
ENSG00000184545	E2 vs Media	-22.9656	0.05912	DUSP8		209	112	206	205	91	124	181	211	152	188
ENSG00000054282	E2 vs Media	30.799	0.0591586	SDCCAG8		400	410	324	367	342	479	314	438	320	457
ENSG00000211827	E2 vs Media	4.97175	0.0591628	TRDJ2		19	18	40	58	12	10	6	15	9	21
ENSG00000227533	E2 vs Media	4.31432	0.0592349	SLC2A1-AS1		17	20	22	24	12	23	16	30	24	35
ENSG00000255221	E2 vs Media	1.63271	0.0592441	CARD17		9	9	2	4	0	2	1	2	0	3
ENSG00000276691	E2 vs Media	-6.26762	0.0592662	RP5-1057I20.5		32	26	33	31	42	47	23	25	30	23
ENSG00000204177	E2 vs Media	26.6457	0.0592998	BMS1P1		306	316	70	110	59	65	124	190	70	119
ENSG00000206992	E2 vs Media	3.86637	0.0593138	RNU6-574P		1	4	1	8	3	13	2	5	1	2
ENSG00000070610	E2 vs Media	-66.1136	0.0593241	GBA2		1964	1382	1468	1536	1345	1829	1355	1780	1416	1829
ENSG00000160007	E2 vs Media	-164.46	0.0593902	ARHGAP35		3110	2465	2733	2900	2345	3346	2828	3335	2785	3176
ENSG00000125743	E2 vs Media	-66.0627	0.0594286	SNRPD2		787	498	483	577	504	740	584	601	520	534
ENSG00000249138	E2 vs Media	-9.66888	0.0594341	SLED1		41	30	43	26	40	28	27	37	42	49
ENSG00000226163	E2 vs Media	4.82101	0.059441	RP11-167P22.3		10	14	12	15	6	10	4	14	3	13
ENSG00000278596	E2 vs Media	3.57969	0.0594906	MIR6077		72	68	0	1	1	3	3	5	0	5
ENSG00000259548	E2 vs Media	-4.94149	0.0595318	RP11-38G5.2		15	10	19	13	25	15	13	18	9	11
ENSG00000234848	E2 vs Media	5.14726	0.0595386	CTD-3105H18.7		11	19	11	15	9	10	5	22	11	16
ENSG00000261575	E2 vs Media	-6.36629	0.0597012	RP11-259G18.1		11	2	24	25	42	38	22	21	11	13
ENSG00000248514	E2 vs Media	-2.68385	0.0597076	CTC-338M12.1		8	0	5	3	3	2	5	1	2	5
ENSG00000259286	E2 vs Media	2.6902	0.0597212	RP11-696L21.2		10	7	5	5	2	14	4	8	1	6
ENSG00000146143	E2 vs Media	21.5077	0.0597238	PRIM2		169	192	152	210	159	270	182	234	190	223
ENSG00000199411	E2 vs Media	-2.51695	0.0597399	SNORD62		10	1	2	2	3	3	2	3	6	2
ENSG00000204624	E2 vs Media	-4.09321	0.0597612	DISP3		20	11	11	5	11	12	10	10	13	13
ENSG00000274034	E2 vs Media	2.12949	0.0597711	MIR6813		5	2	3	4	0	6	2	5	2	9
ENSG00000107551	E2 vs Media	111.218	0.0598214	RASSF4		1739	1341	920	1339	876	1450	927	1156	815	1275
ENSG00000225222	E2 vs Media	2.72683	0.0599343	CHCHD4P5		5	10	8	12	3	12	6	8	9	10
ENSG00000260733	E2 vs Media	6.17432	0.0599346	RP11-264L1.4		8	18	22	20	11	21	12	25	15	33
ENSG00000198171	E2 vs Media	-32.8223	0.0599703	DDRGK1		548	385	400	439	413	489	416	492	350	468
ENSG00000227777	E2 vs Media	7.12394	0.0600487	RP4-738P11.3		6	17	9	33	7	5	4	6	16	26
ENSG00000253667	E2 vs Media	15.3496	0.0600662	RP11-30L15.4		77	79	73	78	72	132	53	83	54	101
ENSG00000213609	E2 vs Media	3.26911	0.0601456	RP11-170M17.2		7	5	3	4	2	5	2	14	1	7
ENSG00000260526	E2 vs Media	-5.15321	0.0601617	RP11-73K9.2		32	24	23	18	36	42	32	38	41	45
ENSG00000244052	E2 vs Media	2.08256	0.0601918	RPL5P24		0	2	2	2	2	1	0	7	1	6
ENSG00000207697	E2 vs Media	5.64701	0.0602144	MIR573		33	34	29	37	22	29	18	39	34	49
ENSG00000261594	E2 vs Media	2.99079	0.0602295	TPBGL		6	11	1	2	6	7	2	7	3	10
ENSG00000222345	E2 vs Media	-3.94016	0.0603175	SNORD19		20	13	14	16	14	8	7	9	13	7
ENSG00000261079	E2 vs Media	-6.60487	0.0603971	RP11-252A24.3		53	29	23	27	38	42	35	40	29	29
ENSG00000143772	E2 vs Media	-359.209	0.0604343	ITPKB		8208	5685	5402	5738	5492	7555	4713	6015	5625	6776
ENSG00000152953	E2 vs Media	4.46241	0.0604741	STK32B		39	46	2	2	10	20	7	10	8	13
ENSG00000265415	E2 vs Media	4.33244	0.0605456	CTD-2510F5.4		13	10	13	16	9	20	7	21	12	21
ENSG00000100908	E2 vs Media	-14.447	0.0605503	EMC9		158	86	113	116	82	108	106	135	109	126
ENSG00000138686	E2 vs Media	17.755	0.0605504	BBS7		176	157	143	192	165	214	148	211	97	173
ENSG00000102683	E2 vs Media	-3.44685	0.0605806	SGCG		5	3	6	6	12	14	9	2	10	7
ENSG00000160352	E2 vs Media	27.4619	0.0606508	ZNF714		564	499	158	193	275	392	310	507	356	442
ENSG00000269737	E2 vs Media	-37.8705	0.0606763	RP11-345P4.6		407	265	292	271	321	315	172	256	215	273
ENSG00000270689	E2 vs Media	3.09383	0.0606795	BUD13P1		8	8	12	15	4	13	5	11	6	11
ENSG00000197557	E2 vs Media	7.78863	0.0607749	TTC30A		67	49	26	45	51	77	35	69	57	78
ENSG00000265112	E2 vs Media	-3.82768	0.0608009	MIR3153		38	22	4	2	5	4	9	4	17	23
ENSG00000114812	E2 vs Media	-62.5405	0.0608685	VIPR1		1191	775	713	819	1099	1336	435	593	535	636
ENSG00000117586	E2 vs Media	-14.032	0.060952	TNFSF4		104	78	89	89	74	70	130	128	47	73
ENSG00000112096	E2 vs Media	1431.87	0.0609702	SOD2		28441	24893	18823	23723	12405	20643	12376	14673	28433	38255
ENSG00000205740	E2 vs Media	10.6937	0.0610114	RP11-363N22.3		50	59	35	47	61	85	47	59	44	92
ENSG00000248516	E2 vs Media	2.48764	0.0610551	RP11-265O12.1		8	8	5	11	7	7	2	9	5	9
ENSG00000070190	E2 vs Media	71.2431	0.0611327	DAPP1		926	920	627	851	525	742	1018	1397	766	987
ENSG00000271797	E2 vs Media	-6.09856	0.0612475	CTC-428G20.6		35	17	15	10	15	25	24	22	24	22
ENSG00000258919	E2 vs Media	-5.19351	0.0612696	RP11-1029J19.4		20	17	28	29	10	3	9	9	23	13
ENSG00000255864	E2 vs Media	2.80975	0.0613445	RP11-444D3.1		4	5	1	8	0	0	6	12	4	8
ENSG00000258437	E2 vs Media	2.71147	0.0613796	RP11-661G16.1		1	4	1	1	0	10	1	6	2	1
ENSG00000156232	E2 vs Media	-50.7122	0.0614669	WHAMM		1236	845	1040	1139	864	1136	873	1132	832	1051
ENSG00000265148	E2 vs Media	-35.9101	0.0614712	TSPOAP1-AS1		697	461	605	654	532	624	386	542	406	517
ENSG00000259722	E2 vs Media	-2.42517	0.0614728	RP11-94P14.1		6	2	5	8	6	3	3	2	7	2
ENSG00000110011	E2 vs Media	-35.3238	0.061475	DNAJC4		659	457	408	435	401	500	365	493	437	502
ENSG00000171533	E2 vs Media	3.43191	0.0614912	MAP6		8	16	4	7	1	3	0	4	2	3
ENSG00000230113	E2 vs Media	-4.14989	0.0615203	AC091177.1		26	13	5	2	20	21	22	25	9	11
ENSG00000048471	E2 vs Media	206.35	0.0615551	SNX29		3084	2768	1390	1946	2471	3764	2509	3217	2600	3601
ENSG00000126264	E2 vs Media	-22.9447	0.0615582	HCST		137	71	102	99	90	147	162	154	120	126
ENSG00000131558	E2 vs Media	88.3088	0.0615672	EXOC4		1052	1074	950	1110	972	1542	994	1259	925	1272
ENSG00000152672	E2 vs Media	5.73138	0.0615727	CLEC4F		34	36	4	20	8	15	28	38	23	32
ENSG00000164949	E2 vs Media	-7.7825	0.0616015	GEM		34	24	21	16	38	44	32	27	28	26
ENSG00000234493	E2 vs Media	2.11367	0.0616589	RHOXF1P1		3	5	1	4	5	7	0	6	4	5
ENSG00000131378	E2 vs Media	-78.8523	0.0616681	RFTN1		2930	2286	2101	2083	2014	2593	1695	2268	1986	2617
ENSG00000101871	E2 vs Media	2.60935	0.0617118	MID1		8	5	2	4	3	14	6	9	3	9
ENSG00000226744	E2 vs Media	2.47138	0.0617471	AC079781.5		6	8	7	12	6	10	5	11	10	13
ENSG00000203286	E2 vs Media	7.25653	0.0618792	Metazoa_SRP		34	28	22	40	30	33	10	38	19	31
ENSG00000122574	E2 vs Media	4.40335	0.0619508	WIPF3		9	12	9	8	10	25	5	18	8	11
ENSG00000242337	E2 vs Media	5.07682	0.0619511	TFP1		8	11	7	20	8	12	8	15	15	25
ENSG00000150667	E2 vs Media	4.75748	0.0619778	FSIP1		5	6	14	31	9	21	6	11	13	14
ENSG00000273011	E2 vs Media	2.88072	0.0619878	RP11-728K20.3		7	10	8	7	9	20	4	10	3	6
ENSG00000272476	E2 vs Media	-9.47984	0.0620127	RP1-191J18.66		60	22	25	28	26	23	22	17	25	31
ENSG00000252198	E2 vs Media	3.80115	0.0620167	Y_RNA		6	10	6	9	6	5	1	13	1	6
ENSG00000109756	E2 vs Media	69.5478	0.0620675	RAPGEF2		1222	1193	1110	1240	847	1309	1220	1633	1012	1338
ENSG00000133247	E2 vs Media	-23.6378	0.0620743	KMT5C		402	249	219	225	213	281	226	291	242	303
ENSG00000177853	E2 vs Media	85.5926	0.0620875	ZNF518A		1857	1716	1709	1933	1764	2416	1767	2477	1693	2290
ENSG00000125631	E2 vs Media	11.782	0.0621083	HTR5BP		89	72	56	74	56	103	70	95	81	136
ENSG00000166246	E2 vs Media	-9.21071	0.0622178	C16orf71		146	99	106	110	100	119	65	75	69	93
ENSG00000232729	E2 vs Media	-29.2287	0.0622211	AC083884.8		185	147	202	163	193	181	125	157	163	196
ENSG00000172031	E2 vs Media	-3.33335	0.0622556	EPHX4		9	1	13	7	5	5	8	4	1	6
ENSG00000203710	E2 vs Media	37.5925	0.0622586	CR1		646	535	237	383	469	700	390	510	488	659
ENSG00000179399	E2 vs Media	2.05513	0.0622721	GPC5		5	8	3	4	0	8	5	6	3	4
ENSG00000244171	E2 vs Media	-3.10181	0.0623276	PBX2P1		13	9	10	9	9	4	7	7	11	10
ENSG00000136842	E2 vs Media	4.81325	0.0623326	TMOD1		19	23	14	23	16	29	18	19	11	24
ENSG00000275158	E2 vs Media	5.58725	0.0623596	TRBV12-5		26	27	24	35	19	32	18	25	7	19
ENSG00000282996	E2 vs Media	-9.1837	0.0623669	RP11-351M16.4		28	17	51	42	38	37	23	28	27	20
ENSG00000161551	E2 vs Media	12.9828	0.0624257	ZNF577		125	117	110	110	113	153	81	144	87	149
ENSG00000270001	E2 vs Media	1.31834	0.0624911	RP11-218C14.8		7	7	1	4	2	5	1	1	3	5
ENSG00000258920	E2 vs Media	-7.58791	0.0625654	FOXN3-AS1		68	45	51	36	46	61	50	64	48	57
ENSG00000154727	E2 vs Media	105.693	0.0625695	GABPA		1010	1116	990	1159	945	1461	1041	1461	1033	1320
ENSG00000271868	E2 vs Media	-3.36241	0.0626327	RP11-1293J14.1		10	1	9	4	3	6	2	4	7	1
ENSG00000259479	E2 vs Media	5.42121	0.0626491	SORD2P		26	35	7	7	16	29	9	23	9	10
ENSG00000187097	E2 vs Media	23.1757	0.0627044	ENTPD5		293	292	241	303	297	370	254	373	237	338
ENSG00000122224	E2 vs Media	-77.2871	0.0628731	LY9		2806	2273	2274	2335	1975	2621	1852	2389	2050	2558
ENSG00000262815	E2 vs Media	4.71122	0.0628887	RP11-565F19.4		17	15	14	16	19	22	7	26	12	28
ENSG00000166897	E2 vs Media	-7.67356	0.0629071	ELFN2		47	30	35	28	19	16	27	33	29	26
ENSG00000137038	E2 vs Media	-25.0925	0.0629215	TMEM261		406	301	263	252	326	450	231	286	232	245
ENSG00000274607	E2 vs Media	-2.84304	0.0629274	RNU6-866P		16	4	7	8	10	11	12	13	10	12
ENSG00000280424	E2 vs Media	-6.73683	0.0629306	CITF22-92A6.2		77	45	35	32	24	37	68	73	46	63
ENSG00000163629	E2 vs Media	24.5901	0.0629797	PTPN13		176	155	129	208	84	167	92	145	138	164
ENSG00000244307	E2 vs Media	4.55581	0.0630013	RN7SL395P		13	15	10	11	4	11	4	13	4	14
ENSG00000201421	E2 vs Media	1.69539	0.0630215	Y_RNA		1	2	0	3	2	2	3	5	0	5
ENSG00000108262	E2 vs Media	-108.607	0.0630385	GIT1		1891	1291	1378	1439	1041	1420	1050	1274	1070	1250
ENSG00000156253	E2 vs Media	12.1107	0.0631346	RWDD2B		167	129	117	140	113	183	102	167	82	115
ENSG00000019485	E2 vs Media	-35.9245	0.0632524	PRDM11		470	337	385	425	297	380	310	339	310	341
ENSG00000235332	E2 vs Media	-2.02919	0.0632734	RPSAP76		9	5	4	2	8	6	3	5	4	2
ENSG00000135439	E2 vs Media	-112.416	0.0633196	AGAP2		1852	1228	1558	1666	1318	1568	934	1326	1110	1280
ENSG00000128039	E2 vs Media	40.5775	0.0633779	SRD5A3		224	213	224	306	385	677	331	412	561	761
ENSG00000140525	E2 vs Media	24.9439	0.0633809	FANCI		330	318	308	364	248	328	194	344	253	311
ENSG00000070961	E2 vs Media	175.189	0.0633848	ATP2B1		3240	3132	2294	2754	2292	3407	2448	3133	2551	3391
ENSG00000174705	E2 vs Media	35.6408	0.0634195	SH3PXD2B		360	317	25	22	295	568	49	73	77	120
ENSG00000244151	E2 vs Media	-4.28399	0.0634456	RP11-148K1.12		33	15	15	19	23	21	18	19	19	25
ENSG00000154262	E2 vs Media	23.3394	0.0635876	ABCA6		65	73	84	183	35	55	45	52	62	94
ENSG00000253736	E2 vs Media	-1.93271	0.0635883	RP11-779O18.3		6	4	2	1	5	2	3	1	2	1
ENSG00000137656	E2 vs Media	24.6501	0.0635894	BUD13		416	335	273	314	267	415	283	398	235	373
ENSG00000205022	E2 vs Media	3.65402	0.0636238	PABPN1L		13	17	15	22	7	17	8	11	8	11
ENSG00000198874	E2 vs Media	27.5446	0.0637118	TYW1		378	387	333	382	356	451	300	434	305	447
ENSG00000250006	E2 vs Media	3.64225	0.0637199	CTB-179I1.1		1	10	4	2	2	3	1	2	1	14
ENSG00000101191	E2 vs Media	-185.49	0.0637695	DIDO1		5279	3642	3790	4226	3978	4991	3071	4241	3447	4323
ENSG00000279913	E2 vs Media	9.59602	0.0637722	AP001962.3		45	42	21	31	18	27	20	61	27	39
ENSG00000260898	E2 vs Media	14.7706	0.0638093	ADPGK-AS1		81	66	44	70	70	94	62	116	68	119
ENSG00000254739	E2 vs Media	4.05226	0.0638101	RP13-46H24.1		30	31	25	36	27	39	23	43	27	27
ENSG00000212452	E2 vs Media	-3.73741	0.0638136	SNORD69		13	5	3	7	11	11	6	5	11	1
ENSG00000128923	E2 vs Media	77.8134	0.0638472	FAM63B		1179	1144	884	1036	1069	1581	1189	1615	1107	1478
ENSG00000245498	E2 vs Media	12.1693	0.0638742	RP11-677M14.7		73	62	45	77	53	93	33	67	42	49
ENSG00000273478	E2 vs Media	-12.3268	0.0640458	RP11-465N4.5		112	50	67	70	55	69	49	58	83	100
ENSG00000273920	E2 vs Media	-2.48884	0.0640755	RP11-761I4.5		10	3	6	1	8	4	1	6	3	3
ENSG00000249912	E2 vs Media	2.76649	0.0641441	TRBV26		6	8	9	12	7	10	4	10	6	13
ENSG00000101084	E2 vs Media	-12.3183	0.0642457	C20orf24		128	68	77	93	79	90	64	84	83	85
ENSG00000105639	E2 vs Media	-337.223	0.0642463	JAK3		6255	4363	5308	5580	5793	6978	2804	3971	3780	4629
ENSG00000175354	E2 vs Media	71.603	0.0642858	PTPN2		979	958	743	972	813	1044	704	978	763	1071
ENSG00000198883	E2 vs Media	3.11413	0.0643549	PNMA5		14	10	7	8	5	8	3	10	5	19
ENSG00000082397	E2 vs Media	140.045	0.0643786	EPB41L3		1809	1622	580	952	1461	2342	1465	1859	1131	1542
ENSG00000121895	E2 vs Media	-17.353	0.064394	TMEM156		231	164	155	183	126	141	160	173	103	115
ENSG00000269867	E2 vs Media	-8.33759	0.0644094	CTD-2583A14.8		74	62	70	49	68	84	58	73	73	88
ENSG00000176974	E2 vs Media	-23.9766	0.0644193	SHMT1		476	366	373	348	280	405	316	411	392	453
ENSG00000160993	E2 vs Media	-21.1733	0.0644457	ALKBH4		283	189	194	181	157	241	174	204	182	200
ENSG00000270095	E2 vs Media	8.33606	0.0645834	RP11-214K3.18		20	33	13	15	20	20	13	33	11	34
ENSG00000119705	E2 vs Media	14.5185	0.0645919	SLIRP		145	120	121	170	144	193	99	152	115	174
ENSG00000147687	E2 vs Media	26.1481	0.0646373	TATDN1		290	254	219	270	268	330	175	313	182	288
ENSG00000145214	E2 vs Media	-174.855	0.0647196	DGKQ		2521	1425	1795	2007	1106	1286	1194	1516	1151	1435
ENSG00000208037	E2 vs Media	-11.7453	0.0647621	MIR320A		86	24	5	12	10	12	17	9	35	37
ENSG00000095203	E2 vs Media	4.25848	0.0647754	EPB41L4B		2	6	0	4	4	10	7	22	5	5
ENSG00000257453	E2 vs Media	-2.72099	0.0649664	RP11-290L1.3		6	4	1	2	6	2	4	2	7	2
ENSG00000171155	E2 vs Media	47.5543	0.0649721	C1GALT1C1		306	401	279	387	300	448	400	514	330	430
ENSG00000237993	E2 vs Media	4.72795	0.0650211	RP11-159M11.2		17	10	8	11	13	22	10	25	19	39
ENSG00000108387	E2 vs Media	10.3069	0.0650429	2019-09-04		55	55	89	126	28	46	64	93	102	136
ENSG00000103005	E2 vs Media	-33.2516	0.065047	USB1		860	579	577	602	519	703	502	670	577	735
ENSG00000127946	E2 vs Media	-73.1151	0.0651071	HIP1		665	522	890	767	432	554	492	624	605	686
ENSG00000265474	E2 vs Media	-1.88324	0.0651378	AC010761.9		5	4	6	3	4	3	3	5	6	2
ENSG00000260361	E2 vs Media	3.89225	0.0651732	CTD-2313J17.5		14	23	13	10	9	20	9	15	13	21
ENSG00000163528	E2 vs Media	-18.2475	0.0652001	CHCHD4		180	127	145	129	129	191	171	187	156	182
ENSG00000237594	E2 vs Media	-2.00828	0.0653272	AP000251.3		6	0	4	5	5	3	3	2	1	0
ENSG00000269388	E2 vs Media	-5.48872	0.0653314	AC018755.16		45	19	10	14	9	8	20	23	16	13
ENSG00000105122	E2 vs Media	-331.322	0.065451	RASAL3		4410	2540	3125	3596	3012	3423	2237	2943	2222	2631
ENSG00000106355	E2 vs Media	16.9944	0.0654798	LSM5		208	188	163	222	200	290	154	214	139	186
ENSG00000204872	E2 vs Media	-3.54821	0.0656385	NAT8B		7	4	8	4	11	6	8	9	5	3
ENSG00000272275	E2 vs Media	3.87886	0.0656504	RP11-791G15.2		1	11	3	11	4	14	4	4	11	10
ENSG00000145996	E2 vs Media	28.0864	0.0657676	CDKAL1		399	400	438	493	407	567	360	528	394	520
ENSG00000270903	E2 vs Media	11.5107	0.0658479	HNRNPA3P9		30	56	29	47	43	41	21	53	42	59
ENSG00000078967	E2 vs Media	14.0916	0.0658588	UBE2D4		362	298	228	266	328	475	264	382	280	370
ENSG00000134256	E2 vs Media	45.2623	0.0659436	CD101		185	145	317	496	346	498	214	283	204	354
ENSG00000119242	E2 vs Media	-50.7412	0.0660495	CCDC92		891	581	577	603	590	699	687	900	593	794
ENSG00000151067	E2 vs Media	-17.811	0.0660806	CACNA1C		181	103	139	164	158	175	92	104	112	135
ENSG00000163378	E2 vs Media	45.3656	0.0661465	EOGT		570	582	337	417	372	544	479	602	634	909
ENSG00000227339	E2 vs Media	-4.11704	0.0661603	THRAP3P1		5	4	8	1	2	5	14	8	11	8
ENSG00000270159	E2 vs Media	3.39252	0.066205	RP11-568J23.6		13	12	8	15	14	20	9	21	9	13
ENSG00000224870	E2 vs Media	-50.1514	0.0662306	RP4-758J18.2		595	345	363	442	367	472	307	387	392	373
ENSG00000143643	E2 vs Media	45.3837	0.0663851	TTC13		678	665	690	707	565	759	424	687	559	808
ENSG00000263528	E2 vs Media	-86.827	0.0664665	IKBKE		1861	1283	1299	1436	1310	1495	837	1105	1188	1563
ENSG00000262089	E2 vs Media	-13.5026	0.0664726	RP11-589P10.5		109	74	92	82	49	65	68	84	75	65
ENSG00000129351	E2 vs Media	-293.562	0.0665043	ILF3		8674	6146	7128	7645	6245	8415	5577	7288	6070	7695
ENSG00000263345	E2 vs Media	-18.8841	0.0665295	RP1-59D14.5		137	81	98	97	139	111	80	108	70	98
ENSG00000166387	E2 vs Media	30.4833	0.0665332	PPFIBP2		758	656	278	383	651	887	450	559	537	784
ENSG00000269235	E2 vs Media	11.5724	0.066575	ZNF350-AS1		52	67	46	58	38	57	38	66	44	68
ENSG00000264911	E2 vs Media	2.14341	0.0665763	RP11-107K17.2		4	2	7	6	8	17	2	7	3	10
ENSG00000239480	E2 vs Media	-3.59545	0.0666137	RP11-514P8.2		50	33	23	23	26	23	24	32	18	25
ENSG00000267221	E2 vs Media	-6.38422	0.0666627	ZNF385C		27	13	7	6	21	29	19	21	25	11
ENSG00000177888	E2 vs Media	61.259	0.066676	ZBTB41		758	793	729	847	749	1075	762	1025	702	966
ENSG00000227076	E2 vs Media	-3.16845	0.0666786	RP11-4C20.4		7	5	8	5	2	8	10	6	13	6
ENSG00000278215	E2 vs Media	-2.60115	0.0667169	RP11-712L6.8		2	3	8	3	3	4	4	5	10	3
ENSG00000187922	E2 vs Media	2.02059	0.0667284	LCN10		7	7	2	4	2	5	4	13	2	1
ENSG00000268438	E2 vs Media	11.7284	0.0667542	BNIP3P27		49	54	36	61	35	58	28	53	34	47
ENSG00000019991	E2 vs Media	36.7385	0.0667672	HGF		418	398	113	184	387	548	426	556	317	491
ENSG00000164897	E2 vs Media	-47.9411	0.0668113	TMUB1		659	423	439	438	367	494	362	459	389	434
ENSG00000228126	E2 vs Media	3.13078	0.066819	FALEC		13	9	11	17	7	16	3	13	5	6
ENSG00000103316	E2 vs Media	5.55441	0.0668702	CRYM		16	27	9	5	8	21	13	15	9	27
ENSG00000187185	E2 vs Media	-1.84066	0.0669631	CTD-2600O9.1		9	5	4	1	6	4	4	6	4	4
ENSG00000247199	E2 vs Media	3.80747	0.067002	RP11-373N22.3		3	9	9	5	11	20	6	13	7	20
ENSG00000066248	E2 vs Media	-4.27052	0.0670362	NGEF		24	12	9	10	5	5	16	9	14	16
ENSG00000272986	E2 vs Media	-2.01946	0.0670932	RP11-46J23.1		5	0	3	1	5	8	5	4	3	1
ENSG00000266680	E2 vs Media	3.32079	0.0671451	RP5-1148A21.3		7	11	3	3	0	8	2	1	3	12
ENSG00000234664	E2 vs Media	-9.15136	0.0671507	HMGN2P5		49	42	28	27	45	51	54	42	49	52
ENSG00000171681	E2 vs Media	215.309	0.0672445	ATF7IP		5128	4894	5083	5819	4322	6014	4219	5735	4686	6064
ENSG00000224490	E2 vs Media	8.64042	0.0672552	TTC21B-AS1		48	54	57	60	41	59	21	42	32	61
ENSG00000179057	E2 vs Media	-8.58832	0.0672648	IGSF22		90	45	40	44	44	44	29	32	33	46
ENSG00000212331	E2 vs Media	3.85042	0.0673492	RNA5SP297		6	12	10	10	6	13	3	13	7	11
ENSG00000153214	E2 vs Media	54.0849	0.0673688	TMEM87B		1029	981	739	937	825	1184	947	1274	917	1143
ENSG00000217897	E2 vs Media	5.10317	0.0673919	HSPE1P8		13	20	12	21	16	14	5	20	11	18
ENSG00000169962	E2 vs Media	-20.969	0.067594	TAS1R3		208	121	131	170	113	134	109	119	109	89
ENSG00000163909	E2 vs Media	1.78964	0.0675994	HEYL		3	2	0	0	8	16	2	3	3	10
ENSG00000185630	E2 vs Media	9.93798	0.0676286	PBX1		71	65	45	77	49	78	46	57	36	60
ENSG00000260588	E2 vs Media	-7.26285	0.0676449	RP11-930P14.2		61	34	35	35	45	48	43	55	33	37
ENSG00000168566	E2 vs Media	46.4341	0.0677076	SNRNP48		717	713	629	716	654	849	490	764	569	761
ENSG00000227432	E2 vs Media	-1.70672	0.0677155	AC053503.11		6	3	7	5	2	2	5	2	1	2
ENSG00000267731	E2 vs Media	-28.5979	0.0677353	RP11-147L13.8		197	159	303	242	166	173	152	217	144	159
ENSG00000261586	E2 vs Media	-10.3248	0.0677474	RP11-923I11.6		42	16	40	34	39	36	19	21	28	28
ENSG00000179941	E2 vs Media	41.4611	0.0677642	BBS10		293	339	238	330	310	483	264	387	274	315
ENSG00000150787	E2 vs Media	16.4981	0.0678816	PTS		173	165	120	169	140	192	122	174	141	198
ENSG00000259515	E2 vs Media	4.35861	0.0678933	RP11-365N19.2		15	23	7	8	15	18	10	21	16	28
ENSG00000119812	E2 vs Media	39.2444	0.0679206	FAM98A		427	424	409	444	390	504	372	593	346	529
ENSG00000102910	E2 vs Media	93.2401	0.0679432	LONP2		2246	2111	1690	1894	2030	2782	1771	2453	1735	2334
ENSG00000253059	E2 vs Media	-3.81449	0.0679547	SNORA31		16	4	13	8	11	6	5	6	3	8
ENSG00000011275	E2 vs Media	-95.9762	0.0679854	RNF216		2700	2085	2193	2242	2551	3198	1736	2401	1935	2438
ENSG00000280277	E2 vs Media	2.07425	0.0679995	RP1-72A23.4		2	2	4	3	1	6	0	7	0	2
ENSG00000254470	E2 vs Media	-241.584	0.0680559	AP5B1		2899	1925	2384	2413	1999	3015	3824	4306	2707	3448
ENSG00000131115	E2 vs Media	41.7086	0.0682013	ZNF227		498	454	441	566	482	652	384	591	413	560
ENSG00000279227	E2 vs Media	-16.5081	0.0682057	AC009303.2		138	70	27	30	59	86	114	122	104	113
ENSG00000138036	E2 vs Media	12.9136	0.068208	DYNC2LI1		78	95	42	72	71	83	52	88	29	41
ENSG00000239552	E2 vs Media	-4.39821	0.0682714	HOXB-AS2		13	9	21	12	12	10	7	12	15	11
ENSG00000163449	E2 vs Media	-8.07321	0.0682816	TMEM169		99	61	54	54	64	75	37	49	50	57
ENSG00000101194	E2 vs Media	-56.9379	0.068283	SLC17A9		1105	759	572	540	434	605	540	612	727	969
ENSG00000207955	E2 vs Media	-5.91298	0.0682951	MIR219A2		38	17	26	22	23	22	12	20	20	19
ENSG00000173821	E2 vs Media	-994.624	0.0683073	RNF213		33952	26139	31358	34438	25320	33033	36806	47248	25309	32579
ENSG00000234043	E2 vs Media	-2.21234	0.0683135	RP11-56M3.1		24	19	13	14	20	18	16	20	11	12
ENSG00000237481	E2 vs Media	-10.1873	0.0684081	RP4-803J11.2		44	29	26	35	44	32	26	23	41	31
ENSG00000111845	E2 vs Media	18.7388	0.0684231	PAK1IP1		132	141	100	124	110	219	149	181	124	173
ENSG00000166707	E2 vs Media	-11.8902	0.0684474	ZCCHC18		121	80	92	92	120	150	121	129	48	71
ENSG00000255000	E2 vs Media	3.42701	0.0684551	AC139103.1		20	23	8	16	26	31	9	17	7	12
ENSG00000245573	E2 vs Media	-6.0392	0.0685361	BDNF-AS		9	17	19	13	20	19	20	11	21	13
ENSG00000280649	E2 vs Media	-25.7853	0.0685531	AC245100.1		313	175	293	285	198	260	134	176	157	198
ENSG00000149657	E2 vs Media	-69.2366	0.068574	LSM14B		1508	962	817	917	1016	1280	939	1216	829	1091
ENSG00000256464	E2 vs Media	-6.68843	0.0686083	YWHABP2		20	15	34	16	19	26	25	25	23	25
ENSG00000100401	E2 vs Media	-73.3435	0.0686364	RANGAP1		2015	1472	1425	1577	1390	1782	1208	1616	1306	1544
ENSG00000273338	E2 vs Media	5.00053	0.0687064	RP11-386I14.4		16	25	16	11	12	21	11	18	5	22
ENSG00000133884	E2 vs Media	-55.3641	0.068724	DPF2		1571	1170	1102	1194	1015	1431	1101	1357	1023	1222
ENSG00000173210	E2 vs Media	-5.35838	0.068768	ABLIM3		15	8	1	1	4	3	10	12	21	4
ENSG00000266066	E2 vs Media	-11.7809	0.0687936	POLRMTP1		73	28	45	50	48	59	22	22	53	48
ENSG00000115946	E2 vs Media	28.1557	0.0688158	PNO1		256	270	245	286	211	341	210	301	253	335
ENSG00000137547	E2 vs Media	20.9863	0.0688821	MRPL15		195	185	192	229	189	320	182	291	222	256
ENSG00000132842	E2 vs Media	112.544	0.0689284	AP3B1		1089	1248	1178	1311	1077	1660	1187	1659	1340	1725
ENSG00000008382	E2 vs Media	-17.0562	0.0689896	MPND		235	174	184	200	211	273	206	237	232	277
ENSG00000204923	E2 vs Media	19.7841	0.069	FBXO48		236	208	200	233	194	287	160	257	175	246
ENSG00000224420	E2 vs Media	-7.12445	0.0690024	ADM5		39	24	43	39	33	43	27	32	36	29
ENSG00000211867	E2 vs Media	-12.7715	0.0690177	TRAJ22		104	73	110	89	92	102	42	62	73	84
ENSG00000253837	E2 vs Media	7.6863	0.0690641	RP11-177H13.2		19	21	24	29	10	29	22	30	37	70
ENSG00000091656	E2 vs Media	2.3356	0.0692422	ZFHX4		1	4	2	4	3	4	2	6	4	10
ENSG00000105722	E2 vs Media	-65.7885	0.069279	ERF		1167	801	788	795	671	959	681	844	793	920
ENSG00000255992	E2 vs Media	2.57638	0.0692855	RP11-417L19.4		5	5	4	5	2	4	4	9	1	10
ENSG00000182584	E2 vs Media	-21.9359	0.0692986	ACTL10		218	94	98	112	67	91	88	92	102	121
ENSG00000188505	E2 vs Media	-16.2598	0.069307	NCCRP1		95	40	17	21	40	52	167	181	49	57
ENSG00000272269	E2 vs Media	-6.53478	0.0693639	RP11-500C11.3		29	17	24	13	25	19	18	18	12	20
ENSG00000272444	E2 vs Media	-4.66163	0.0694333	RP11-1017G21.6		31	18	4	7	16	11	10	5	10	9
ENSG00000087152	E2 vs Media	-156.97	0.069474	ATXN7L3		2985	1976	2106	2250	1829	2581	2005	2432	1891	2307
ENSG00000250472	E2 vs Media	-2.02427	0.0694751	TRIM36-IT1		7	2	1	2	1	4	5	3	8	3
ENSG00000235423	E2 vs Media	-13.4547	0.0695043	RP11-282O18.3		95	70	74	57	81	60	54	53	38	72
ENSG00000178105	E2 vs Media	19.4358	0.0695526	DDX10		380	336	360	422	344	458	305	441	316	442
ENSG00000229608	E2 vs Media	-10.298	0.0695624	GOLGA2P4		40	31	72	45	22	16	44	53	42	54
ENSG00000226243	E2 vs Media	-8.77865	0.0695699	RPL37AP1		35	24	36	46	37	37	38	24	40	38
ENSG00000280166	E2 vs Media	-5.01618	0.0695865	RP11-354E23.3		14	11	17	10	21	15	12	8	15	21
ENSG00000107362	E2 vs Media	31.1064	0.069637	ABHD17B		532	501	438	475	358	578	362	526	430	544
ENSG00000184163	E2 vs Media	-7.54856	0.0696442	FAM132A		71	28	42	38	23	27	20	30	31	40
ENSG00000280381	E2 vs Media	-13.413	0.0696989	RP11-197N18.8		89	61	63	57	129	130	33	50	61	62
ENSG00000197302	E2 vs Media	-34.1569	0.0697232	ZNF720		627	542	578	595	597	725	465	590	534	614
ENSG00000252383	E2 vs Media	-4.56386	0.0698325	RNU6-314P		8	4	13	5	12	5	4	7	6	3
ENSG00000199121	E2 vs Media	-6.24944	0.069842	MIR26B		34	6	21	15	15	21	9	8	10	14
ENSG00000231473	E2 vs Media	-6.37329	0.0698857	LINC00441		37	11	8	8	14	14	12	19	24	18
ENSG00000179335	E2 vs Media	-145.467	0.0698901	CLK3		3032	2027	2014	2229	2048	2297	1631	2168	1779	2409
ENSG00000279665	E2 vs Media	-8.21078	0.0699227	RP11-507J18.5		34	31	34	35	36	18	35	25	22	30
ENSG00000258820	E2 vs Media	4.64828	0.0700125	RP11-293M10.2		21	21	3	6	5	5	3	8	9	29
ENSG00000183655	E2 vs Media	-33.0749	0.0700368	KLHL25		435	288	359	293	424	541	260	395	240	293
ENSG00000102901	E2 vs Media	-68.1823	0.070083	CENPT		1190	737	787	897	750	891	627	755	486	665
ENSG00000158156	E2 vs Media	-31.167	0.0700864	XKR8		303	219	245	242	222	318	227	222	250	273
ENSG00000276174	E2 vs Media	-5.65707	0.0701871	RP11-687E1.2		23	17	26	21	20	16	20	15	21	27
ENSG00000275468	E2 vs Media	4.21684	0.0702178	LLNLR-304A6.2		18	18	8	18	11	16	6	11	2	9
ENSG00000234327	E2 vs Media	9.26711	0.0702242	AC012146.7		44	38	40	30	34	73	25	48	27	64
ENSG00000109063	E2 vs Media	-23.5191	0.0703332	MYH3		262	159	111	128	209	230	137	168	151	178
ENSG00000130706	E2 vs Media	-33.0034	0.0704626	ADRM1		518	337	325	355	277	401	377	419	345	421
ENSG00000043143	E2 vs Media	-246.56	0.0704721	JADE2		5661	4258	4712	5113	3992	5492	3735	4594	3703	4190
ENSG00000177556	E2 vs Media	35.0808	0.0705418	ATOX1		940	782	583	745	578	872	570	745	706	924
ENSG00000106066	E2 vs Media	47.3078	0.070585	CPVL		474	534	129	216	453	675	409	496	445	598
ENSG00000201818	E2 vs Media	3.02776	0.0705982	RNY4P17		10	11	4	14	10	12	4	11	6	7
ENSG00000249695	E2 vs Media	-4.54413	0.0706366	RP11-598F7.4		2	1	19	8	40	46	4	7	5	1
ENSG00000218227	E2 vs Media	-16.7105	0.0706586	RP11-889L3.1		158	90	80	86	108	134	82	97	72	66
ENSG00000182749	E2 vs Media	-13.4757	0.0706944	PAQR7		157	92	102	87	97	160	85	92	75	84
ENSG00000254065	E2 vs Media	-1.80431	0.0708478	RP11-697N18.2		2	1	7	2	4	5	3	1	3	4
ENSG00000172014	E2 vs Media	9.61811	0.0708988	ANKRD20A4		35	37	21	25	24	33	46	82	55	96
ENSG00000278829	E2 vs Media	-24.5341	0.0709258	RP11-358B23.7		199	135	184	138	147	165	92	140	132	145
ENSG00000278611	E2 vs Media	-2.37463	0.0710427	CTC-543D15.8		3	1	6	5	4	3	8	8	8	5
ENSG00000169641	E2 vs Media	-57.3115	0.0711357	LUZP1		1533	1240	1205	1237	1114	1583	1438	1751	1173	1419
ENSG00000225400	E2 vs Media	5.36764	0.071143	RAB28P5		6	9	13	23	5	9	0	9	4	11
ENSG00000136100	E2 vs Media	67.6346	0.0711804	VPS36		1532	1392	1149	1383	1153	1623	1021	1460	1137	1423
ENSG00000078319	E2 vs Media	14.7434	0.0711875	PMS2P1		77	79	51	97	67	99	68	95	78	112
ENSG00000269858	E2 vs Media	-84.3747	0.0711947	EGLN2		1450	1014	920	968	1095	1233	739	1043	903	1092
ENSG00000238825	E2 vs Media	-7.29841	0.071214	RNU1-13P		86	44	8	6	3	3	9	7	6	3
ENSG00000166946	E2 vs Media	83.8294	0.0712685	CCNDBP1		1476	1258	1136	1494	1110	1682	1021	1466	1207	1458
ENSG00000167695	E2 vs Media	-15.1558	0.0713179	FAM57A		148	88	77	91	111	111	70	108	113	109
ENSG00000070476	E2 vs Media	-100.359	0.0713944	ZXDC		2351	1624	1648	1602	1571	2023	1341	1934	1623	2051
ENSG00000200597	E2 vs Media	5.28513	0.0714053	RNU1-87P		12	13	9	11	7	26	4	8	9	20
ENSG00000260165	E2 vs Media	3.50573	0.07143	CTD-2323K18.3		5	10	7	2	1	7	1	5	2	14
ENSG00000251330	E2 vs Media	-5.58954	0.0714566	CTD-2283N19.1		27	20	24	15	36	26	17	23	23	33
ENSG00000137491	E2 vs Media	64.2765	0.0714711	SLCO2B1		1582	1314	63	115	2162	3223	709	887	361	545
ENSG00000111231	E2 vs Media	16.8945	0.0715143	GPN3		178	174	128	167	132	235	178	215	114	158
ENSG00000247157	E2 vs Media	6.09459	0.071584	LINC01252		51	52	17	24	24	30	35	57	11	24
ENSG00000078808	E2 vs Media	-168.908	0.0715864	SDF4		2719	1727	1624	1772	1599	2322	2052	2438	2039	2421
ENSG00000260350	E2 vs Media	3.61889	0.0715961	RP11-152P23.2		6	11	5	9	4	3	1	4	4	15
ENSG00000184363	E2 vs Media	4.1526	0.0716512	PKP3		6	15	6	6	9	12	5	13	6	15
ENSG00000118094	E2 vs Media	-2.79783	0.0717342	TREH		3	2	12	13	3	4	5	1	13	7
ENSG00000220804	E2 vs Media	20.5181	0.0717864	AC093642.5		166	199	116	124	108	159	104	168	172	233
ENSG00000182993	E2 vs Media	-11.9711	0.0717902	C12orf60		120	75	101	90	87	97	40	51	60	79
ENSG00000100105	E2 vs Media	-64.4285	0.0718106	PATZ1		1370	999	963	1005	1183	1465	775	1039	827	1016
ENSG00000221869	E2 vs Media	-93.3426	0.071897	CEBPD		1006	516	293	391	320	485	579	535	393	431
ENSG00000136160	E2 vs Media	7.02298	0.0719196	EDNRB		51	71	2	3	10	18	7	9	6	9
ENSG00000126460	E2 vs Media	-6.98214	0.0719837	PRRG2		45	16	19	22	11	16	40	32	23	33
ENSG00000265386	E2 vs Media	-1.69103	0.0719848	RN7SL219P		5	3	2	2	1	2	2	0	5	0
ENSG00000005100	E2 vs Media	32.8998	0.0719986	DHX33		688	541	473	625	466	701	541	735	524	708
ENSG00000235822	E2 vs Media	2.93814	0.0722109	LINC01073		2	2	4	2	0	4	1	6	2	14
ENSG00000211662	E2 vs Media	-21.8303	0.072216	IGLV3-21		325	185	45	45	18	15	17	24	48	33
ENSG00000230221	E2 vs Media	-5.0635	0.0722323	RP11-173G21.1		16	15	13	7	13	19	14	9	18	8
ENSG00000135778	E2 vs Media	-24.5767	0.0722799	NTPCR		718	598	429	479	625	761	442	531	536	668
ENSG00000143028	E2 vs Media	-3.74166	0.0723995	SYPL2		11	6	18	10	8	12	4	4	11	7
ENSG00000184599	E2 vs Media	-3.73949	0.0724079	FAM19A3		2	1	18	8	3	4	5	8	27	26
ENSG00000184428	E2 vs Media	-28.4833	0.0724321	TOP1MT		317	193	199	202	227	302	155	156	151	180
ENSG00000250195	E2 vs Media	-2.65786	0.0725307	RP11-371F15.3		6	0	9	2	5	4	3	2	1	5
ENSG00000254131	E2 vs Media	3.09232	0.0725849	RP11-1007J8.1		11	9	5	7	7	21	4	7	6	12
ENSG00000225259	E2 vs Media	-2.52245	0.0725948	ST13P6		8	1	3	5	5	6	4	4	8	2
ENSG00000204653	E2 vs Media	-17.4151	0.0726063	ASPDH		159	82	115	112	80	70	94	133	95	121
ENSG00000115350	E2 vs Media	-20.8206	0.0726721	POLE4		286	220	269	275	248	340	245	293	278	311
ENSG00000204778	E2 vs Media	7.1541	0.0726783	RP11-15J10.1		11	12	23	34	29	50	15	36	23	33
ENSG00000164125	E2 vs Media	238.305	0.0726974	FAM198B		2002	2268	918	1138	1679	2923	2193	2792	2232	2988
ENSG00000111452	E2 vs Media	16.0936	0.0727057	ADGRD1		50	54	40	56	124	219	93	145	81	105
ENSG00000119906	E2 vs Media	114.284	0.0727141	SLF2		2316	2246	1931	2095	1963	2742	1941	2711	2018	2735
ENSG00000231613	E2 vs Media	-1.76671	0.072743	RP5-943J3.1		10	5	6	2	2	4	2	3	4	2
ENSG00000207134	E2 vs Media	3.7346	0.0727453	RNU6-106P		5	2	2	13	2	10	2	7	3	5
ENSG00000015520	E2 vs Media	-2.07266	0.0727736	NPC1L1		6	4	5	2	3	3	3	0	4	3
ENSG00000173621	E2 vs Media	-36.6569	0.0727773	LRFN4		434	266	225	180	281	398	392	450	393	538
ENSG00000207117	E2 vs Media	3.53149	0.0728527	Y_RNA		4	6	12	12	1	9	3	5	6	19
ENSG00000164920	E2 vs Media	-1.99819	0.072914	OSR2		5	1	0	0	1	0	1	2	6	0
ENSG00000225695	E2 vs Media	10.2426	0.0729585	HNRNPA1P35		22	48	27	39	25	48	16	26	27	32
ENSG00000267587	E2 vs Media	-6.63025	0.0729712	RP11-687F6.4		46	24	41	35	51	57	22	35	55	65
ENSG00000277972	E2 vs Media	-16.5259	0.0729884	CISD3		158	98	83	77	125	160	96	126	106	103
ENSG00000128513	E2 vs Media	29.5904	0.0730187	POT1		338	376	325	376	331	451	325	446	314	434
ENSG00000124535	E2 vs Media	-57.8978	0.0730267	WRNIP1		1144	772	778	864	728	1053	832	997	842	991
ENSG00000178252	E2 vs Media	-253.044	0.0730484	WDR6		5594	3675	3855	4096	3633	4695	2723	3725	3536	4409
ENSG00000166949	E2 vs Media	-75.1826	0.0731429	SMAD3		3264	2387	2184	2375	1008	1298	1354	1877	1511	1846
ENSG00000279981	E2 vs Media	-18.3344	0.0731605	RP11-196B3.2		166	113	109	71	104	92	49	86	80	100
ENSG00000111785	E2 vs Media	24.7554	0.0731757	RIC8B		401	397	433	466	367	554	337	461	359	483
ENSG00000161860	E2 vs Media	11.6891	0.0732601	SYCE2		76	63	67	85	67	82	32	82	76	122
ENSG00000272755	E2 vs Media	3.36273	0.0733088	RP11-326G21.1		7	17	7	14	12	14	4	10	11	11
ENSG00000260500	E2 vs Media	1.18164	0.0733426	CTD-3193O13.1		1	2	2	4	4	5	2	3	1	5
ENSG00000277214	E2 vs Media	2.11688	0.073369	RP11-70D24.3		1	5	4	3	3	9	4	7	3	7
ENSG00000134627	E2 vs Media	17.767	0.0734432	PIWIL4		101	119	77	96	59	100	118	163	119	182
ENSG00000100568	E2 vs Media	84.5928	0.0734585	VTI1B		981	993	782	941	964	1540	963	1215	881	1196
ENSG00000164889	E2 vs Media	-141.609	0.0734827	SLC4A2		1928	1200	1166	1072	1170	1786	1426	1593	1184	1520
ENSG00000164776	E2 vs Media	-23.4492	0.0734837	PHKG1		321	223	245	252	237	265	147	204	206	237
ENSG00000215644	E2 vs Media	1.66299	0.0734922	GCGR		5	6	0	1	1	2	1	6	0	1
ENSG00000269899	E2 vs Media	15.8982	0.0735021	RP11-589N15.2		139	123	96	82	88	143	76	160	113	175
ENSG00000281741	E2 vs Media	-11.2262	0.0735334	AC241377.1		125	77	58	54	98	97	20	30	70	93
ENSG00000265539	E2 vs Media	-4.23496	0.0735661	MIR3164		15	9	17	8	18	15	16	22	16	20
ENSG00000118514	E2 vs Media	7.605	0.0736133	ALDH8A1		58	39	19	36	49	74	24	46	56	89
ENSG00000237649	E2 vs Media	-6.15309	0.0737194	KIFC1		54	19	12	11	11	7	13	22	12	13
ENSG00000174453	E2 vs Media	3.20623	0.0737224	VWC2L		6	9	4	7	6	7	9	14	5	17
ENSG00000198355	E2 vs Media	-247.808	0.0737345	PIM3		3457	1927	1772	1929	1336	2045	2029	2238	2045	2527
ENSG00000108433	E2 vs Media	36.9869	0.0737918	GOSR2		670	597	450	567	513	702	429	659	498	631
ENSG00000116254	E2 vs Media	-5.54753	0.0738965	CHD5		31	17	31	21	11	5	11	15	15	20
ENSG00000172432	E2 vs Media	-62.3126	0.0739423	GTPBP2		2201	1614	1530	1655	1417	1940	1748	2301	1588	1969
ENSG00000199377	E2 vs Media	5.94032	0.0739797	RNU5F-1		31	38	8	11	26	54	19	28	15	17
ENSG00000148481	E2 vs Media	42.6611	0.0740677	FAM188A		397	438	415	560	389	534	335	473	387	474
ENSG00000104267	E2 vs Media	56.1443	0.0741	CA2		142	131	372	395	316	617	708	1103	219	301
ENSG00000119522	E2 vs Media	40.0299	0.0741377	DENND1A		703	555	562	691	570	887	592	791	628	893
ENSG00000146826	E2 vs Media	-104.137	0.0741625	C7orf43		1509	834	921	1004	994	1282	683	960	811	918
ENSG00000232102	E2 vs Media	-2.27714	0.0742342	MTCO3P2		0	1	1	1	5	1	2	0	5	0
ENSG00000160401	E2 vs Media	-10.6931	0.0743122	CFAP157		142	80	99	106	113	133	76	109	117	145
ENSG00000273599	E2 vs Media	-9.56252	0.0743261	RP11-59C5.3		183	117	149	161	104	139	110	134	160	208
ENSG00000172366	E2 vs Media	-56.2589	0.0743433	MCRIP2		1022	642	590	604	756	940	677	903	703	939
ENSG00000099985	E2 vs Media	-9.64406	0.0743772	OSM		132	85	33	27	52	57	41	64	52	49
ENSG00000231503	E2 vs Media	-4.37992	0.0744015	PTMAP4		23	14	13	4	8	18	10	11	17	9
ENSG00000188672	E2 vs Media	7.11631	0.0745249	RHCE		42	41	25	21	6	8	3	31	28	50
ENSG00000131885	E2 vs Media	-2.68546	0.0745505	KRT17P1		6	0	9	7	3	1	4	1	5	7
ENSG00000224106	E2 vs Media	3.31642	0.0746116	CYP4F25P		0	7	1	4	5	3	2	10	6	12
ENSG00000232482	E2 vs Media	-3.39028	0.0746279	RP4-654C18.1		22	9	12	10	15	7	3	6	3	8
ENSG00000137074	E2 vs Media	24.6098	0.074722	APTX		374	362	308	376	325	484	315	417	311	407
ENSG00000186105	E2 vs Media	3.69821	0.0748799	LRRC70		11	16	7	12	11	16	5	10	9	16
ENSG00000259768	E2 vs Media	31.7415	0.0748804	RP5-991G20.1		335	291	144	164	193	326	284	396	289	463
ENSG00000268713	E2 vs Media	14.1274	0.074921	CTC-444N24.8		113	90	89	103	91	161	65	114	70	109
ENSG00000142910	E2 vs Media	-4.50958	0.0749529	TINAGL1		19	11	4	5	8	5	16	6	13	16
ENSG00000205726	E2 vs Media	11.3829	0.0750106	ITSN1		244	205	107	153	269	375	215	290	169	229
ENSG00000118263	E2 vs Media	65.0279	0.0750157	KLF7		2203	1862	1134	1381	1836	2508	1406	1970	1287	1716
ENSG00000214900	E2 vs Media	-44.1488	0.0750436	LINC01588		825	616	697	699	543	584	422	554	452	619
ENSG00000185261	E2 vs Media	12.7828	0.0750781	KIAA0825		55	48	78	106	36	54	38	74	43	77
ENSG00000273894	E2 vs Media	-1.85039	0.0751322	SLC20A1P2		1	2	5	2	6	4	4	1	0	0
ENSG00000283345	E2 vs Media	2.11639	0.0751375	CTD-3092A11.3		2	3	2	7	3	6	1	0	3	9
ENSG00000108106	E2 vs Media	-31.1838	0.0751616	UBE2S		428	229	128	149	149	186	173	206	209	256
ENSG00000176410	E2 vs Media	14.675	0.0752016	DNAJC30		225	175	137	187	167	229	119	206	122	163
ENSG00000252585	E2 vs Media	-2.38512	0.0752029	Y_RNA		3	2	5	2	9	3	3	5	7	7
ENSG00000013588	E2 vs Media	-11.2182	0.0752094	GPRC5A		25	19	16	11	15	18	20	20	49	15
ENSG00000262370	E2 vs Media	16.7966	0.0752119	RP11-473M20.9		126	125	159	226	92	123	92	123	131	188
ENSG00000138286	E2 vs Media	37.5996	0.0752961	FAM149B1		508	535	461	539	487	608	437	639	409	572
ENSG00000144230	E2 vs Media	-3.19699	0.0753764	GPR17		9	1	1	2	2	4	11	3	2	1
ENSG00000279785	E2 vs Media	3.38539	0.0753891	GS1-124K5.13		16	19	13	18	12	19	10	11	4	14
ENSG00000073169	E2 vs Media	-74.2103	0.0754102	SELO		1121	643	615	714	642	823	610	729	654	816
ENSG00000198796	E2 vs Media	9.59804	0.0754346	ALPK2		30	28	26	25	14	39	28	67	35	54
ENSG00000230042	E2 vs Media	-6.46093	0.0754692	AK3P3		37	20	31	25	27	25	18	21	24	29
ENSG00000234500	E2 vs Media	-23.9901	0.075671	GS1-124K5.10		203	136	189	163	155	154	90	145	149	163
ENSG00000271303	E2 vs Media	-23.4921	0.075706	SRXN1		128	78	173	104	77	116	103	112	80	111
ENSG00000238184	E2 vs Media	-11.0666	0.0757179	CD81-AS1		104	47	40	35	26	39	35	38	41	47
ENSG00000102890	E2 vs Media	-50.4227	0.0757277	ELMO3		687	358	357	397	341	431	287	380	309	364
ENSG00000254019	E2 vs Media	-3.65115	0.0757414	RP11-10J21.3		14	9	10	12	16	13	9	10	23	20
ENSG00000170291	E2 vs Media	-38.7912	0.0757554	ELP5		517	332	396	391	337	472	317	449	388	390
ENSG00000198885	E2 vs Media	-18.0028	0.0758623	ITPRIPL1		300	190	251	284	84	121	154	186	172	185
ENSG00000181036	E2 vs Media	42.1984	0.0759181	FCRL6		289	227	599	797	174	235	423	613	585	827
ENSG00000124203	E2 vs Media	-109.783	0.07598	ZNF831		2427	1723	2375	2407	1464	1833	1140	1516	1526	2011
ENSG00000124507	E2 vs Media	-7.72816	0.0759836	PACSIN1		50	29	50	44	13	24	61	57	24	32
ENSG00000255074	E2 vs Media	-4.22919	0.0760067	RP11-140L24.3		22	12	26	13	12	11	7	14	11	14
ENSG00000185291	E2 vs Media	-57.1611	0.0760095	IL3RA		570	425	444	425	751	1017	1002	1158	620	792
ENSG00000110076	E2 vs Media	-7.95517	0.0760944	NRXN2		69	40	25	22	31	28	83	99	38	54
ENSG00000240143	E2 vs Media	-12.4975	0.0760988	RP4-753P9.3		102	66	78	73	95	94	65	95	65	69
ENSG00000105287	E2 vs Media	-78.1321	0.0761072	PRKD2		1665	1125	1173	1273	985	1235	1005	1329	934	1151
ENSG00000279474	E2 vs Media	-8.17113	0.0761148	CTD-2286N8.1		48	25	30	20	29	27	46	55	38	51
ENSG00000258940	E2 vs Media	-2.93827	0.0761538	RP11-407N17.5		18	9	5	3	13	11	9	8	9	14
ENSG00000112984	E2 vs Media	-11.1255	0.0761541	KIF20A		81	47	36	37	42	45	33	50	65	48
ENSG00000114638	E2 vs Media	5.29868	0.0761865	UPK1B		13	14	7	21	13	16	7	18	7	14
ENSG00000227227	E2 vs Media	2.42212	0.0762127	AC017101.10		5	10	4	6	5	4	4	10	2	6
ENSG00000104133	E2 vs Media	171.682	0.0762225	SPG11		4729	4247	4049	4764	3953	5638	4316	5778	4116	5330
ENSG00000173120	E2 vs Media	-142.929	0.0762434	KDM2A		7679	5751	5769	6287	5690	7632	5158	6891	5432	6975
ENSG00000269656	E2 vs Media	-4.079	0.0763398	GLTSCR2-AS1		28	12	16	17	17	22	21	20	18	22
ENSG00000257017	E2 vs Media	4.08377	0.0763573	HP		23	26	21	20	28	38	20	29	16	38
ENSG00000234118	E2 vs Media	-12.1205	0.0764316	RPL13AP6		77	49	51	34	57	42	38	40	43	69
ENSG00000213638	E2 vs Media	-29.3811	0.076449	ADAT3		243	105	108	96	123	121	159	191	122	185
ENSG00000262919	E2 vs Media	-25.4722	0.0764721	FAM58A		225	140	199	213	188	268	264	250	239	315
ENSG00000175356	E2 vs Media	4.74668	0.0766292	SCUBE2		13	18	15	12	13	20	14	33	10	21
ENSG00000213759	E2 vs Media	5.30652	0.0766327	UGT2B11		24	38	4	7	4	7	5	9	5	9
ENSG00000165934	E2 vs Media	131.735	0.0766938	CPSF2		1718	1750	1569	1789	1653	2596	1754	2305	1393	1841
ENSG00000168148	E2 vs Media	-3.16075	0.0768002	HIST3H3		15	6	5	6	8	4	11	10	6	7
ENSG00000266957	E2 vs Media	-4.50978	0.0768959	RP11-49K24.4		16	8	7	11	5	4	16	8	14	10
ENSG00000200842	E2 vs Media	6.82532	0.0769711	Y_RNA		25	34	25	38	30	37	20	41	32	43
ENSG00000228010	E2 vs Media	2.58088	0.0770158	AC073343.13		7	7	9	8	9	17	7	15	7	15
ENSG00000164307	E2 vs Media	154.522	0.0770345	ERAP1		3049	2823	2665	3064	2477	3671	2130	2984	2922	3746
ENSG00000089356	E2 vs Media	-3.65244	0.077036	FXYD3		12	5	9	10	7	8	7	8	15	6
ENSG00000103245	E2 vs Media	-42.8352	0.0770396	NARFL		848	558	535	563	449	611	437	552	500	610
ENSG00000140254	E2 vs Media	2.87806	0.0771557	DUOXA1		7	9	1	4	1	7	5	6	2	8
ENSG00000169085	E2 vs Media	7.48499	0.0771769	C8orf46		26	29	13	41	22	41	41	53	60	75
ENSG00000070159	E2 vs Media	-5.2141	0.0772109	PTPN3		6	5	3	3	5	3	4	1	20	3
ENSG00000094880	E2 vs Media	50.0751	0.0772883	CDC23		616	579	469	580	466	735	476	730	530	633
ENSG00000169570	E2 vs Media	33.25	0.0772891	DTWD2		243	286	192	248	262	467	239	299	266	317
ENSG00000128944	E2 vs Media	23.8867	0.0773073	KNSTRN		183	176	153	208	175	280	234	314	233	331
ENSG00000142687	E2 vs Media	-64.4427	0.0773119	KIAA0319L		1972	1440	1650	1757	1313	1592	1222	1775	1427	1767
ENSG00000236467	E2 vs Media	6.10339	0.0773198	KCNMA1-AS1		23	24	7	6	7	16	0	0	34	70
ENSG00000272338	E2 vs Media	3.46671	0.0773524	RP11-722E23.2		17	22	19	17	17	24	2	5	0	12
ENSG00000240669	E2 vs Media	2.49021	0.0773789	RP11-555K12.2		5	2	2	5	3	6	0	8	0	4
ENSG00000250379	E2 vs Media	1.99266	0.0773956	RP11-23P13.4		5	4	2	4	2	2	1	7	1	6
ENSG00000104689	E2 vs Media	-42.5	0.0774049	TNFRSF10A		639	478	546	528	554	658	332	499	521	586
ENSG00000008118	E2 vs Media	4.8743	0.0774175	CAMK1G		9	5	2	14	8	18	7	13	10	21
ENSG00000123989	E2 vs Media	-18.2068	0.0774583	CHPF		254	157	93	116	72	123	115	116	132	120
ENSG00000182446	E2 vs Media	-90.3958	0.0774789	NPLOC4		3349	2418	2482	2583	2185	2849	2186	2895	2320	3155
ENSG00000168067	E2 vs Media	-123.664	0.0774844	MAP4K2		3101	2050	1917	2115	2267	2876	1412	1937	1455	1829
ENSG00000263029	E2 vs Media	2.30535	0.077538	RP11-517A5.6		5	3	1	6	3	6	2	8	3	6
ENSG00000186431	E2 vs Media	-13.5785	0.07762	FCAR		447	353	140	123	73	128	96	113	150	145
ENSG00000053108	E2 vs Media	3.52265	0.0776363	FSTL4		7	8	9	15	3	7	15	30	4	5
ENSG00000102893	E2 vs Media	95.9572	0.0776442	PHKB		1335	1367	993	1234	1212	1778	1357	1678	1166	1625
ENSG00000180425	E2 vs Media	13.2158	0.0776538	C11orf71		76	79	69	113	108	165	82	111	82	105
ENSG00000133805	E2 vs Media	61.5288	0.0776679	AMPD3		1479	1247	818	997	999	1436	854	1213	1106	1492
ENSG00000222790	E2 vs Media	-2.16535	0.0777404	RNU4-14P		5	5	4	4	9	3	4	1	5	6
ENSG00000132932	E2 vs Media	-8.70673	0.0777654	ATP8A2		67	65	49	44	81	102	66	68	61	55
ENSG00000128266	E2 vs Media	-9.16969	0.0778736	GNAZ		47	19	38	41	22	21	44	67	39	20
ENSG00000111729	E2 vs Media	21.0028	0.0779261	CLEC4A		190	195	141	174	136	254	130	147	156	222
ENSG00000212338	E2 vs Media	2.76489	0.0779791	SNORA67		9	4	3	10	2	9	2	6	2	6
ENSG00000138785	E2 vs Media	-18.517	0.077984	INTS12		159	109	116	115	150	192	169	211	149	150
ENSG00000188004	E2 vs Media	11.2438	0.078008	C1orf204		110	92	110	122	96	145	88	142	129	193
ENSG00000158786	E2 vs Media	1.39919	0.0780497	PLA2G2F		2	5	0	1	2	2	0	1	4	8
ENSG00000166902	E2 vs Media	22.5925	0.078071	MRPL16		507	407	309	383	330	508	315	426	316	442
ENSG00000272604	E2 vs Media	-7.90613	0.0780761	RP11-251G23.5		47	48	54	37	52	48	36	39	38	47
ENSG00000160058	E2 vs Media	-80.1239	0.0781591	BSDC1		2368	1711	1704	1963	1637	1994	1337	1853	1539	1819
ENSG00000229436	E2 vs Media	9.47857	0.0781785	AC073850.6		94	84	38	48	44	83	47	65	59	93
ENSG00000058404	E2 vs Media	3.78843	0.0781791	CAMK2B		5	3	1	10	2	9	3	6	4	11
ENSG00000232460	E2 vs Media	2.70229	0.0781993	BMPR1APS2		1	1	3	6	4	8	1	5	1	8
ENSG00000213780	E2 vs Media	-4.41077	0.0782512	GTF2H4		23	7	11	11	14	8	10	12	12	16
ENSG00000226332	E2 vs Media	-8.27217	0.0782824	RP11-157P1.4		80	42	40	44	45	52	42	48	51	61
ENSG00000201370	E2 vs Media	-1.99764	0.0782938	Y_RNA		5	1	1	1	7	1	2	2	2	3
ENSG00000167548	E2 vs Media	-499.231	0.0783778	KMT2D		14258	9992	9855	10635	9471	12144	8710	11305	9291	12267
ENSG00000186854	E2 vs Media	-109.412	0.0783807	TRABD2A		1538	1063	935	965	1820	2010	585	924	920	1109
ENSG00000129437	E2 vs Media	-4.73999	0.0784694	KLK14		19	11	9	9	12	7	15	8	16	20
ENSG00000085872	E2 vs Media	-43.3553	0.0784781	CHERP		883	607	487	565	556	728	522	605	515	629
ENSG00000052749	E2 vs Media	-39.4065	0.0785331	RRP12		549	380	400	436	409	544	590	647	453	602
ENSG00000182087	E2 vs Media	-259.611	0.078562	TMEM259		4415	2594	2790	3069	2634	3450	2409	2940	2707	3556
ENSG00000241456	E2 vs Media	-1.47719	0.078568	RP4-555L14.4		6	2	5	5	2	3	0	0	4	0
ENSG00000269720	E2 vs Media	-8.31861	0.0786758	CTD-2521M24.13		57	24	24	23	21	28	48	52	26	28
ENSG00000251476	E2 vs Media	-2.31621	0.0787681	MTCO1P31		6	2	7	2	7	3	2	4	4	6
ENSG00000149635	E2 vs Media	-2.29975	0.0787804	OCSTAMP		10	5	9	5	6	7	8	9	5	5
ENSG00000072786	E2 vs Media	-176.813	0.0788098	STK10		6753	5000	5136	5663	4729	6622	4463	5635	5112	6330
ENSG00000146410	E2 vs Media	-5.60167	0.0788201	MTFR2		30	28	24	14	27	16	16	14	19	28
ENSG00000181773	E2 vs Media	-5.56449	0.0788375	GPR3		31	18	26	22	13	11	8	9	28	27
ENSG00000100804	E2 vs Media	-31.7855	0.0788392	PSMB5		458	343	344	354	337	489	412	438	306	362
ENSG00000189050	E2 vs Media	47.216	0.0789076	RNFT1		476	466	369	484	408	612	421	631	479	601
ENSG00000148339	E2 vs Media	-45.5518	0.0789227	SLC25A25		875	582	498	568	482	617	591	719	590	736
ENSG00000268400	E2 vs Media	3.36899	0.0789464	CTD-3214H19.4		1	6	4	12	6	6	0	4	3	7
ENSG00000126803	E2 vs Media	-56.0505	0.0789498	HSPA2		888	485	48	81	102	113	163	167	358	444
ENSG00000163462	E2 vs Media	-16.3395	0.0789518	TRIM46		245	151	134	142	96	108	98	122	88	109
ENSG00000244101	E2 vs Media	5.8405	0.0789639	HMGN1P10		5	16	8	19	12	25	15	8	11	28
ENSG00000131747	E2 vs Media	-13.7582	0.0789855	TOP2A		138	96	38	53	34	47	65	57	72	47
ENSG00000181007	E2 vs Media	24.3514	0.0790072	ZFP82		345	272	235	322	257	358	208	308	198	301
ENSG00000231607	E2 vs Media	67.6105	0.0790099	DLEU2		498	511	434	494	384	500	389	616	398	701
ENSG00000273341	E2 vs Media	3.99546	0.0790185	RP5-899E9.1		6	10	16	13	10	19	14	26	7	20
ENSG00000259545	E2 vs Media	4.18638	0.0790575	RP11-325E5.4		24	22	11	20	17	24	13	28	13	18
ENSG00000108244	E2 vs Media	1.87699	0.0790625	KRT23		1	5	1	1	0	2	3	4	8	15
ENSG00000173156	E2 vs Media	2.17059	0.079087	RHOD		2	7	1	2	2	5	2	3	3	7
ENSG00000252985	E2 vs Media	2.72177	0.0791215	SNORD116		3	3	9	13	3	9	3	6	5	12
ENSG00000126895	E2 vs Media	-29.4892	0.0791758	AVPR2		284	137	194	190	219	239	109	167	156	196
ENSG00000231799	E2 vs Media	-26.9021	0.0791942	RP13-93L13.2		280	206	238	208	256	321	117	166	206	208
ENSG00000160973	E2 vs Media	-5.26093	0.0792403	FOXH1		30	7	12	19	10	8	8	4	12	10
ENSG00000132664	E2 vs Media	14.5994	0.079294	POLR3F		236	228	198	225	185	281	180	253	204	262
ENSG00000096968	E2 vs Media	97.2416	0.0793552	JAK2		1325	1265	1433	1808	945	1405	1445	1867	1237	1676
ENSG00000261643	E2 vs Media	-14.7677	0.0794265	RP11-529E10.6		162	93	90	67	100	112	99	126	105	160
ENSG00000125971	E2 vs Media	-25.0844	0.0794818	DYNLRB1		373	210	187	227	214	303	255	299	210	242
ENSG00000268650	E2 vs Media	-1.71996	0.079552	AC068499.10		9	6	0	1	3	2	6	4	6	4
ENSG00000262481	E2 vs Media	-2.66183	0.0795611	TMEM256-PLSCR3		8	6	7	9	12	8	4	3	9	5
ENSG00000063180	E2 vs Media	-19.3845	0.0795693	CA11		287	177	208	232	157	212	156	184	161	183
ENSG00000132824	E2 vs Media	190.654	0.0795998	SERINC3		3071	2923	2563	3033	2628	4118	2593	3614	2731	3296
ENSG00000242829	E2 vs Media	9.46012	0.0796257	RPS26P21		37	33	27	31	30	51	19	43	37	72
ENSG00000244153	E2 vs Media	5.86957	0.0796481	WWP1P1		22	15	7	18	19	33	9	18	11	28
ENSG00000227113	E2 vs Media	5.54729	0.0796788	RP11-460N20.4		16	26	24	33	20	32	14	16	18	32
ENSG00000177707	E2 vs Media	-11.8009	0.0796947	NECTIN3		68	62	117	96	74	88	54	79	79	67
ENSG00000166321	E2 vs Media	28.5036	0.0797212	NUDT13		304	294	250	293	267	367	207	334	208	302
ENSG00000133317	E2 vs Media	4.04023	0.0797676	LGALS12		61	51	2	6	8	11	7	14	16	33
ENSG00000187726	E2 vs Media	-13.047	0.0797857	DNAJB13		59	45	95	71	79	61	39	58	55	73
ENSG00000206779	E2 vs Media	-4.81412	0.0798591	Y_RNA		15	4	15	5	12	16	12	8	7	12
ENSG00000279529	E2 vs Media	-15.4474	0.0799926	CTD-3222D19.8		228	146	139	152	147	170	122	175	142	155
ENSG00000187017	E2 vs Media	-49.6751	0.080006	ESPN		502	255	265	337	457	469	220	287	198	236
ENSG00000105251	E2 vs Media	-4.98292	0.0800111	SHD		22	12	16	7	32	40	13	21	14	7
ENSG00000162426	E2 vs Media	3.99303	0.0800122	SLC45A1		27	19	8	14	9	23	5	10	8	18
ENSG00000275601	E2 vs Media	3.73466	0.0800133	AC011330.13		6	5	12	17	7	12	8	11	2	18
ENSG00000120053	E2 vs Media	-21.9553	0.0800139	GOT1		263	160	183	184	150	230	199	232	224	256
ENSG00000015532	E2 vs Media	-68.6386	0.0800801	XYLT2		1258	782	805	861	830	1005	662	852	706	968
ENSG00000134871	E2 vs Media	-7.78835	0.0801076	COL4A2		43	26	20	15	20	33	51	38	38	48
ENSG00000250374	E2 vs Media	2.50611	0.0801145	TRIM75P		2	4	4	6	3	7	2	9	3	5
ENSG00000223768	E2 vs Media	11.1783	0.0802454	LINC00205		102	87	78	99	87	127	66	118	60	86
ENSG00000147130	E2 vs Media	-77.1058	0.0802779	ZMYM3		1952	1295	1278	1376	1300	1760	988	1378	1224	1453
ENSG00000244004	E2 vs Media	2.19661	0.0802827	RP11-1396O13.2		3	1	0	2	1	5	0	1	3	12
ENSG00000142798	E2 vs Media	-16.6237	0.080295	HSPG2		144	97	83	102	199	216	141	178	104	110
ENSG00000136518	E2 vs Media	38.9525	0.0803732	ACTL6A		381	425	283	388	349	459	304	401	303	423
ENSG00000114473	E2 vs Media	24.8691	0.0803921	IQCG		395	343	248	299	306	443	245	365	328	455
ENSG00000135211	E2 vs Media	27.7662	0.0804039	TMEM60		205	211	165	220	154	226	190	282	188	271
ENSG00000163001	E2 vs Media	29.3903	0.080415	CFAP36		317	321	311	314	257	355	161	309	240	342
ENSG00000236689	E2 vs Media	2.10222	0.0804575	MTCO2P21		2	5	4	4	4	10	1	4	0	2
ENSG00000226281	E2 vs Media	11.0983	0.0805113	RP1-80N2.2		68	59	40	48	29	92	51	79	75	95
ENSG00000136918	E2 vs Media	-7.22529	0.0805442	WDR38		38	9	18	15	13	24	17	11	12	10
ENSG00000241449	E2 vs Media	-4.13003	0.0805609	RP11-545G3.1		4	7	19	6	12	6	3	3	11	13
ENSG00000255418	E2 vs Media	-1.98357	0.080581	RP11-266A24.1		5	1	5	2	2	5	3	1	4	2
ENSG00000184887	E2 vs Media	-40.5954	0.0806672	BTBD6		804	539	521	575	563	757	496	638	570	666
ENSG00000261211	E2 vs Media	9.04588	0.0807304	RP1-80N2.3		15	17	14	20	20	34	19	28	35	80
ENSG00000204569	E2 vs Media	-115.106	0.0807333	PPP1R10		3245	2334	2577	2642	2138	2954	2057	2680	2143	2713
ENSG00000280385	E2 vs Media	27.2752	0.0807407	AP000648.5		465	400	468	547	367	497	325	514	388	526
ENSG00000090432	E2 vs Media	-65.987	0.0807533	MUL1		838	590	542	507	475	710	718	800	601	709
ENSG00000166033	E2 vs Media	-50.4668	0.0807535	HTRA1		325	209	40	58	200	325	744	774	409	473
ENSG00000198945	E2 vs Media	40.2009	0.0807556	L3MBTL3		541	504	467	568	345	467	299	452	439	620
ENSG00000265337	E2 vs Media	-2.43887	0.0807565	RP11-466A19.5		5	0	6	5	6	4	7	2	1	5
ENSG00000260386	E2 vs Media	-3.44258	0.0807579	LINC01225		35	16	1	1	0	3	9	8	9	7
ENSG00000239306	E2 vs Media	-146.281	0.080815	RBM14		3239	2211	2042	2398	2555	3030	1759	2345	1898	2331
ENSG00000259823	E2 vs Media	4.83614	0.0808252	LYPD8		1	3	4	9	4	10	3	5	7	25
ENSG00000142949	E2 vs Media	-18.2914	0.0809334	PTPRF		54	21	15	21	23	30	102	132	76	19
ENSG00000166925	E2 vs Media	-137.172	0.0809505	TSC22D4		2403	1555	1730	1826	1402	1974	1477	1766	1599	1975
ENSG00000169057	E2 vs Media	-73.8632	0.0809696	MECP2		3871	2980	3175	3518	3033	4027	2552	3305	2982	3811
ENSG00000257599	E2 vs Media	-5.18245	0.0810444	OVCH1-AS1		36	23	0	0	21	23	15	12	28	26
ENSG00000127980	E2 vs Media	55.2258	0.0810446	PEX1		827	796	644	864	836	1078	592	848	651	848
ENSG00000229502	E2 vs Media	-8.4875	0.0810541	RP11-52J3.2		59	37	31	33	31	46	36	27	41	35
ENSG00000198673	E2 vs Media	15.0087	0.081253	FAM19A2		197	179	180	193	189	276	144	238	150	204
ENSG00000218682	E2 vs Media	-6.74704	0.081373	AC010150.1		41	25	27	24	33	25	24	28	24	30
ENSG00000250896	E2 vs Media	3.06279	0.0813819	RNPS1P1		6	3	5	14	4	10	8	16	6	9
ENSG00000219928	E2 vs Media	6.44454	0.0814204	RP11-40C6.2		8	10	9	12	18	24	9	24	6	28
ENSG00000258791	E2 vs Media	-4.09337	0.081431	LINC00520		13	14	13	4	7	4	11	9	12	10
ENSG00000165097	E2 vs Media	54.5492	0.0814587	KDM1B		559	586	415	511	511	778	545	698	489	702
ENSG00000138756	E2 vs Media	31.6576	0.0814823	BMP2K		613	578	410	457	517	759	514	726	482	625
ENSG00000228278	E2 vs Media	-21.6771	0.0816282	ORM2		135	106	245	192	149	162	89	105	156	220
ENSG00000168807	E2 vs Media	63.9971	0.081679	SNTB2		989	959	1064	1198	783	1209	706	975	728	950
ENSG00000273391	E2 vs Media	-3.39298	0.0816873	RP11-634H22.1		17	9	12	2	9	11	8	8	6	10
ENSG00000272696	E2 vs Media	-4.4877	0.0817112	RP11-339B21.13		22	20	19	19	25	26	17	12	22	20
ENSG00000236739	E2 vs Media	3.4324	0.0817158	CLIC4P1		9	21	9	15	12	19	18	23	19	22
ENSG00000275238	E2 vs Media	-3.70708	0.0817167	MIR4734		12	4	10	5	6	2	7	12	8	5
ENSG00000183111	E2 vs Media	4.32645	0.0817501	ARHGEF37		17	14	2	12	6	12	10	24	14	18
ENSG00000270259	E2 vs Media	3.16757	0.0817653	RP13-122B23.9		12	17	2	7	8	6	4	13	9	13
ENSG00000255882	E2 vs Media	9.06326	0.0817666	RP11-290C10.1		54	57	48	73	48	59	43	79	49	63
ENSG00000160226	E2 vs Media	-34.4316	0.0817807	C21orf2		571	375	269	306	307	361	240	286	249	297
ENSG00000101353	E2 vs Media	8.375	0.0817972	MROH8		40	42	18	33	32	48	10	33	18	22
ENSG00000275109	E2 vs Media	3.0471	0.0818364	MIR6504		6	14	4	5	0	4	1	4	3	4
ENSG00000101210	E2 vs Media	-2.02754	0.0818421	EEF1A2		8	5	3	2	5	7	7	5	5	2
ENSG00000137812	E2 vs Media	-11.7038	0.0819003	KNL1		109	78	87	73	60	88	76	108	82	63
ENSG00000177685	E2 vs Media	-10.2709	0.0819206	CRACR2B		104	45	45	37	24	28	48	70	27	33
ENSG00000124459	E2 vs Media	29.6536	0.0819281	ZNF45		592	564	524	555	464	697	436	613	480	637
ENSG00000207821	E2 vs Media	-6.1507	0.0819362	MIR640		30	15	18	25	27	24	12	15	33	24
ENSG00000164283	E2 vs Media	-2.18445	0.0819421	ESM1		9	6	24	24	3	5	11	8	8	8
ENSG00000177112	E2 vs Media	-2.24555	0.0820782	MRVI1-AS1		7	2	7	0	1	1	1	2	2	2
ENSG00000126226	E2 vs Media	-68.6342	0.0820883	PCID2		1860	1537	1519	1435	1150	1547	1688	2172	1617	2054
ENSG00000266407	E2 vs Media	-2.11073	0.0821033	MIR3157		5	5	4	2	5	3	7	4	6	6
ENSG00000186638	E2 vs Media	-12.9343	0.0821043	KIF24		173	118	137	128	114	165	90	125	133	134
ENSG00000232036	E2 vs Media	-3.62946	0.0821291	GS1-115G20.2		17	9	39	31	9	11	9	17	27	29
ENSG00000244618	E2 vs Media	-3.38824	0.08215	RN7SL334P		21	10	25	27	11	9	10	9	14	17
ENSG00000215795	E2 vs Media	4.74051	0.0822081	RP11-488L18.3		26	26	21	35	20	29	13	18	25	39
ENSG00000259138	E2 vs Media	-4.57714	0.0824413	RP11-950C14.7		18	10	13	11	22	13	12	17	11	11
ENSG00000131188	E2 vs Media	-22.6649	0.0824635	PRR7		228	114	203	212	142	157	77	113	136	161
ENSG00000197498	E2 vs Media	-20.9011	0.082471	RPF2		216	190	192	208	213	242	281	321	228	263
ENSG00000280408	E2 vs Media	8.47335	0.0824955	RP11-818O24.2		52	42	35	44	32	64	31	60	32	48
ENSG00000197070	E2 vs Media	-98.0053	0.0825073	ARRDC1		1720	1051	921	1046	971	1208	818	1056	943	1151
ENSG00000204227	E2 vs Media	-44.5016	0.0825292	RING1		792	528	556	610	566	775	558	701	534	611
ENSG00000138755	E2 vs Media	41.5378	0.0825417	CXCL9		45	53	226	445	5	14	24	32	28	34
ENSG00000271283	E2 vs Media	-2.6386	0.0825797	CTC-412M14.6		5	3	5	6	11	6	5	6	10	7
ENSG00000167771	E2 vs Media	-5.01579	0.0826074	RCOR2		41	26	30	28	31	24	23	33	20	25
ENSG00000143442	E2 vs Media	-54.6284	0.0826109	POGZ		3326	2681	2486	2745	2496	3202	2398	3161	2472	3137
ENSG00000228768	E2 vs Media	5.76571	0.0826496	MIR365B		20	27	8	18	19	29	20	23	16	33
ENSG00000072210	E2 vs Media	96.6019	0.0826704	ALDH3A2		1439	1326	759	897	1291	2086	1031	1345	1330	1777
ENSG00000162298	E2 vs Media	-80.5818	0.0826876	SYVN1		1952	1400	1181	1327	1131	1495	1358	1660	1270	1564
ENSG00000184792	E2 vs Media	-18.8427	0.0827274	OSBP2		365	264	142	147	244	254	175	252	162	199
ENSG00000148935	E2 vs Media	6.58646	0.0827648	GAS2		19	30	27	31	22	40	12	25	7	11
ENSG00000248714	E2 vs Media	-9.31454	0.082816	RP11-1079K10.3		43	39	49	41	55	39	36	50	50	51
ENSG00000275023	E2 vs Media	-446.371	0.0828304	MLLT6		10504	6953	7990	8923	7732	9461	5375	7590	6590	8165
ENSG00000155542	E2 vs Media	-11.5732	0.082864	SETD9		64	48	80	49	64	83	49	69	90	98
ENSG00000169696	E2 vs Media	-80.3734	0.0829137	ASPSCR1		1285	798	622	714	860	968	550	698	768	995
ENSG00000258545	E2 vs Media	5.25724	0.0829199	RHOXF1-AS1		16	19	20	21	8	20	8	19	12	24
ENSG00000265728	E2 vs Media	2.59551	0.0829781	RP11-883A18.3		4	6	2	3	3	14	4	7	2	3
ENSG00000168014	E2 vs Media	44.0802	0.0830271	C2CD3		1066	998	971	1080	867	1188	953	1273	885	1246
ENSG00000222455	E2 vs Media	3.39052	0.0830531	RNA5SP296		17	13	3	9	6	12	9	12	3	15
ENSG00000230609	E2 vs Media	2.62408	0.0830832	RP11-167P22.4		1	5	2	4	1	7	4	9	1	1
ENSG00000225407	E2 vs Media	9.42467	0.0831332	CTD-2384B11.2		31	30	28	60	26	39	28	28	34	68
ENSG00000257097	E2 vs Media	9.58007	0.083164	CLIP1-AS1		33	47	31	30	24	59	17	27	27	44
ENSG00000157322	E2 vs Media	-8.36855	0.0831831	CLEC18A		69	49	42	24	43	41	34	29	50	82
ENSG00000149658	E2 vs Media	-75.888	0.0832607	YTHDF1		1514	1080	985	1112	1108	1636	1111	1298	1165	1284
ENSG00000225014	E2 vs Media	4.65905	0.0832684	KCTD9P1		12	14	5	12	11	23	11	7	7	25
ENSG00000164332	E2 vs Media	35.9088	0.0832752	UBLCP1		519	504	407	501	407	636	398	553	466	565
ENSG00000223551	E2 vs Media	10.7925	0.0833411	TMSB4XP4		72	82	50	67	78	126	83	131	62	65
ENSG00000279705	E2 vs Media	2.10084	0.0833455	RP11-758M2.1		3	5	1	0	0	9	4	8	1	1
ENSG00000125841	E2 vs Media	-18.4337	0.0833599	NRSN2		81	57	43	35	38	49	46	60	106	56
ENSG00000204219	E2 vs Media	-12.5342	0.0833724	TCEA3		159	113	97	81	127	159	68	87	88	104
ENSG00000174442	E2 vs Media	13.4456	0.0834155	ZWILCH		164	160	159	164	133	170	125	212	147	217
ENSG00000211779	E2 vs Media	5.70075	0.0834346	TRAV5		37	37	30	55	30	43	22	31	24	28
ENSG00000177606	E2 vs Media	-225.758	0.0834836	JUN		2618	1613	1851	1841	1443	2371	2952	3349	2395	2879
ENSG00000238057	E2 vs Media	29.4124	0.083492	ZEB2-AS1		167	240	139	171	146	168	170	274	203	277
ENSG00000251235	E2 vs Media	-1.68608	0.083494	SNRPCP2		6	4	0	1	6	2	3	4	5	2
ENSG00000124279	E2 vs Media	24.8521	0.0835045	FASTKD3		246	213	121	216	155	267	167	211	186	240
ENSG00000233303	E2 vs Media	-1.61716	0.0835588	XXYLT1-AS1		4	4	6	3	5	3	2	2	4	3
ENSG00000232160	E2 vs Media	9.57073	0.0836445	RAP2C-AS1		57	49	42	60	50	83	36	58	63	96
ENSG00000160685	E2 vs Media	-207.935	0.0836449	ZBTB7B		3282	2124	2080	1991	1591	2506	2054	2350	1937	2355
ENSG00000279859	E2 vs Media	2.89915	0.0837421	RP11-539L10.4		2	5	4	12	3	8	3	7	7	7
ENSG00000261754	E2 vs Media	12.1218	0.0837581	CTC-523E23.1		90	96	101	117	63	113	44	71	79	103
ENSG00000187902	E2 vs Media	2.07074	0.0837603	SHISA7		2	1	2	9	1	3	1	5	0	0
ENSG00000178821	E2 vs Media	-2.34384	0.0837911	TMEM52		11	5	6	6	4	4	3	4	8	3
ENSG00000188266	E2 vs Media	-7.95718	0.0837988	HYKK		89	69	56	43	82	91	28	38	39	46
ENSG00000070759	E2 vs Media	-32.1736	0.0838665	TESK2		710	578	339	323	526	701	554	633	601	772
ENSG00000273148	E2 vs Media	-9.30175	0.08392	RP5-1068E13.7		76	60	58	51	64	72	49	70	55	42
ENSG00000227729	E2 vs Media	1.59249	0.0839304	RD3L		11	12	0	0	1	2	4	9	2	4
ENSG00000207023	E2 vs Media	3.51462	0.0840353	RNU6-975P		5	9	3	10	5	19	9	7	2	4
ENSG00000185664	E2 vs Media	-50.5863	0.0840552	PMEL		597	318	327	329	445	439	160	273	200	279
ENSG00000075407	E2 vs Media	65.78	0.0840933	ZNF37A		1072	1012	926	1102	975	1280	812	1275	912	1167
ENSG00000261212	E2 vs Media	3.78917	0.0841117	RP3-507I15.2		5	19	5	3	3	7	2	7	5	7
ENSG00000207208	E2 vs Media	4.52089	0.0841239	RNU6-790P		9	12	12	22	5	6	2	9	5	12
ENSG00000221445	E2 vs Media	-1.97524	0.0841606	MIR1301		12	5	6	6	9	8	4	3	4	6
ENSG00000227544	E2 vs Media	-3.85118	0.0841831	AC018647.3		4	6	14	7	16	14	9	6	10	10
ENSG00000224031	E2 vs Media	2.1349	0.0842248	TCEAL3-AS1		2	4	0	7	7	9	7	9	7	12
ENSG00000227124	E2 vs Media	21.2936	0.0842625	ZNF717		312	261	199	257	227	366	224	328	291	371
ENSG00000279137	E2 vs Media	-3.31678	0.0843117	RP11-205K6.3		11	4	9	0	4	9	4	2	5	4
ENSG00000066468	E2 vs Media	6.26605	0.0843912	FGFR2		30	26	12	33	4	16	11	14	25	36
ENSG00000177465	E2 vs Media	6.61856	0.0844011	ACOT4		16	26	15	36	19	26	20	37	26	25
ENSG00000135045	E2 vs Media	-21.4833	0.0844122	C9orf40		208	134	131	135	123	150	148	176	137	141
ENSG00000198746	E2 vs Media	25.0843	0.0844312	GPATCH3		389	316	248	366	255	370	291	397	291	393
ENSG00000261377	E2 vs Media	6.27406	0.0844344	PDCD6IPP2		14	13	39	49	36	58	8	18	21	40
ENSG00000077713	E2 vs Media	23.2417	0.0844807	SLC25A43		280	254	216	269	249	414	292	379	292	396
ENSG00000205683	E2 vs Media	-5.13532	0.0845235	DPF3		23	16	13	13	10	7	10	12	22	10
ENSG00000198276	E2 vs Media	-51.1045	0.0845245	UCKL1		1013	692	640	674	688	777	596	770	617	862
ENSG00000143149	E2 vs Media	45.6979	0.0845331	ALDH9A1		745	718	609	752	640	1003	774	1010	681	841
ENSG00000260810	E2 vs Media	-6.79369	0.0845564	CTD-2547L24.4		33	19	49	41	14	10	18	12	38	54
ENSG00000075651	E2 vs Media	122.249	0.08458	PLD1		1115	1071	658	706	755	1254	1407	1937	1003	1611
ENSG00000170892	E2 vs Media	-36.3127	0.0846033	TSEN34		526	330	303	340	323	465	372	454	383	411
ENSG00000153495	E2 vs Media	-4.44519	0.0846656	TEX29		25	18	23	23	22	18	19	17	11	13
ENSG00000226954	E2 vs Media	-2.60499	0.0846702	RP5-983L19.2		8	3	4	1	0	2	1	0	7	1
ENSG00000222489	E2 vs Media	6.65201	0.0846804	SNORA79		82	68	48	65	56	84	53	77	45	69
ENSG00000185133	E2 vs Media	2.73798	0.0847101	INPP5J		6	9	0	9	4	8	2	6	6	3
ENSG00000159958	E2 vs Media	-132.702	0.0847301	TNFRSF13C		2527	1550	983	1162	878	1057	1673	2150	925	1135
ENSG00000087460	E2 vs Media	-453.504	0.0847317	GNAS		9537	7156	6129	6468	7155	10215	8881	10611	7645	9182
ENSG00000104783	E2 vs Media	-77.4774	0.0847761	KCNN4		700	397	651	599	359	496	932	1103	665	898
ENSG00000078403	E2 vs Media	55.1742	0.0847811	MLLT10		1341	1237	1072	1171	1252	1783	1104	1525	1183	1584
ENSG00000251307	E2 vs Media	3.20656	0.0848001	RP11-506H20.1		15	13	13	14	17	27	12	22	17	31
ENSG00000213380	E2 vs Media	-27.5973	0.0848117	COG8		310	196	198	231	236	254	184	261	247	254
ENSG00000257178	E2 vs Media	-3.11354	0.0848783	MIR10A		12	2	7	7	4	9	5	1	7	3
ENSG00000148814	E2 vs Media	16.5937	0.0848825	LRRC27		194	136	92	141	90	140	96	165	112	170
[truncated: 26,999 more rows]
